# Supplementary material for: Genome Mining of Three Plant Growth-Promoting Bacillus Species from Maize Rhizosphere
Source: Appl Biochem Biotechnol. 2021 Sep 16;193(12):3949–69. doi: 10.1007/s12010-021-03660-3 (PMC8610958; doi:10.1007/s12010-021-03660-3)
Supplement: Supplementary file 2 — Supplementary file2 (XLSX 216 KB) [file 12010_2021_3660_MOESM2_ESM.xlsx]

## Sheet: Title page
Genome mining of three plant-growth promoting Bacillus species from maize rhizosphere
Oluwaseyi Samuel Olanrewaju, Modupe Stella Ayilara, Ayansina Segun Ayangbenro, and Olubukola Oluranti Babalola*
Food Security and Safety Niche Area, Faculty of Natural and Agricultural Sciences, North-West University, Mmabatho, 2735, South Africa
* Corresponding author.
E-mail address: olubukola.babalola@nwu.ac.za; Telephone: +27 183892568
RAST annotation results showing the genetic components of the three species.

## Sheet: BSA1
CATEGORY	SUBCATEGORY	SUBSYSTEM	ROLE	FEATURES
Cofactors, Vitamins, Prosthetic Groups, Pigments	Biotin	Biotin biosynthesis	Pimeloyl-CoA synthase (EC 6.2.1.14)	fig|6666666.642170.peg.2108
Cofactors, Vitamins, Prosthetic Groups, Pigments	Biotin	Biotin biosynthesis	Substrate-specific component BioY of biotin ECF transporter	fig|6666666.642170.peg.180,
				fig|6666666.642170.peg.2295
Cofactors, Vitamins, Prosthetic Groups, Pigments	Biotin	Biotin biosynthesis	Biotin operon repressor	fig|6666666.642170.peg.1311
Cofactors, Vitamins, Prosthetic Groups, Pigments	Biotin	Biotin biosynthesis	Adenosylmethionine-8-amino-7-oxononanoate aminotransferase (EC 2.6.1.62)	fig|6666666.642170.peg.2107
Cofactors, Vitamins, Prosthetic Groups, Pigments	Biotin	Biotin biosynthesis	8-amino-7-oxononanoate synthase (EC 2.3.1.47)	fig|6666666.642170.peg.2106
Cofactors, Vitamins, Prosthetic Groups, Pigments	Biotin	Biotin biosynthesis	Biotin synthase (EC 2.8.1.6)	fig|6666666.642170.peg.2104
Cofactors, Vitamins, Prosthetic Groups, Pigments	Biotin	Biotin biosynthesis	Long-chain-fatty-acid--CoA ligase (EC 6.2.1.3)	fig|6666666.642170.peg.169,
				fig|6666666.642170.peg.179,
				fig|6666666.642170.peg.1068,
				fig|6666666.642170.peg.1933,
				fig|6666666.642170.peg.3824
Cofactors, Vitamins, Prosthetic Groups, Pigments	Biotin	Biotin biosynthesis	3-ketoacyl-CoA thiolase (EC 2.3.1.16)	fig|6666666.642170.peg.178
Cofactors, Vitamins, Prosthetic Groups, Pigments	Biotin	Biotin biosynthesis Experimental	Biotin synthase (EC 2.8.1.6)	fig|6666666.642170.peg.2104
Cofactors, Vitamins, Prosthetic Groups, Pigments	Biotin	Biotin biosynthesis Experimental	Competence protein F homolog, phosphoribosyltransferase domain	fig|6666666.642170.peg.2652
Cofactors, Vitamins, Prosthetic Groups, Pigments	Biotin	Biotin biosynthesis Experimental	Adenosylmethionine-8-amino-7-oxononanoate aminotransferase (EC 2.6.1.62)	fig|6666666.642170.peg.2107
Cofactors, Vitamins, Prosthetic Groups, Pigments	Biotin	Biotin biosynthesis Experimental	8-amino-7-oxononanoate synthase (EC 2.3.1.47)	fig|6666666.642170.peg.2106
Cofactors, Vitamins, Prosthetic Groups, Pigments	Cofactors, Vitamins, Prosthetic Groups, Pigments - no subcategory	Thiamin biosynthesis	Glycine oxidase ThiO (EC 1.4.3.19)	fig|6666666.642170.peg.316
Cofactors, Vitamins, Prosthetic Groups, Pigments	Cofactors, Vitamins, Prosthetic Groups, Pigments - no subcategory	Thiamin biosynthesis	Thiamin pyrophosphokinase (EC 2.7.6.2)	fig|6666666.642170.peg.770
Cofactors, Vitamins, Prosthetic Groups, Pigments	Cofactors, Vitamins, Prosthetic Groups, Pigments - no subcategory	Thiamin biosynthesis	Transmembrane component YkoC of energizing module of thiamin-regulated ECF transporter for HydroxyMethylPyrimidine	fig|6666666.642170.peg.492
Cofactors, Vitamins, Prosthetic Groups, Pigments	Cofactors, Vitamins, Prosthetic Groups, Pigments - no subcategory	Thiamin biosynthesis	Thiamine-monophosphate kinase (EC 2.7.4.16)	fig|6666666.642170.peg.3280
Cofactors, Vitamins, Prosthetic Groups, Pigments	Cofactors, Vitamins, Prosthetic Groups, Pigments - no subcategory	Thiamin biosynthesis	1-deoxy-D-xylulose 5-phosphate synthase (EC 2.2.1.7)	fig|6666666.642170.peg.1511
Cofactors, Vitamins, Prosthetic Groups, Pigments	Cofactors, Vitamins, Prosthetic Groups, Pigments - no subcategory	Thiamin biosynthesis	Hydroxymethylpyrimidine ABC transporter, ATPase component	fig|6666666.642170.peg.2146
Cofactors, Vitamins, Prosthetic Groups, Pigments	Cofactors, Vitamins, Prosthetic Groups, Pigments - no subcategory	Thiamin biosynthesis	Substrate-specific component ThiT of thiamin ECF transporter	fig|6666666.642170.peg.2189
Cofactors, Vitamins, Prosthetic Groups, Pigments	Cofactors, Vitamins, Prosthetic Groups, Pigments - no subcategory	Thiamin biosynthesis	Substrate-specific component YkoE of thiamin-regulated ECF transporter for HydroxyMethylPyrimidine	fig|6666666.642170.peg.494
Cofactors, Vitamins, Prosthetic Groups, Pigments	Cofactors, Vitamins, Prosthetic Groups, Pigments - no subcategory	Thiamin biosynthesis	Hydroxymethylpyrimidine ABC transporter, transmembrane component	fig|6666666.642170.peg.2147
Cofactors, Vitamins, Prosthetic Groups, Pigments	Cofactors, Vitamins, Prosthetic Groups, Pigments - no subcategory	Thiamin biosynthesis	Thiamin-phosphate pyrophosphorylase (EC 2.5.1.3)	fig|6666666.642170.peg.2979
Cofactors, Vitamins, Prosthetic Groups, Pigments	Cofactors, Vitamins, Prosthetic Groups, Pigments - no subcategory	Thiamin biosynthesis	Hydroxyethylthiazole kinase (EC 2.7.1.50)	fig|6666666.642170.peg.2980
Cofactors, Vitamins, Prosthetic Groups, Pigments	Cofactors, Vitamins, Prosthetic Groups, Pigments - no subcategory	Thiamin biosynthesis	Sulfur carrier protein ThiS	fig|6666666.642170.peg.317
Cofactors, Vitamins, Prosthetic Groups, Pigments	Quinone cofactors	Menaquinone and Phylloquinone Biosynthesis	Naphthoate synthase (EC 4.1.3.36)	fig|6666666.642170.peg.2166
Cofactors, Vitamins, Prosthetic Groups, Pigments	Quinone cofactors	Menaquinone and Phylloquinone Biosynthesis	Menaquinone-specific isochorismate synthase (EC 5.4.4.2)	fig|6666666.642170.peg.2169,
				fig|6666666.642170.peg.2170
Cofactors, Vitamins, Prosthetic Groups, Pigments	Quinone cofactors	Menaquinone and Phylloquinone Biosynthesis	2-succinyl-6-hydroxy-2,4-cyclohexadiene-1-carboxylate synthase (EC 4.2.99.20)	fig|6666666.642170.peg.2167
Cofactors, Vitamins, Prosthetic Groups, Pigments	Quinone cofactors	Menaquinone and Phylloquinone Biosynthesis	2-succinyl-5-enolpyruvyl-6-hydroxy-3-cyclohexene-1-carboxylic-acid synthase (EC 2.2.1.9)	fig|6666666.642170.peg.2168
Cofactors, Vitamins, Prosthetic Groups, Pigments	Quinone cofactors	Menaquinone and Phylloquinone Biosynthesis	O-succinylbenzoic acid--CoA ligase (EC 6.2.1.26)	fig|6666666.642170.peg.2165
Cofactors, Vitamins, Prosthetic Groups, Pigments	Quinone cofactors	Menaquinone and Phylloquinone Biosynthesis	O-succinylbenzoate synthase (EC 4.2.1.113)	fig|6666666.642170.peg.2164
Cofactors, Vitamins, Prosthetic Groups, Pigments	Quinone cofactors	Menaquinone and Phylloquinone Biosynthesis	1,4-dihydroxy-2-naphthoate polyprenyltransferase (EC 2.5.1.74)	fig|6666666.642170.peg.3002
Cofactors, Vitamins, Prosthetic Groups, Pigments	Quinone cofactors	Menaquinone and Phylloquinone Biosynthesis -- gjo	Naphthoate synthase (EC 4.1.3.36)	fig|6666666.642170.peg.2166
Cofactors, Vitamins, Prosthetic Groups, Pigments	Quinone cofactors	Menaquinone and Phylloquinone Biosynthesis -- gjo	Menaquinone-specific isochorismate synthase (EC 5.4.4.2)	fig|6666666.642170.peg.2169,
				fig|6666666.642170.peg.2170
Cofactors, Vitamins, Prosthetic Groups, Pigments	Quinone cofactors	Menaquinone and Phylloquinone Biosynthesis -- gjo	2-succinyl-6-hydroxy-2,4-cyclohexadiene-1-carboxylate synthase (EC 4.2.99.20)	fig|6666666.642170.peg.2167
Cofactors, Vitamins, Prosthetic Groups, Pigments	Quinone cofactors	Menaquinone and Phylloquinone Biosynthesis -- gjo	2-succinyl-5-enolpyruvyl-6-hydroxy-3-cyclohexene-1-carboxylic-acid synthase (EC 2.2.1.9)	fig|6666666.642170.peg.2168
Cofactors, Vitamins, Prosthetic Groups, Pigments	Quinone cofactors	Menaquinone and Phylloquinone Biosynthesis -- gjo	O-succinylbenzoic acid--CoA ligase (EC 6.2.1.26)	fig|6666666.642170.peg.2165
Cofactors, Vitamins, Prosthetic Groups, Pigments	Quinone cofactors	Menaquinone and Phylloquinone Biosynthesis -- gjo	O-succinylbenzoate synthase (EC 4.2.1.113)	fig|6666666.642170.peg.2164
Cofactors, Vitamins, Prosthetic Groups, Pigments	Quinone cofactors	Menaquinone and Phylloquinone Biosynthesis -- gjo	1,4-dihydroxy-2-naphthoate polyprenyltransferase (EC 2.5.1.74)	fig|6666666.642170.peg.3002
Cofactors, Vitamins, Prosthetic Groups, Pigments	Riboflavin, FMN, FAD	Riboflavin, FMN and FAD metabolism in plants	FMN adenylyltransferase (EC 2.7.7.2)	fig|6666666.642170.peg.857
Cofactors, Vitamins, Prosthetic Groups, Pigments	Riboflavin, FMN, FAD	Riboflavin, FMN and FAD metabolism in plants	Substrate-specific component RibU of riboflavin ECF transporter	fig|6666666.642170.peg.1377
Cofactors, Vitamins, Prosthetic Groups, Pigments	Riboflavin, FMN, FAD	Riboflavin, FMN and FAD metabolism in plants	Multi antimicrobial extrusion protein (Na(+)/drug antiporter), MATE family of MDR efflux pumps	fig|6666666.642170.peg.1188
Cofactors, Vitamins, Prosthetic Groups, Pigments	Riboflavin, FMN, FAD	Riboflavin, FMN and FAD metabolism in plants	6,7-dimethyl-8-ribityllumazine synthase (EC 2.5.1.78)	fig|6666666.642170.peg.1397
Cofactors, Vitamins, Prosthetic Groups, Pigments	Riboflavin, FMN, FAD	Riboflavin, FMN and FAD metabolism in plants	5-amino-6-(5-phosphoribosylamino)uracil reductase (EC 1.1.1.193)	fig|6666666.642170.peg.1400
Cofactors, Vitamins, Prosthetic Groups, Pigments	Riboflavin, FMN, FAD	Riboflavin, FMN and FAD metabolism in plants	Riboflavin kinase (EC 2.7.1.26)	fig|6666666.642170.peg.857,
				fig|6666666.642170.peg.2012
Cofactors, Vitamins, Prosthetic Groups, Pigments	Riboflavin, FMN, FAD	Riboflavin, FMN and FAD metabolism in plants	GTP cyclohydrolase II (EC 3.5.4.25)	fig|6666666.642170.peg.1398
Cofactors, Vitamins, Prosthetic Groups, Pigments	Riboflavin, FMN, FAD	Riboflavin, FMN and FAD metabolism in plants	Riboflavin synthase eubacterial/eukaryotic (EC 2.5.1.9)	fig|6666666.642170.peg.1399
Cofactors, Vitamins, Prosthetic Groups, Pigments	Riboflavin, FMN, FAD	Riboflavin, FMN and FAD metabolism in plants	Diaminohydroxyphosphoribosylaminopyrimidine deaminase (EC 3.5.4.26)	fig|6666666.642170.peg.1400
Cofactors, Vitamins, Prosthetic Groups, Pigments	Riboflavin, FMN, FAD	Riboflavin, FMN and FAD metabolism in plants	Pseudouridine-5' phosphatase (EC 3.1.3.-)	fig|6666666.642170.peg.64
Cofactors, Vitamins, Prosthetic Groups, Pigments	Riboflavin, FMN, FAD	Riboflavin, FMN and FAD metabolism in plants	3,4-dihydroxy-2-butanone 4-phosphate synthase (EC 4.1.99.12)	fig|6666666.642170.peg.1398
Cofactors, Vitamins, Prosthetic Groups, Pigments	Riboflavin, FMN, FAD	riboflavin to FAD	FMN adenylyltransferase (EC 2.7.7.2)	fig|6666666.642170.peg.857
Cofactors, Vitamins, Prosthetic Groups, Pigments	Riboflavin, FMN, FAD	riboflavin to FAD	Riboflavin synthase eubacterial/eukaryotic (EC 2.5.1.9)	fig|6666666.642170.peg.1399
Cofactors, Vitamins, Prosthetic Groups, Pigments	Riboflavin, FMN, FAD	riboflavin to FAD	Riboflavin kinase (EC 2.7.1.26)	fig|6666666.642170.peg.857,
				fig|6666666.642170.peg.2012
Cofactors, Vitamins, Prosthetic Groups, Pigments	Riboflavin, FMN, FAD	riboflavin to FAD	3,4-dihydroxy-2-butanone 4-phosphate synthase (EC 4.1.99.12)	fig|6666666.642170.peg.1398
Cofactors, Vitamins, Prosthetic Groups, Pigments	Riboflavin, FMN, FAD	Flavodoxin	Flavodoxin	fig|6666666.642170.peg.595,
				fig|6666666.642170.peg.597
Cofactors, Vitamins, Prosthetic Groups, Pigments	Riboflavin, FMN, FAD	Riboflavin, FMN and FAD metabolism	FMN adenylyltransferase (EC 2.7.7.2)	fig|6666666.642170.peg.857
Cofactors, Vitamins, Prosthetic Groups, Pigments	Riboflavin, FMN, FAD	Riboflavin, FMN and FAD metabolism	Substrate-specific component RibU of riboflavin ECF transporter	fig|6666666.642170.peg.1377
Cofactors, Vitamins, Prosthetic Groups, Pigments	Riboflavin, FMN, FAD	Riboflavin, FMN and FAD metabolism	6,7-dimethyl-8-ribityllumazine synthase (EC 2.5.1.78)	fig|6666666.642170.peg.1397
Cofactors, Vitamins, Prosthetic Groups, Pigments	Riboflavin, FMN, FAD	Riboflavin, FMN and FAD metabolism	5-amino-6-(5-phosphoribosylamino)uracil reductase (EC 1.1.1.193)	fig|6666666.642170.peg.1400
Cofactors, Vitamins, Prosthetic Groups, Pigments	Riboflavin, FMN, FAD	Riboflavin, FMN and FAD metabolism	Riboflavin kinase (EC 2.7.1.26)	fig|6666666.642170.peg.857,
				fig|6666666.642170.peg.2012
Cofactors, Vitamins, Prosthetic Groups, Pigments	Riboflavin, FMN, FAD	Riboflavin, FMN and FAD metabolism	GTP cyclohydrolase II (EC 3.5.4.25)	fig|6666666.642170.peg.1398
Cofactors, Vitamins, Prosthetic Groups, Pigments	Riboflavin, FMN, FAD	Riboflavin, FMN and FAD metabolism	Riboflavin synthase eubacterial/eukaryotic (EC 2.5.1.9)	fig|6666666.642170.peg.1399
Cofactors, Vitamins, Prosthetic Groups, Pigments	Riboflavin, FMN, FAD	Riboflavin, FMN and FAD metabolism	Diaminohydroxyphosphoribosylaminopyrimidine deaminase (EC 3.5.4.26)	fig|6666666.642170.peg.1400
Cofactors, Vitamins, Prosthetic Groups, Pigments	Riboflavin, FMN, FAD	Riboflavin, FMN and FAD metabolism	3,4-dihydroxy-2-butanone 4-phosphate synthase (EC 4.1.99.12)	fig|6666666.642170.peg.1398
Cofactors, Vitamins, Prosthetic Groups, Pigments	Pyridoxine	Pyridoxin (Vitamin B6) Biosynthesis	D-3-phosphoglycerate dehydrogenase (EC 1.1.1.95)	fig|6666666.642170.peg.1379
Cofactors, Vitamins, Prosthetic Groups, Pigments	Pyridoxine	Pyridoxin (Vitamin B6) Biosynthesis	Phosphoserine aminotransferase (EC 2.6.1.52)	fig|6666666.642170.peg.144
Cofactors, Vitamins, Prosthetic Groups, Pigments	Pyridoxine	Pyridoxin (Vitamin B6) Biosynthesis	NAD-dependent glyceraldehyde-3-phosphate dehydrogenase (EC 1.2.1.12)	fig|6666666.642170.peg.2502
Cofactors, Vitamins, Prosthetic Groups, Pigments	Pyridoxine	Pyridoxin (Vitamin B6) Biosynthesis	1-deoxy-D-xylulose 5-phosphate synthase (EC 2.2.1.7)	fig|6666666.642170.peg.1511
Cofactors, Vitamins, Prosthetic Groups, Pigments	Pyridoxine	Pyridoxin(Vitamin B6) Degradation Pathway	Hypothetical NagD-like phosphatase	fig|6666666.642170.peg.2322
Cofactors, Vitamins, Prosthetic Groups, Pigments	NAD and NADP	NAD and NADP cofactor biosynthesis global	Quinolinate synthetase (EC 2.5.1.72)	fig|6666666.642170.peg.1855
Cofactors, Vitamins, Prosthetic Groups, Pigments	NAD and NADP	NAD and NADP cofactor biosynthesis global	Isochorismatase (EC 3.3.2.1) of siderophore biosynthesis	fig|6666666.642170.peg.2289
Cofactors, Vitamins, Prosthetic Groups, Pigments	NAD and NADP	NAD and NADP cofactor biosynthesis global	Quinolinate phosphoribosyltransferase [decarboxylating] (EC 2.4.2.19)	fig|6666666.642170.peg.1856
Cofactors, Vitamins, Prosthetic Groups, Pigments	NAD and NADP	NAD and NADP cofactor biosynthesis global	NAD kinase (EC 2.7.1.23)	fig|6666666.642170.peg.310
Cofactors, Vitamins, Prosthetic Groups, Pigments	NAD and NADP	NAD and NADP cofactor biosynthesis global	N-Ribosylnicotinamide phosphorylase (EC 2.4.2.1)	fig|6666666.642170.peg.1425
Cofactors, Vitamins, Prosthetic Groups, Pigments	NAD and NADP	NAD and NADP cofactor biosynthesis global	Transcriptional repressor for NAD biosynthesis in gram-positives	fig|6666666.642170.peg.1859
Cofactors, Vitamins, Prosthetic Groups, Pigments	NAD and NADP	NAD and NADP cofactor biosynthesis global	ADP-ribose pyrophosphatase (EC 3.6.1.13)	fig|6666666.642170.peg.1439
Cofactors, Vitamins, Prosthetic Groups, Pigments	NAD and NADP	NAD and NADP cofactor biosynthesis global	Niacin transporter NiaP	fig|6666666.642170.peg.3959
Cofactors, Vitamins, Prosthetic Groups, Pigments	NAD and NADP	NAD and NADP cofactor biosynthesis global	NAD synthetase (EC 6.3.1.5)	fig|6666666.642170.peg.3941
Cofactors, Vitamins, Prosthetic Groups, Pigments	NAD and NADP	NAD and NADP cofactor biosynthesis global	L-aspartate oxidase (EC 1.4.3.16)	fig|6666666.642170.peg.1857
Cofactors, Vitamins, Prosthetic Groups, Pigments	NAD and NADP	NAD and NADP cofactor biosynthesis global	Nicotinate-nucleotide adenylyltransferase (EC 2.7.7.18)	fig|6666666.642170.peg.1653
Cofactors, Vitamins, Prosthetic Groups, Pigments	NAD and NADP	NAD and NADP cofactor biosynthesis global	Nicotinamidase (EC 3.5.1.19)	fig|6666666.642170.peg.2269
Cofactors, Vitamins, Prosthetic Groups, Pigments	Folate and pterines	Folate biosynthesis cluster	GTP cyclohydrolase I (EC 3.5.4.16) type 1	fig|6666666.642170.peg.1346
Cofactors, Vitamins, Prosthetic Groups, Pigments	Folate and pterines	Folate biosynthesis cluster	transmembrane protein, distant homology with ydbS	fig|6666666.642170.peg.3779
Cofactors, Vitamins, Prosthetic Groups, Pigments	Folate and pterines	Folate biosynthesis cluster	Pantoate--beta-alanine ligase (EC 6.3.2.1)	fig|6666666.642170.peg.1309
Cofactors, Vitamins, Prosthetic Groups, Pigments	Folate and pterines	Folate biosynthesis cluster	Dihydropteroate synthase (EC 2.5.1.15)	fig|6666666.642170.peg.4182
Cofactors, Vitamins, Prosthetic Groups, Pigments	Folate and pterines	Folate biosynthesis cluster	Dihydroneopterin aldolase (EC 4.1.2.25)	fig|6666666.642170.peg.4181
Cofactors, Vitamins, Prosthetic Groups, Pigments	Folate and pterines	Folate biosynthesis cluster	2-amino-4-hydroxy-6-hydroxymethyldihydropteridine pyrophosphokinase (EC 2.7.6.3)	fig|6666666.642170.peg.4180
Cofactors, Vitamins, Prosthetic Groups, Pigments	Folate and pterines	Folate biosynthesis cluster	tRNA(Ile)-lysidine synthetase (EC 6.3.4.19)	fig|6666666.642170.peg.4192
Cofactors, Vitamins, Prosthetic Groups, Pigments	Folate and pterines	Folate biosynthesis cluster	Hypoxanthine-guanine phosphoribosyltransferase (EC 2.4.2.8)	fig|6666666.642170.peg.4191
Cofactors, Vitamins, Prosthetic Groups, Pigments	Folate and pterines	Folate biosynthesis cluster	Aspartate 1-decarboxylase (EC 4.1.1.11)	fig|6666666.642170.peg.1308
Cofactors, Vitamins, Prosthetic Groups, Pigments	Folate and pterines	Folate Biosynthesis	Aminodeoxychorismate lyase (EC 4.1.3.38)	fig|6666666.642170.peg.4183
Cofactors, Vitamins, Prosthetic Groups, Pigments	Folate and pterines	Folate Biosynthesis	Folylpolyglutamate synthase (EC 6.3.2.17)	fig|6666666.642170.peg.1879
Cofactors, Vitamins, Prosthetic Groups, Pigments	Folate and pterines	Folate Biosynthesis	GTP cyclohydrolase I (EC 3.5.4.16) type 2	fig|6666666.642170.peg.3919
Cofactors, Vitamins, Prosthetic Groups, Pigments	Folate and pterines	Folate Biosynthesis	Dihydropteroate synthase (EC 2.5.1.15)	fig|6666666.642170.peg.4182
Cofactors, Vitamins, Prosthetic Groups, Pigments	Folate and pterines	Folate Biosynthesis	5-formyltetrahydrofolate cyclo-ligase (EC 6.3.3.2)	fig|6666666.642170.peg.1575
Cofactors, Vitamins, Prosthetic Groups, Pigments	Folate and pterines	Folate Biosynthesis	Dihydrofolate reductase (EC 1.5.1.3)	fig|6666666.642170.peg.1245
Cofactors, Vitamins, Prosthetic Groups, Pigments	Folate and pterines	Folate Biosynthesis	Dihydrofolate synthase (EC 6.3.2.12)	fig|6666666.642170.peg.1879
Cofactors, Vitamins, Prosthetic Groups, Pigments	Folate and pterines	Folate Biosynthesis	GTP cyclohydrolase I (EC 3.5.4.16) type 1	fig|6666666.642170.peg.1346
Cofactors, Vitamins, Prosthetic Groups, Pigments	Folate and pterines	Folate Biosynthesis	Para-aminobenzoate synthase, aminase component (EC 2.6.1.85)	fig|6666666.642170.peg.4185
Cofactors, Vitamins, Prosthetic Groups, Pigments	Folate and pterines	Folate Biosynthesis	Thymidylate synthase (EC 2.1.1.45)	fig|6666666.642170.peg.999,
				fig|6666666.642170.peg.1246
Cofactors, Vitamins, Prosthetic Groups, Pigments	Folate and pterines	Folate Biosynthesis	2-amino-4-hydroxy-6-hydroxymethyldihydropteridine pyrophosphokinase (EC 2.7.6.3)	fig|6666666.642170.peg.4180
Cofactors, Vitamins, Prosthetic Groups, Pigments	Folate and pterines	Folate Biosynthesis	Dihydroneopterin aldolase (EC 4.1.2.25)	fig|6666666.642170.peg.4181
Cofactors, Vitamins, Prosthetic Groups, Pigments	Folate and pterines	Folate Biosynthesis	Para-aminobenzoate synthase, amidotransferase component (EC 2.6.1.85)	fig|6666666.642170.peg.4184
Cofactors, Vitamins, Prosthetic Groups, Pigments	Folate and pterines	5-FCL-like protein	Alcohol dehydrogenase (EC 1.1.1.1)	fig|6666666.642170.peg.1086,
				fig|6666666.642170.peg.1764
Cofactors, Vitamins, Prosthetic Groups, Pigments	Folate and pterines	5-FCL-like protein	Isocitrate dehydrogenase [NADP] (EC 1.1.1.42)	fig|6666666.642170.peg.1991
Cofactors, Vitamins, Prosthetic Groups, Pigments	Folate and pterines	5-FCL-like protein	Formyltetrahydrofolate deformylase (EC 3.5.1.10)	fig|6666666.642170.peg.479
Cofactors, Vitamins, Prosthetic Groups, Pigments	Folate and pterines	5-FCL-like protein	5-formyltetrahydrofolate cyclo-ligase (EC 6.3.3.2)	fig|6666666.642170.peg.1575
Cofactors, Vitamins, Prosthetic Groups, Pigments	Folate and pterines	5-FCL-like protein	Dihydrofolate reductase (EC 1.5.1.3)	fig|6666666.642170.peg.1245
Cofactors, Vitamins, Prosthetic Groups, Pigments	Folate and pterines	5-FCL-like protein	Thiamine-monophosphate kinase (EC 2.7.4.16)	fig|6666666.642170.peg.3280
Cofactors, Vitamins, Prosthetic Groups, Pigments	Folate and pterines	5-FCL-like protein	Serine hydroxymethyltransferase (EC 2.1.2.1)	fig|6666666.642170.peg.2823
Cofactors, Vitamins, Prosthetic Groups, Pigments	Folate and pterines	5-FCL-like protein	Methylenetetrahydrofolate dehydrogenase (NADP+) (EC 1.5.1.5)	fig|6666666.642170.peg.1515
Cofactors, Vitamins, Prosthetic Groups, Pigments	Folate and pterines	5-FCL-like protein	Phosphoribosylglycinamide formyltransferase (EC 2.1.2.2)	fig|6666666.642170.peg.3404
Cofactors, Vitamins, Prosthetic Groups, Pigments	Folate and pterines	5-FCL-like protein	Phosphoribosylaminoimidazolecarboxamide formyltransferase (EC 2.1.2.3)	fig|6666666.642170.peg.3405
Cofactors, Vitamins, Prosthetic Groups, Pigments	Folate and pterines	5-FCL-like protein	Thiamin-phosphate pyrophosphorylase (EC 2.5.1.3)	fig|6666666.642170.peg.2979
Cofactors, Vitamins, Prosthetic Groups, Pigments	Folate and pterines	5-FCL-like protein	5,10-methylenetetrahydrofolate reductase (EC 1.5.1.20)	fig|6666666.642170.peg.246
Cofactors, Vitamins, Prosthetic Groups, Pigments	Folate and pterines	5-FCL-like protein	Dihydrolipoamide acetyltransferase component of pyruvate dehydrogenase complex (EC 2.3.1.12)	fig|6666666.642170.peg.643
Cofactors, Vitamins, Prosthetic Groups, Pigments	Folate and pterines	5-FCL-like protein	Hydroxyethylthiazole kinase (EC 2.7.1.50)	fig|6666666.642170.peg.2980
Cofactors, Vitamins, Prosthetic Groups, Pigments	Lipoic acid	Lipoic acid metabolism	Lipoate-protein ligase A	fig|6666666.642170.peg.167
Cofactors, Vitamins, Prosthetic Groups, Pigments	Coenzyme A	Coenzyme A Biosynthesis cluster	3-methyl-2-oxobutanoate hydroxymethyltransferase (EC 2.1.2.11)	fig|6666666.642170.peg.1310
Cofactors, Vitamins, Prosthetic Groups, Pigments	Coenzyme A	Coenzyme A Biosynthesis cluster	Pantoate--beta-alanine ligase (EC 6.3.2.1)	fig|6666666.642170.peg.1309
Cofactors, Vitamins, Prosthetic Groups, Pigments	Coenzyme A	Coenzyme A Biosynthesis cluster	Pantothenate kinase type III, CoaX-like (EC 2.7.1.33)	fig|6666666.642170.peg.4189
Cofactors, Vitamins, Prosthetic Groups, Pigments	Coenzyme A	Coenzyme A Biosynthesis cluster	Aspartate 1-decarboxylase (EC 4.1.1.11)	fig|6666666.642170.peg.1308
Cofactors, Vitamins, Prosthetic Groups, Pigments	Coenzyme A	Coenzyme A Biosynthesis	3-methyl-2-oxobutanoate hydroxymethyltransferase (EC 2.1.2.11)	fig|6666666.642170.peg.1310
Cofactors, Vitamins, Prosthetic Groups, Pigments	Coenzyme A	Coenzyme A Biosynthesis	Pantothenate kinase (EC 2.7.1.33)	fig|6666666.642170.peg.1455
Cofactors, Vitamins, Prosthetic Groups, Pigments	Coenzyme A	Coenzyme A Biosynthesis	Dephospho-CoA kinase (EC 2.7.1.24)	fig|6666666.642170.peg.1983
Cofactors, Vitamins, Prosthetic Groups, Pigments	Coenzyme A	Coenzyme A Biosynthesis	Pantothenate kinase type III, CoaX-like (EC 2.7.1.33)	fig|6666666.642170.peg.4189
Cofactors, Vitamins, Prosthetic Groups, Pigments	Coenzyme A	Coenzyme A Biosynthesis	Aspartate 1-decarboxylase (EC 4.1.1.11)	fig|6666666.642170.peg.1308
Cofactors, Vitamins, Prosthetic Groups, Pigments	Coenzyme A	Coenzyme A Biosynthesis	2-dehydropantoate 2-reductase (EC 1.1.1.169)	fig|6666666.642170.peg.625,
				fig|6666666.642170.peg.698
Cofactors, Vitamins, Prosthetic Groups, Pigments	Coenzyme A	Coenzyme A Biosynthesis	Phosphopantetheine adenylyltransferase (EC 2.7.7.3)	fig|6666666.642170.peg.688
Cofactors, Vitamins, Prosthetic Groups, Pigments	Coenzyme A	Coenzyme A Biosynthesis	Phosphopantothenoylcysteine synthetase (EC 6.3.2.5)	fig|6666666.642170.peg.760
Cofactors, Vitamins, Prosthetic Groups, Pigments	Coenzyme A	Coenzyme A Biosynthesis	Phosphopantothenoylcysteine decarboxylase (EC 4.1.1.36)	fig|6666666.642170.peg.760
Cofactors, Vitamins, Prosthetic Groups, Pigments	Coenzyme A	Coenzyme A Biosynthesis	Pantoate--beta-alanine ligase (EC 6.3.2.1)	fig|6666666.642170.peg.1309
Cell Wall and Capsule	Capsular and extracellular polysacchrides	dTDP-rhamnose synthesis	dTDP-4-dehydrorhamnose reductase (EC 1.1.1.133)	fig|6666666.642170.peg.2928,
				fig|6666666.642170.peg.2929
Cell Wall and Capsule	Capsular and extracellular polysacchrides	dTDP-rhamnose synthesis	Glucose-1-phosphate cytidylyltransferase (EC 2.7.7.33)	fig|6666666.642170.peg.3492
Cell Wall and Capsule	Capsular and extracellular polysacchrides	dTDP-rhamnose synthesis	dTDP-glucose 4,6-dehydratase (EC 4.2.1.46)	fig|6666666.642170.peg.2930
Cell Wall and Capsule	Capsular and extracellular polysacchrides	dTDP-rhamnose synthesis	dTDP-4-dehydrorhamnose 3,5-epimerase (EC 5.1.3.13)	fig|6666666.642170.peg.2928,
				fig|6666666.642170.peg.2929
Cell Wall and Capsule	Capsular and extracellular polysacchrides	dTDP-rhamnose synthesis	Glucose-1-phosphate thymidylyltransferase (EC 2.7.7.24)	fig|6666666.642170.peg.2931
Cell Wall and Capsule	Capsular and extracellular polysacchrides	CMP-N-acetylneuraminate Biosynthesis	N-acetylneuraminate synthase (EC 2.5.1.56)	fig|6666666.642170.peg.2934
Cell Wall and Capsule	Capsular and extracellular polysacchrides	CMP-N-acetylneuraminate Biosynthesis	UDP-N-acetylglucosamine 2-epimerase (EC 5.1.3.14)	fig|6666666.642170.peg.2674
Cell Wall and Capsule	Capsular and extracellular polysacchrides	Polysaccharide deacetylases	Peptidoglycan N-acetylglucosamine deacetylase (EC 3.5.1.-)	fig|6666666.642170.peg.106
Cell Wall and Capsule	Capsular and extracellular polysacchrides	Polysaccharide deacetylases	Polysaccharide deacetylase	fig|6666666.642170.peg.3697
Cell Wall and Capsule	Capsular and extracellular polysacchrides	Rhamnose containing glycans	UDP-glucose 4-epimerase (EC 5.1.3.2)	fig|6666666.642170.peg.3041
Cell Wall and Capsule	Capsular and extracellular polysacchrides	Rhamnose containing glycans	dTDP-4-dehydrorhamnose reductase (EC 1.1.1.133)	fig|6666666.642170.peg.2928,
				fig|6666666.642170.peg.2929
Cell Wall and Capsule	Capsular and extracellular polysacchrides	Rhamnose containing glycans	Teichoic acid export ATP-binding protein TagH (EC 3.6.3.40)	fig|6666666.642170.peg.2680
Cell Wall and Capsule	Capsular and extracellular polysacchrides	Rhamnose containing glycans	dTDP-glucose 4,6-dehydratase (EC 4.2.1.46)	fig|6666666.642170.peg.2930
Cell Wall and Capsule	Capsular and extracellular polysacchrides	Rhamnose containing glycans	dTDP-4-dehydrorhamnose 3,5-epimerase (EC 5.1.3.13)	fig|6666666.642170.peg.2928,
				fig|6666666.642170.peg.2929
Cell Wall and Capsule	Capsular and extracellular polysacchrides	Rhamnose containing glycans	Glycerol-3-phosphate cytidylyltransferase (EC 2.7.7.39)	fig|6666666.642170.peg.2687
Cell Wall and Capsule	Capsular and extracellular polysacchrides	Rhamnose containing glycans	Glucose-1-phosphate thymidylyltransferase (EC 2.7.7.24)	fig|6666666.642170.peg.2931
Cell Wall and Capsule	Capsular and extracellular polysacchrides	Exopolysaccharide Biosynthesis	Manganese-dependent protein-tyrosine phosphatase (EC 3.1.3.48)	fig|6666666.642170.peg.2745
Cell Wall and Capsule	Capsular and extracellular polysacchrides	Exopolysaccharide Biosynthesis	Tyrosine-protein kinase transmembrane modulator EpsC	fig|6666666.642170.peg.2547,
				fig|6666666.642170.peg.2747
Cell Wall and Capsule	Capsular and extracellular polysacchrides	Exopolysaccharide Biosynthesis	Tyrosine-protein kinase EpsD (EC 2.7.10.2)	fig|6666666.642170.peg.2546,
				fig|6666666.642170.peg.2746
Cell Wall and Capsule	Cell Wall and Capsule - no subcategory	Murein Hydrolases	Membrane-bound lytic murein transglycosylase D precursor (EC 3.2.1.-)	fig|6666666.642170.peg.554
Cell Wall and Capsule	Cell Wall and Capsule - no subcategory	Murein Hydrolases	N-acetylmuramoyl-L-alanine amidase (EC 3.5.1.28)	fig|6666666.642170.peg.405,
				fig|6666666.642170.peg.446,
				fig|6666666.642170.peg.959,
				fig|6666666.642170.peg.1662,
				fig|6666666.642170.peg.1826,
				fig|6666666.642170.peg.2670,
				fig|6666666.642170.peg.3354
Cell Wall and Capsule	Cell Wall and Capsule - no subcategory	Murein Hydrolases	D-alanyl-D-alanine carboxypeptidase (EC 3.4.16.4)	fig|6666666.642170.peg.1078,
				fig|6666666.642170.peg.1207,
				fig|6666666.642170.peg.1391,
				fig|6666666.642170.peg.1424,
				fig|6666666.642170.peg.2896,
				fig|6666666.642170.peg.4239
Cell Wall and Capsule	Cell Wall and Capsule - no subcategory	Murein Hydrolases	Muramoyltetrapeptide carboxypeptidase (EC 3.4.17.13)	fig|6666666.642170.peg.465
Cell Wall and Capsule	Cell Wall and Capsule - no subcategory	UDP-N-acetylmuramate from Fructose-6-phosphate Biosynthesis	Glucosamine-1-phosphate N-acetyltransferase (EC 2.3.1.157)	fig|6666666.642170.peg.4209
Cell Wall and Capsule	Cell Wall and Capsule - no subcategory	UDP-N-acetylmuramate from Fructose-6-phosphate Biosynthesis	UDP-N-acetylglucosamine 1-carboxyvinyltransferase (EC 2.5.1.7)	fig|6666666.642170.peg.2809,
				fig|6666666.642170.peg.2846
Cell Wall and Capsule	Cell Wall and Capsule - no subcategory	UDP-N-acetylmuramate from Fructose-6-phosphate Biosynthesis	Phosphoglucosamine mutase (EC 5.4.2.10)	fig|6666666.642170.peg.4079
Cell Wall and Capsule	Cell Wall and Capsule - no subcategory	UDP-N-acetylmuramate from Fructose-6-phosphate Biosynthesis	N-acetylglucosamine-1-phosphate uridyltransferase (EC 2.7.7.23)	fig|6666666.642170.peg.4209
Cell Wall and Capsule	Cell Wall and Capsule - no subcategory	Recycling of Peptidoglycan Amino Acids	N-acetylmuramoyl-L-alanine amidase (EC 3.5.1.28)	fig|6666666.642170.peg.405,
				fig|6666666.642170.peg.446,
				fig|6666666.642170.peg.959,
				fig|6666666.642170.peg.1662,
				fig|6666666.642170.peg.1826,
				fig|6666666.642170.peg.2670,
				fig|6666666.642170.peg.3354
Cell Wall and Capsule	Cell Wall and Capsule - no subcategory	Recycling of Peptidoglycan Amino Acids	Muramoyltetrapeptide carboxypeptidase (EC 3.4.17.13)	fig|6666666.642170.peg.465
Cell Wall and Capsule	Gram-Positive cell wall components	Teichoic and lipoteichoic acids biosynthesis	Poly(glycerophosphate chain) D-alanine transfer protein DltD	fig|6666666.642170.peg.3008
Cell Wall and Capsule	Gram-Positive cell wall components	Teichoic and lipoteichoic acids biosynthesis	N-acetylmannosaminyltransferase (EC 2.4.1.187)	fig|6666666.642170.peg.2688
Cell Wall and Capsule	Gram-Positive cell wall components	Teichoic and lipoteichoic acids biosynthesis	Poly(glycerol-phosphate) alpha-glucosyltransferase (EC 2.4.1.52)	fig|6666666.642170.peg.2676
Cell Wall and Capsule	Gram-Positive cell wall components	Teichoic and lipoteichoic acids biosynthesis	Teichoic acid translocation permease protein TagG	fig|6666666.642170.peg.2681
Cell Wall and Capsule	Gram-Positive cell wall components	Teichoic and lipoteichoic acids biosynthesis	diglucosyldiacylglycerol synthase (LTA membrane anchor synthesis)	fig|6666666.642170.peg.507
Cell Wall and Capsule	Gram-Positive cell wall components	Teichoic and lipoteichoic acids biosynthesis	D-alanyl transfer protein DltB	fig|6666666.642170.peg.3006
Cell Wall and Capsule	Gram-Positive cell wall components	Teichoic and lipoteichoic acids biosynthesis	Teichoic acid export ATP-binding protein TagH (EC 3.6.3.40)	fig|6666666.642170.peg.2680
Cell Wall and Capsule	Gram-Positive cell wall components	Teichoic and lipoteichoic acids biosynthesis	CDP-glycerol: N-acetyl-beta-D-mannosaminyl-1,4-N-acetyl-D-glucosaminyldiphosphoundecaprenyl glycerophosphotransferase	fig|6666666.642170.peg.2689
Cell Wall and Capsule	Gram-Positive cell wall components	Teichoic and lipoteichoic acids biosynthesis	CDP-glycerol:poly(glycerophosphate) glycerophosphotransferase (EC 2.7.8.12)	fig|6666666.642170.peg.2686
Cell Wall and Capsule	Gram-Positive cell wall components	Teichoic and lipoteichoic acids biosynthesis	D-alanine--poly(phosphoribitol) ligase subunit 1 (EC 6.1.1.13)	fig|6666666.642170.peg.3005
Cell Wall and Capsule	Gram-Positive cell wall components	Teichoic and lipoteichoic acids biosynthesis	2-C-methyl-D-erythritol 4-phosphate cytidylyltransferase (EC 2.7.7.60)	fig|6666666.642170.peg.4169
Cell Wall and Capsule	Gram-Positive cell wall components	D-Alanyl Lipoteichoic Acid Biosynthesis	Poly(glycerophosphate chain) D-alanine transfer protein DltD	fig|6666666.642170.peg.3008
Cell Wall and Capsule	Gram-Positive cell wall components	D-Alanyl Lipoteichoic Acid Biosynthesis	D-alanyl transfer protein DltB	fig|6666666.642170.peg.3006
Cell Wall and Capsule	Gram-Positive cell wall components	D-Alanyl Lipoteichoic Acid Biosynthesis	D-alanine--poly(phosphoribitol) ligase subunit 1 (EC 6.1.1.13)	fig|6666666.642170.peg.3005
Cell Wall and Capsule	Gram-Positive cell wall components	Teichuronic acid biosynthesis	Teichuronic acid biosynthesis protein TuaF	fig|6666666.642170.peg.2663
Cell Wall and Capsule	Gram-Positive cell wall components	Teichuronic acid biosynthesis	Teichuronic acid biosynthesis protein TuaE, putative secreted polysaccharide polymerase	fig|6666666.642170.peg.2664
Cell Wall and Capsule	Gram-Positive cell wall components	Teichuronic acid biosynthesis	Teichuronic acid biosynthesis protein TuaB	fig|6666666.642170.peg.2667
Cell Wall and Capsule	Gram-Positive cell wall components	Teichuronic acid biosynthesis	UDP-glucose dehydrogenase in teichuronic acid synthesis TuaD (EC 1.1.1.22)	fig|6666666.642170.peg.2665
Cell Wall and Capsule	Gram-Positive cell wall components	Teichuronic acid biosynthesis	Teichuronic acid biosynthesis glycosyl transferase TuaC	fig|6666666.642170.peg.2666
Cell Wall and Capsule	Gram-Positive cell wall components	Teichuronic acid biosynthesis	Putative N-acetylgalactosaminyl-diphosphoundecaprenol glucuronosyltransferase	fig|6666666.642170.peg.2662
Cell Wall and Capsule	Gram-Positive cell wall components	Teichuronic acid biosynthesis	Putative undecaprenyl-phosphate N-acetylgalactosaminyl 1-phosphate transferase	fig|6666666.642170.peg.2668
Cell Wall and Capsule	Gram-Positive cell wall components	Teichuronic acid biosynthesis	Putative teichuronic acid biosynthesis glycosyl transferase TuaH	fig|6666666.642170.peg.2661
Cell Wall and Capsule	Gram-Positive cell wall components	Teichuronic acid biosynthesis	Teichuronic acid biosynthesis glycosyltransferase TuaA	fig|6666666.642170.peg.2668
Cell Wall and Capsule	Gram-Positive cell wall components	Sortase	Sortase A, LPXTG specific	fig|6666666.642170.peg.2756
Cell Wall and Capsule	Gram-Positive cell wall components	Polyglycerolphosphate lipoteichoic acid biosynthesis	Lipoteichoic acid synthase LtaS Type Ia	fig|6666666.642170.peg.3536
Cell Wall and Capsule	Gram-Positive cell wall components	Polyglycerolphosphate lipoteichoic acid biosynthesis	Lipoteichoic acid synthase LtaS Type IIIa	fig|6666666.642170.peg.1570,
				fig|6666666.642170.peg.2443
Cell Wall and Capsule	Gram-Positive cell wall components	Polyglycerolphosphate lipoteichoic acid biosynthesis	Lipoteichoic acid synthase LtaS Type Ib	fig|6666666.642170.peg.3490
Virulence, Disease and Defense	Bacteriocins, ribosomally synthesized antibacterial peptides	Bacitracin Stress Response	Two-component response regulator BceR	fig|6666666.642170.peg.2125
Virulence, Disease and Defense	Bacteriocins, ribosomally synthesized antibacterial peptides	Bacitracin Stress Response	Conserved protein LiaG in B. subtilis in Lia cluster	fig|6666666.642170.peg.2412
Virulence, Disease and Defense	Bacteriocins, ribosomally synthesized antibacterial peptides	Bacitracin Stress Response	Protein LiaH, similar to phage shock protein A	fig|6666666.642170.peg.2413
Virulence, Disease and Defense	Bacteriocins, ribosomally synthesized antibacterial peptides	Bacitracin Stress Response	Protein LiaI	fig|6666666.642170.peg.2414
Virulence, Disease and Defense	Bacteriocins, ribosomally synthesized antibacterial peptides	Bacitracin Stress Response	Bacitracin export ATP-binding protein BceA	fig|6666666.642170.peg.2123
Virulence, Disease and Defense	Bacteriocins, ribosomally synthesized antibacterial peptides	Bacitracin Stress Response	Bacitracin export permease protein BceB	fig|6666666.642170.peg.2122
Virulence, Disease and Defense	Bacteriocins, ribosomally synthesized antibacterial peptides	Bacitracin Stress Response	Two-component sensor histidine kinase BceS	fig|6666666.642170.peg.2124
Virulence, Disease and Defense	Resistance to antibiotics and toxic compounds	Copper homeostasis	Copper resistance protein CopD	fig|6666666.642170.peg.3850
Virulence, Disease and Defense	Resistance to antibiotics and toxic compounds	Copper homeostasis	Copper-translocating P-type ATPase (EC 3.6.3.4)	fig|6666666.642170.peg.562,
				fig|6666666.642170.peg.2458
Virulence, Disease and Defense	Resistance to antibiotics and toxic compounds	Copper homeostasis	Copper resistance protein CopC	fig|6666666.642170.peg.3850
Virulence, Disease and Defense	Resistance to antibiotics and toxic compounds	Bile hydrolysis	Choloylglycine hydrolase (EC 3.5.1.24)	fig|6666666.642170.peg.3124
Virulence, Disease and Defense	Resistance to antibiotics and toxic compounds	Cobalt-zinc-cadmium resistance	Cobalt-zinc-cadmium resistance protein	fig|6666666.642170.peg.3384,
				fig|6666666.642170.peg.3680,
				fig|6666666.642170.peg.3784
Virulence, Disease and Defense	Resistance to antibiotics and toxic compounds	Cobalt-zinc-cadmium resistance	Transcriptional regulator, MerR family	fig|6666666.642170.peg.1746,
				fig|6666666.642170.peg.3681
Virulence, Disease and Defense	Resistance to antibiotics and toxic compounds	Resistance to fluoroquinolones	DNA gyrase subunit B (EC 5.99.1.3)	fig|6666666.642170.peg.3278
Virulence, Disease and Defense	Resistance to antibiotics and toxic compounds	Resistance to fluoroquinolones	DNA gyrase subunit A (EC 5.99.1.3)	fig|6666666.642170.peg.3279
Virulence, Disease and Defense	Resistance to antibiotics and toxic compounds	Fosfomycin resistance	Fosfomycin resistance protein FosB	fig|6666666.642170.peg.1020
Virulence, Disease and Defense	Resistance to antibiotics and toxic compounds	Beta-lactamase	Beta-lactamase (EC 3.5.2.6)	fig|6666666.642170.peg.2894
Virulence, Disease and Defense	Resistance to antibiotics and toxic compounds	Beta-lactamase	Metal-dependent hydrolases of the beta-lactamase superfamily I	fig|6666666.642170.peg.166
Virulence, Disease and Defense	Resistance to antibiotics and toxic compounds	Multidrug Resistance Efflux Pumps	Multi antimicrobial extrusion protein (Na(+)/drug antiporter), MATE family of MDR efflux pumps	fig|6666666.642170.peg.1188
Virulence, Disease and Defense	Invasion and intracellular resistance	Mycobacterium virulence operon involved in protein synthesis (SSU ribosomal proteins)	SSU ribosomal protein S7p (S5e)	fig|6666666.642170.peg.4147
Virulence, Disease and Defense	Invasion and intracellular resistance	Mycobacterium virulence operon involved in protein synthesis (SSU ribosomal proteins)	Translation elongation factor G	fig|6666666.642170.peg.4146
Virulence, Disease and Defense	Invasion and intracellular resistance	Mycobacterium virulence operon involved in protein synthesis (SSU ribosomal proteins)	Translation elongation factor Tu	fig|6666666.642170.peg.4145
Virulence, Disease and Defense	Invasion and intracellular resistance	Mycobacterium virulence operon involved in protein synthesis (SSU ribosomal proteins)	SSU ribosomal protein S12p (S23e)	fig|6666666.642170.peg.4148
Virulence, Disease and Defense	Invasion and intracellular resistance	Mycobacterium virulence operon involved in DNA transcription	DNA-directed RNA polymerase beta' subunit (EC 2.7.7.6)	fig|6666666.642170.peg.4150
Virulence, Disease and Defense	Invasion and intracellular resistance	Mycobacterium virulence operon involved in DNA transcription	DNA-directed RNA polymerase beta subunit (EC 2.7.7.6)	fig|6666666.642170.peg.4151
Virulence, Disease and Defense	Invasion and intracellular resistance	Mycobacterium virulence operon possibly involved in quinolinate biosynthesis	Quinolinate synthetase (EC 2.5.1.72)	fig|6666666.642170.peg.1855
Virulence, Disease and Defense	Invasion and intracellular resistance	Mycobacterium virulence operon possibly involved in quinolinate biosynthesis	Quinolinate phosphoribosyltransferase [decarboxylating] (EC 2.4.2.19)	fig|6666666.642170.peg.1856
Virulence, Disease and Defense	Invasion and intracellular resistance	Mycobacterium virulence operon possibly involved in quinolinate biosynthesis	L-aspartate oxidase (EC 1.4.3.16)	fig|6666666.642170.peg.1857
Virulence, Disease and Defense	Invasion and intracellular resistance	Mycobacterium virulence operon involved in protein synthesis (LSU ribosomal proteins)	LSU ribosomal protein L35p	fig|6666666.642170.peg.1964
Virulence, Disease and Defense	Invasion and intracellular resistance	Mycobacterium virulence operon involved in protein synthesis (LSU ribosomal proteins)	Translation initiation factor 3	fig|6666666.642170.peg.1965
Virulence, Disease and Defense	Invasion and intracellular resistance	Mycobacterium virulence operon involved in protein synthesis (LSU ribosomal proteins)	LSU ribosomal protein L20p	fig|6666666.642170.peg.1963
Potassium metabolism	Potassium metabolism - no subcategory	Potassium homeostasis	Potassium efflux system KefA protein	fig|6666666.642170.peg.601,
				fig|6666666.642170.peg.3557
Potassium metabolism	Potassium metabolism - no subcategory	Potassium homeostasis	Large-conductance mechanosensitive channel	fig|6666666.642170.peg.2760
Miscellaneous	Plant-Prokaryote DOE project	Iron-sulfur cluster assembly	PaaD-like protein (DUF59) involved in Fe-S cluster assembly	fig|6666666.642170.peg.263
Miscellaneous	Plant-Prokaryote DOE project	Iron-sulfur cluster assembly	Iron-sulfur cluster regulator IscR	fig|6666666.642170.peg.1819
Miscellaneous	Plant-Prokaryote DOE project	Iron-sulfur cluster assembly	Putative iron-sulfur cluster assembly scaffold protein for SUF system, SufE2	fig|6666666.642170.peg.2364
Miscellaneous	Plant-Prokaryote DOE project	Iron-sulfur cluster assembly	Iron-sulfur cluster assembly protein SufD	fig|6666666.642170.peg.2366
Miscellaneous	Plant-Prokaryote DOE project	Iron-sulfur cluster assembly	Iron-sulfur cluster assembly ATPase protein SufC	fig|6666666.642170.peg.2367
Miscellaneous	Plant-Prokaryote DOE project	Iron-sulfur cluster assembly	Scaffold protein for [4Fe-4S] cluster assembly ApbC, MRP-like	fig|6666666.642170.peg.4103
Miscellaneous	Plant-Prokaryote DOE project	Iron-sulfur cluster assembly	Cysteine desulfurase (EC 2.8.1.7)	fig|6666666.642170.peg.1818,
				fig|6666666.642170.peg.1858,
				fig|6666666.642170.peg.3989
Miscellaneous	Plant-Prokaryote DOE project	Iron-sulfur cluster assembly	Iron-sulfur cluster assembly protein SufB	fig|6666666.642170.peg.2363
Miscellaneous	Plant-Prokaryote DOE project	Niacin-Choline transport and metabolism	Glycine betaine transporter OpuD	fig|6666666.642170.peg.2092
Miscellaneous	Plant-Prokaryote DOE project	Niacin-Choline transport and metabolism	Nicotinamidase (EC 3.5.1.19)	fig|6666666.642170.peg.2269
Miscellaneous	Plant-Prokaryote DOE project	Niacin-Choline transport and metabolism	Niacin transporter NiaP	fig|6666666.642170.peg.3959
Miscellaneous	Plant-Prokaryote DOE project	Niacin-Choline transport and metabolism	Betaine aldehyde dehydrogenase (EC 1.2.1.8)	fig|6666666.642170.peg.2196
Miscellaneous	Plant-Prokaryote DOE project	Single-Rhodanese-domain proteins	Rhodanese domain protein UPF0176, Firmicutes subgroup	fig|6666666.642170.peg.4027
Miscellaneous	Miscellaneous - no subcategory	Muconate lactonizing enzyme family	L-alanyl-gamma-D-glutamyl-L-diamino acid endopeptidase	fig|6666666.642170.peg.467
Miscellaneous	Miscellaneous - no subcategory	Muconate lactonizing enzyme family	O-succinylbenzoate synthase (EC 4.2.1.113)	fig|6666666.642170.peg.2164
Miscellaneous	Miscellaneous - no subcategory	Aromatic dioxygenase mess	Catechol-2,3-dioxygenase (EC 1.13.11.2)	fig|6666666.642170.peg.3587
Miscellaneous	Miscellaneous - no subcategory	Aromatic dioxygenase mess	Cysteine dioxygenase (EC 1.13.11.20)	fig|6666666.642170.peg.2204
Miscellaneous	Miscellaneous - no subcategory	Bacillus subtilis scratch - gjo	Ku domain protein	fig|6666666.642170.peg.513
Miscellaneous	Miscellaneous - no subcategory	Bacillus subtilis scratch - gjo	Cell division topological determinant MinJ	fig|6666666.642170.peg.2628
Miscellaneous	Miscellaneous - no subcategory	Bacillus subtilis scratch - gjo	ATP-dependent DNA ligase (EC 6.5.1.1) clustered with Ku protein, LigD	fig|6666666.642170.peg.512
Miscellaneous	Miscellaneous - no subcategory	Dioxygenases (EC 1.13.11.-)	Catechol-2,3-dioxygenase (EC 1.13.11.2)	fig|6666666.642170.peg.3587
Miscellaneous	Miscellaneous - no subcategory	Dioxygenases (EC 1.13.11.-)	Cysteine dioxygenase (EC 1.13.11.20)	fig|6666666.642170.peg.2204
Miscellaneous	Miscellaneous - no subcategory	Broadly distributed proteins not in subsystems	YbbL ABC transporter ATP-binding protein	fig|6666666.642170.peg.382
Phages, Prophages, Transposable elements, Plasmids	Phages, Prophages	Phage packaging machinery	Phage terminase, small subunit	fig|6666666.642170.peg.418,
				fig|6666666.642170.peg.957,
				fig|6666666.642170.peg.3328
Phages, Prophages, Transposable elements, Plasmids	Phages, Prophages	Phage packaging machinery	Phage DNA binding protein	fig|6666666.642170.peg.5
Phages, Prophages, Transposable elements, Plasmids	Phages, Prophages	Phage packaging machinery	Phage terminase, large subunit	fig|6666666.642170.peg.419,
				fig|6666666.642170.peg.958,
				fig|6666666.642170.peg.3329
Phages, Prophages, Transposable elements, Plasmids	Phages, Prophages	Phage packaging machinery	Phage portal protein	fig|6666666.642170.peg.3330
Phages, Prophages, Transposable elements, Plasmids	Phages, Prophages	Phage capsid proteins	Phage capsid and scaffold	fig|6666666.642170.peg.3338,
				fig|6666666.642170.peg.3339
Phages, Prophages, Transposable elements, Plasmids	Phages, Prophages	Phage capsid proteins	Phage major capsid protein	fig|6666666.642170.peg.4,
				fig|6666666.642170.peg.3334
Membrane Transport	Protein translocation across cytoplasmic membrane	EcsAB transporter affecting expression and secretion of secretory preproteins	EcsC protein	fig|6666666.642170.peg.148
Membrane Transport	Protein translocation across cytoplasmic membrane	EcsAB transporter affecting expression and secretion of secretory preproteins	ABC transporter, ATP-binding protein EcsA	fig|6666666.642170.peg.146
Membrane Transport	Protein translocation across cytoplasmic membrane	EcsAB transporter affecting expression and secretion of secretory preproteins	Protease production regulatory protein Hpr (ScoC)	fig|6666666.642170.peg.140
Membrane Transport	Protein translocation across cytoplasmic membrane	EcsAB transporter affecting expression and secretion of secretory preproteins	Foldase protein PrsA precursor (EC 5.2.1.8)	fig|6666666.642170.peg.135,
				fig|6666666.642170.peg.4187
Membrane Transport	Protein translocation across cytoplasmic membrane	EcsAB transporter affecting expression and secretion of secretory preproteins	ABC transporter, permease protein EscB	fig|6666666.642170.peg.147
Membrane Transport	Protein translocation across cytoplasmic membrane	Twin-arginine translocation system	Twin-arginine translocation protein TatAd	fig|6666666.642170.peg.1004,
				fig|6666666.642170.peg.3992
Membrane Transport	Protein translocation across cytoplasmic membrane	Twin-arginine translocation system	Twin-arginine translocation protein TatCd	fig|6666666.642170.peg.3991
Membrane Transport	Cation transporters	Copper uptake system CopCD	Copper resistance protein CopD	fig|6666666.642170.peg.3850
Membrane Transport	Cation transporters	Copper uptake system CopCD	Copper resistance protein CopC	fig|6666666.642170.peg.3850
Membrane Transport	Cation transporters	Magnesium transport	Magnesium and cobalt transport protein CorA	fig|6666666.642170.peg.1560,
				fig|6666666.642170.peg.3562
Membrane Transport	Cation transporters	Copper Transport System	Copper(I) chaperone CopZ	fig|6666666.642170.peg.2459
Membrane Transport	Cation transporters	Copper Transport System	Transcriptional repressor in copper uptake, YcnK	fig|6666666.642170.peg.3849
Membrane Transport	Cation transporters	Copper Transport System	Copper resistance protein CopC	fig|6666666.642170.peg.3850
Membrane Transport	Cation transporters	Copper Transport System	Repressor CsoR of the copZA operon	fig|6666666.642170.peg.2460
Membrane Transport	Cation transporters	Copper Transport System	Conserved membrane protein in copper uptake, YcnI	fig|6666666.642170.peg.3851
Membrane Transport	Cation transporters	Copper Transport System	Copper resistance protein CopD	fig|6666666.642170.peg.3850
Membrane Transport	Cation transporters	Copper Transport System	Reductase or disulfide isomerase in copper uptake, YcnL	fig|6666666.642170.peg.3848
Membrane Transport	Cation transporters	Copper Transport System	Copper-translocating P-type ATPase (EC 3.6.3.4)	fig|6666666.642170.peg.562,
				fig|6666666.642170.peg.2458
Membrane Transport	Uni- Sym- and Antiporters	Multi-subunit cation antiporter	Na(+) H(+) antiporter subunit F	fig|6666666.642170.peg.2259
Membrane Transport	Uni- Sym- and Antiporters	Multi-subunit cation antiporter	Na(+) H(+) antiporter subunit E	fig|6666666.642170.peg.2258
Membrane Transport	Uni- Sym- and Antiporters	Multi-subunit cation antiporter	Na(+) H(+) antiporter subunit B	fig|6666666.642170.peg.2255
Membrane Transport	Uni- Sym- and Antiporters	Multi-subunit cation antiporter	Na(+) H(+) antiporter subunit A	fig|6666666.642170.peg.2254
Membrane Transport	Uni- Sym- and Antiporters	Multi-subunit cation antiporter	Na(+) H(+) antiporter subunit C	fig|6666666.642170.peg.2256
Membrane Transport	Uni- Sym- and Antiporters	Multi-subunit cation antiporter	Na(+) H(+) antiporter subunit D	fig|6666666.642170.peg.2257
Membrane Transport	Uni- Sym- and Antiporters	Multi-subunit cation antiporter	Na(+) H(+) antiporter subunit G	fig|6666666.642170.peg.2260
Membrane Transport	Uni- Sym- and Antiporters	NhaA, NhaD and Sodium-dependent phosphate transporters	Sodium-dependent phosphate transporter	fig|6666666.642170.peg.1628
Membrane Transport	Membrane Transport - no subcategory	ECF class transporters	Substrate-specific component RibU of riboflavin ECF transporter	fig|6666666.642170.peg.1377
Membrane Transport	Membrane Transport - no subcategory	ECF class transporters	Transmembrane component YkoC of energizing module of thiamin-regulated ECF transporter for HydroxyMethylPyrimidine	fig|6666666.642170.peg.492
Membrane Transport	Membrane Transport - no subcategory	ECF class transporters	Substrate-specific component BioY of biotin ECF transporter	fig|6666666.642170.peg.180,
				fig|6666666.642170.peg.2295
Membrane Transport	Membrane Transport - no subcategory	ECF class transporters	Substrate-specific component ThiT of thiamin ECF transporter	fig|6666666.642170.peg.2189
Membrane Transport	Membrane Transport - no subcategory	ECF class transporters	Substrate-specific component YkoE of thiamin-regulated ECF transporter for HydroxyMethylPyrimidine	fig|6666666.642170.peg.494
Membrane Transport	Membrane Transport - no subcategory	ECF class transporters	Transmembrane component of general energizing module of ECF transporters	fig|6666666.642170.peg.4110
Membrane Transport	Membrane Transport - no subcategory	ECF class transporters	ATPase component of general energizing module of ECF transporters	fig|6666666.642170.peg.4111,
				fig|6666666.642170.peg.4112
Membrane Transport	Membrane Transport - no subcategory	ECF class transporters	Duplicated ATPase component YkoD of energizing module of thiamin-regulated ECF transporter for HydroxyMethylPyrimidine	fig|6666666.642170.peg.493
Membrane Transport	Membrane Transport - no subcategory	ECF class transporters	Substrate-specific component TrpP of tryptophan ECF transporter	fig|6666666.642170.peg.143
Membrane Transport	TRAP transporters	TRAP Transporter collection	TRAP-type C4-dicarboxylate transport system, periplasmic component	fig|6666666.642170.peg.3796
Iron acquisition and metabolism	Siderophores	Bacillibactin Siderophore	Trilactone hydrolase [bacillibactin] siderophore	fig|6666666.642170.peg.2293,
				fig|6666666.642170.peg.4096
Iron acquisition and metabolism	Siderophores	Bacillibactin Siderophore	Fe-bacillibactin uptake system FeuB	fig|6666666.642170.peg.4094
Iron acquisition and metabolism	Siderophores	Bacillibactin Siderophore	Isochorismate synthase (EC 5.4.4.2) [bacillibactin] siderophore	fig|6666666.642170.peg.2291
Iron acquisition and metabolism	Siderophores	Bacillibactin Siderophore	Isochorismatase (EC 3.3.2.1) [bacillibactin] siderophore	fig|6666666.642170.peg.2289
Iron acquisition and metabolism	Siderophores	Bacillibactin Siderophore	Fe-bacillibactin uptake system FeuA, Fe-bacillibactin binding	fig|6666666.642170.peg.4093
Iron acquisition and metabolism	Siderophores	Bacillibactin Siderophore	2,3-dihydroxybenzoate-AMP ligase (EC 2.7.7.58) [bacillibactin] siderophore	fig|6666666.642170.peg.2290
Iron acquisition and metabolism	Siderophores	Bacillibactin Siderophore	Fe-bacillibactin uptake system FeuC	fig|6666666.642170.peg.4095
Iron acquisition and metabolism	Siderophores	Bacillibactin Siderophore	Bacillibactin synthetase component F (EC 2.7.7.-)	fig|6666666.642170.peg.2288
Iron acquisition and metabolism	Siderophores	Bacillibactin Siderophore	2,3-dihydro-2,3-dihydroxybenzoate dehydrogenase (EC 1.3.1.28) [bacillibactin] siderophore	fig|6666666.642170.peg.2292
Iron acquisition and metabolism	Siderophores	Siderophore Anthrachelin	Uncharacterized iron compound ABC uptake transporter, permease protein	fig|6666666.642170.peg.3864,
				fig|6666666.642170.peg.3865
Iron acquisition and metabolism	Siderophores	Siderophore Anthrachelin	Antibiotic biosynthesis monooxygenase domain-containing protein	fig|6666666.642170.peg.3474
Iron acquisition and metabolism	Siderophores	Siderophore Anthrachelin	Uncharacterized iron compound ABC uptake transporter, substrate-binding protein	fig|6666666.642170.peg.3862
Iron acquisition and metabolism	Siderophores	Siderophore Anthrachelin	Uncharacterized iron compound ABC uptake transporter, ATP-binding protein	fig|6666666.642170.peg.3863
Iron acquisition and metabolism	Iron acquisition and metabolism - no subcategory	Heme, hemin uptake and utilization systems in GramPositives	Antibiotic biosynthesis monooxygenase domain-containing protein	fig|6666666.642170.peg.3474
Iron acquisition and metabolism	Iron acquisition and metabolism - no subcategory	Heme, hemin uptake and utilization systems in GramPositives	Zn-dependent hydrolase YycJ/WalJ, required for cell wall metabolism and coordination of cell division with DNA replication	fig|6666666.642170.peg.3212
Iron acquisition and metabolism	Iron acquisition and metabolism - no subcategory	Heme, hemin uptake and utilization systems in GramPositives	Uncharacterized iron compound ABC uptake transporter, substrate-binding protein	fig|6666666.642170.peg.3862
Iron acquisition and metabolism	Iron acquisition and metabolism - no subcategory	Heme, hemin uptake and utilization systems in GramPositives	Uncharacterized iron compound ABC uptake transporter, ATP-binding protein	fig|6666666.642170.peg.3863
Iron acquisition and metabolism	Iron acquisition and metabolism - no subcategory	Heme, hemin uptake and utilization systems in GramPositives	Sortase A, LPXTG specific	fig|6666666.642170.peg.2756
Iron acquisition and metabolism	Iron acquisition and metabolism - no subcategory	Heme, hemin uptake and utilization systems in GramPositives	Heme ABC type transporter HtsABC, permease protein HtsB	fig|6666666.642170.peg.3516
Iron acquisition and metabolism	Iron acquisition and metabolism - no subcategory	Heme, hemin uptake and utilization systems in GramPositives	Heme ABC type transporter HtsABC, heme-binding protein	fig|6666666.642170.peg.176,
				fig|6666666.642170.peg.3517
Iron acquisition and metabolism	Iron acquisition and metabolism - no subcategory	Heme, hemin uptake and utilization systems in GramPositives	Two-component sensor kinase SA14-24	fig|6666666.642170.peg.3215
Iron acquisition and metabolism	Iron acquisition and metabolism - no subcategory	Heme, hemin uptake and utilization systems in GramPositives	Heme ABC type transporter HtsABC, permease protein HtsC	fig|6666666.642170.peg.3515
Iron acquisition and metabolism	Iron acquisition and metabolism - no subcategory	Heme, hemin uptake and utilization systems in GramPositives	Uncharacterized iron compound ABC uptake transporter, permease protein	fig|6666666.642170.peg.3864,
				fig|6666666.642170.peg.3865
Iron acquisition and metabolism	Iron acquisition and metabolism - no subcategory	Heme, hemin uptake and utilization systems in GramPositives	Two-component response regulator SA14-24	fig|6666666.642170.peg.3216
Iron acquisition and metabolism	Iron acquisition and metabolism - no subcategory	Ferrous iron transporter EfeUOB, low-pH-induced	Ferrous iron transport peroxidase EfeB	fig|6666666.642170.peg.2976
Iron acquisition and metabolism	Iron acquisition and metabolism - no subcategory	Ferrous iron transporter EfeUOB, low-pH-induced	Ferrous iron transport permease EfeU	fig|6666666.642170.peg.2978
Iron acquisition and metabolism	Iron acquisition and metabolism - no subcategory	Ferrous iron transporter EfeUOB, low-pH-induced	Ferrous iron transport periplasmic protein EfeO, contains peptidase-M75 domain and (frequently) cupredoxin-like domain	fig|6666666.642170.peg.2977
RNA Metabolism	RNA processing and modification	Ribonucleases in Bacillus	Ribonuclease J1 (endonuclease and 5' exonuclease)	fig|6666666.642170.peg.634
RNA Metabolism	RNA processing and modification	Ribonucleases in Bacillus	Ribonuclease HII (EC 3.1.26.4)	fig|6666666.642170.peg.795
RNA Metabolism	RNA processing and modification	Ribonucleases in Bacillus	Ribonuclease J2 (endoribonuclease in RNA processing)	fig|6666666.642170.peg.869
RNA Metabolism	RNA processing and modification	Ribonucleases in Bacillus	Ribonuclease HIII (EC 3.1.26.4)	fig|6666666.642170.peg.1939
RNA Metabolism	RNA processing and modification	Ribonucleases in Bacillus	5' exoribonuclease Bsu YhaM&subsystem_name=Ribonucleases_in_Bacillus'>3'->5' exoribonuclease Bsu YhaM	fig|6666666.642170.peg.133
RNA Metabolism	RNA processing and modification	Ribonucleases in Bacillus	Extracellular ribonuclease Bsn	fig|6666666.642170.peg.2350
RNA Metabolism	RNA processing and modification	Ribonuclease H	Ribonuclease HI, Bacillus nonfunctional homolog	fig|6666666.642170.peg.1264
RNA Metabolism	RNA processing and modification	Ribonuclease H	Ribonuclease HII (EC 3.1.26.4)	fig|6666666.642170.peg.795
RNA Metabolism	RNA processing and modification	Ribonuclease H	Ribonuclease HIII (EC 3.1.26.4)	fig|6666666.642170.peg.1939
RNA Metabolism	RNA processing and modification	RNA processing and degradation, bacterial	3'-to-5' exoribonuclease RNase R	fig|6666666.642170.peg.2469
RNA Metabolism	RNA processing and modification	RNA processing and degradation, bacterial	3'-to-5' oligoribonuclease B, Bacillus type	fig|6666666.642170.peg.1062
RNA Metabolism	RNA processing and modification	RNA processing and degradation, bacterial	Ribonuclease III (EC 3.1.26.3)	fig|6666666.642170.peg.782
RNA Metabolism	RNA processing and modification	tRNA processing	Ribonuclease Z (EC 3.1.26.11)	fig|6666666.642170.peg.1464
RNA Metabolism	RNA processing and modification	tRNA processing	Ribonuclease P protein component (EC 3.1.26.5)	fig|6666666.642170.peg.3272
RNA Metabolism	RNA processing and modification	tRNA processing	tRNA dimethylallyltransferase (EC 2.5.1.75)	fig|6666666.642170.peg.926
RNA Metabolism	RNA processing and modification	tRNA processing	tRNA(Ile)-lysidine synthetase (EC 6.3.4.19)	fig|6666666.642170.peg.4192
RNA Metabolism	RNA processing and modification	tRNA processing	Ribonuclease PH (EC 2.7.7.56)	fig|6666666.642170.peg.1911
RNA Metabolism	RNA processing and modification	RNA processing orphans	2'-5' RNA ligase	fig|6666666.642170.peg.2082
RNA Metabolism	RNA processing and modification	RNA processing orphans	2H phosphoesterase superfamily protein Bsu1186 (yjcG)	fig|6666666.642170.peg.336
RNA Metabolism	RNA processing and modification	RNA methylation	tRNA (cytidine(34)-2'-O)-methyltransferase (EC 2.1.1.207)	fig|6666666.642170.peg.35
RNA Metabolism	RNA processing and modification	RNA methylation	16S rRNA (cytosine(967)-C(5))-methyltransferase (EC 2.1.1.176)	fig|6666666.642170.peg.764
RNA Metabolism	RNA processing and modification	RNA methylation	SSU rRNA (adenine(1518)-N(6)/adenine(1519)-N(6))-dimethyltransferase (EC 2.1.1.182)	fig|6666666.642170.peg.4218
RNA Metabolism	RNA processing and modification	RNA methylation	16S rRNA (guanine(966)-N(2))-methyltransferase (EC 2.1.1.171)	fig|6666666.642170.peg.687
RNA Metabolism	Transcription	Transcription initiation, bacterial sigma factors	RNA polymerase sigma factor RpoD	fig|6666666.642170.peg.1605
RNA Metabolism	Transcription	Transcription initiation, bacterial sigma factors	RNA polymerase sporulation specific sigma factor SigE	fig|6666666.642170.peg.719
RNA Metabolism	Transcription	Transcription initiation, bacterial sigma factors	RNA polymerase sporulation specific sigma factor SigH	fig|6666666.642170.peg.4159
RNA Metabolism	Transcription	Transcription initiation, bacterial sigma factors	RNA polymerase sigma factor RpoE	fig|6666666.642170.peg.658
RNA Metabolism	Transcription	Transcription initiation, bacterial sigma factors	RNA polymerase heat shock sigma factor SigI	fig|6666666.642170.peg.517
RNA Metabolism	Transcription	Transcription initiation, bacterial sigma factors	RNA polymerase sporulation specific sigma factor SigF	fig|6666666.642170.peg.1421
RNA Metabolism	Transcription	Transcription initiation, bacterial sigma factors	RNA polymerase sigma factor SigB	fig|6666666.642170.peg.3765
RNA Metabolism	Transcription	Transcription initiation, bacterial sigma factors	RNA polymerase sigma-54 factor RpoN	fig|6666666.642170.peg.2531
RNA Metabolism	Transcription	Transcription initiation, bacterial sigma factors	RNA polymerase sigma factor SigV	fig|6666666.642170.peg.1775
RNA Metabolism	Transcription	Transcription initiation, bacterial sigma factors	RNA polymerase sigma-70 factor	fig|6666666.642170.peg.92,
				fig|6666666.642170.peg.417
RNA Metabolism	Transcription	Transcription initiation, bacterial sigma factors	RNA polymerase sporulation specific sigma factor SigK	fig|6666666.642170.peg.1667
RNA Metabolism	Transcription	Transcription initiation, bacterial sigma factors	RNA polymerase sporulation specific sigma factor SigG	fig|6666666.642170.peg.720
RNA Metabolism	Transcription	Transcription initiation, bacterial sigma factors	RNA polymerase sigma factor SigZ	fig|6666666.642170.peg.1749
RNA Metabolism	Transcription	Transcription initiation, bacterial sigma factors	RNA polymerase sigma factor for flagellar operon	fig|6666666.642170.peg.837
RNA Metabolism	Transcription	Transcription initiation, bacterial sigma factors	RNA polymerase sigma factor SigW	fig|6666666.642170.peg.4083
RNA Metabolism	Transcription	RNA polymerase bacterial	DNA-directed RNA polymerase delta subunit (EC 2.7.7.6)	fig|6666666.642170.peg.2852
RNA Metabolism	Transcription	RNA polymerase bacterial	DNA-directed RNA polymerase alpha subunit (EC 2.7.7.6)	fig|6666666.642170.peg.4114
RNA Metabolism	Transcription	RNA polymerase bacterial	DNA-directed RNA polymerase beta' subunit (EC 2.7.7.6)	fig|6666666.642170.peg.4150
RNA Metabolism	Transcription	RNA polymerase bacterial	DNA-directed RNA polymerase omega subunit (EC 2.7.7.6)	fig|6666666.642170.peg.759
RNA Metabolism	Transcription	RNA polymerase bacterial	DNA-directed RNA polymerase beta subunit (EC 2.7.7.6)	fig|6666666.642170.peg.4151
RNA Metabolism	Transcription	Transcription factors bacterial	Transcription termination protein NusB	fig|6666666.642170.peg.1516
RNA Metabolism	Transcription	Transcription factors bacterial	Transcription accessory protein (S1 RNA-binding domain)	fig|6666666.642170.peg.3763
RNA Metabolism	Transcription	Transcription factors bacterial	Transcription elongation factor GreA	fig|6666666.642170.peg.1797
RNA Metabolism	Transcription	Transcription factors bacterial	Transcription termination factor Rho	fig|6666666.642170.peg.2843
RNA Metabolism	Transcription	Transcription factors bacterial	Transcription antitermination protein NusG	fig|6666666.642170.peg.4157
RNA Metabolism	Transcription	Transcription factors bacterial	Transcription-repair coupling factor	fig|6666666.642170.peg.4204
RNA Metabolism	Transcription	Transcription factors bacterial	COG2740: Predicted nucleic-acid-binding protein implicated in transcription termination	fig|6666666.642170.peg.851
RNA Metabolism	Transcription	Transcription factors bacterial	Transcription termination protein NusA	fig|6666666.642170.peg.850
RNA Metabolism	Transcription	Rrf2 family transcriptional regulators	Nitrite-sensitive transcriptional repressor NsrR	fig|6666666.642170.peg.78
RNA Metabolism	Transcription	Rrf2 family transcriptional regulators	Rrf2 family transcriptional regulator	fig|6666666.642170.peg.2905
RNA Metabolism	Transcription	Rrf2 family transcriptional regulators	Rrf2 family transcriptional regulator, group III	fig|6666666.642170.peg.2789
RNA Metabolism	Transcription	Rrf2 family transcriptional regulators	Iron-sulfur cluster regulator IscR	fig|6666666.642170.peg.1819
Nucleosides and Nucleotides	Pyrimidines	pyrimidine conversions	Nucleoside diphosphate kinase (EC 2.7.4.6)	fig|6666666.642170.peg.1341
Nucleosides and Nucleotides	Pyrimidines	pyrimidine conversions	Deoxycytidine kinase (EC 2.7.1.74)	fig|6666666.642170.peg.4243
Nucleosides and Nucleotides	Pyrimidines	pyrimidine conversions	Thymidylate kinase (EC 2.7.4.9)	fig|6666666.642170.peg.4232
Nucleosides and Nucleotides	Pyrimidines	pyrimidine conversions	Thioredoxin reductase (EC 1.8.1.9)	fig|6666666.642170.peg.1366,
				fig|6666666.642170.peg.2303,
				fig|6666666.642170.peg.2589,
				fig|6666666.642170.peg.3926
Nucleosides and Nucleotides	Pyrimidines	pyrimidine conversions	Pyrimidine-nucleoside phosphorylase (EC 2.4.2.2)	fig|6666666.642170.peg.3102
Nucleosides and Nucleotides	Pyrimidines	pyrimidine conversions	Cytidylate kinase (EC 2.7.4.25)	fig|6666666.642170.peg.1360
Nucleosides and Nucleotides	Pyrimidines	pyrimidine conversions	Thymidine kinase (EC 2.7.1.21)	fig|6666666.642170.peg.2841
Nucleosides and Nucleotides	Pyrimidines	pyrimidine conversions	Bis(5'-nucleosyl)-tetraphosphatase (asymmetrical) (EC 3.6.1.17)	fig|6666666.642170.peg.312
Nucleosides and Nucleotides	Pyrimidines	pyrimidine conversions	Purine nucleoside phosphorylase (EC 2.4.2.1)	fig|6666666.642170.peg.1208,
				fig|6666666.642170.peg.1425
Nucleosides and Nucleotides	Pyrimidines	pyrimidine conversions	5'-nucleotidase (EC 3.1.3.5)	fig|6666666.642170.peg.3545
Nucleosides and Nucleotides	Pyrimidines	pyrimidine conversions	Thymidylate synthase (EC 2.1.1.45)	fig|6666666.642170.peg.999,
				fig|6666666.642170.peg.1246
Nucleosides and Nucleotides	Pyrimidines	pyrimidine conversions	Cytidine deaminase (EC 3.5.4.5)	fig|6666666.642170.peg.1615
Nucleosides and Nucleotides	Pyrimidines	pyrimidine conversions	Uridine kinase (EC 2.7.1.48)	fig|6666666.642170.peg.1798
Nucleosides and Nucleotides	Pyrimidines	pyrimidine conversions	Uracil phosphoribosyltransferase (EC 2.4.2.9)	fig|6666666.642170.peg.2822
Nucleosides and Nucleotides	Pyrimidines	pyrimidine conversions	2',3'-cyclic-nucleotide 2'-phosphodiesterase (EC 3.1.4.16)	fig|6666666.642170.peg.3545
Nucleosides and Nucleotides	Pyrimidines	pyrimidine conversions	CTP synthase (EC 6.3.4.2)	fig|6666666.642170.peg.2851
Nucleosides and Nucleotides	Pyrimidines	De Novo Pyrimidine Synthesis	Uracil permease	fig|6666666.642170.peg.737
Nucleosides and Nucleotides	Pyrimidines	De Novo Pyrimidine Synthesis	Orotidine 5'-phosphate decarboxylase (EC 4.1.1.23)	fig|6666666.642170.peg.744
Nucleosides and Nucleotides	Pyrimidines	De Novo Pyrimidine Synthesis	Aspartate carbamoyltransferase (EC 2.1.3.2)	fig|6666666.642170.peg.738
Nucleosides and Nucleotides	Pyrimidines	De Novo Pyrimidine Synthesis	Carbamoyl-phosphate synthase small chain (EC 6.3.5.5)	fig|6666666.642170.peg.271,
				fig|6666666.642170.peg.740
Nucleosides and Nucleotides	Pyrimidines	De Novo Pyrimidine Synthesis	Orotate phosphoribosyltransferase (EC 2.4.2.10)	fig|6666666.642170.peg.745
Nucleosides and Nucleotides	Pyrimidines	De Novo Pyrimidine Synthesis	Carbamoyl-phosphate synthase large chain (EC 6.3.5.5)	fig|6666666.642170.peg.272,
				fig|6666666.642170.peg.741
Nucleosides and Nucleotides	Pyrimidines	De Novo Pyrimidine Synthesis	Dihydroorotase (EC 3.5.2.3)	fig|6666666.642170.peg.739
Nucleosides and Nucleotides	Pyrimidines	De Novo Pyrimidine Synthesis	Uracil phosphoribosyltransferase (EC 2.4.2.9)	fig|6666666.642170.peg.2822
Nucleosides and Nucleotides	Pyrimidines	De Novo Pyrimidine Synthesis	Pyrimidine operon regulatory protein PyrR	fig|6666666.642170.peg.736
Nucleosides and Nucleotides	Purines	De Novo Purine Biosynthesis	Phosphoribosylamine--glycine ligase (EC 6.3.4.13)	fig|6666666.642170.peg.3406
Nucleosides and Nucleotides	Purines	De Novo Purine Biosynthesis	IMP cyclohydrolase (EC 3.5.4.10)	fig|6666666.642170.peg.3405
Nucleosides and Nucleotides	Purines	De Novo Purine Biosynthesis	Amidophosphoribosyltransferase (EC 2.4.2.14)	fig|6666666.642170.peg.3402
Nucleosides and Nucleotides	Purines	De Novo Purine Biosynthesis	Ribose-phosphate pyrophosphokinase (EC 2.7.6.1)	fig|6666666.642170.peg.4208
Nucleosides and Nucleotides	Purines	De Novo Purine Biosynthesis	Phosphoribosylaminoimidazole-succinocarboxamide synthase (EC 6.3.2.6)	fig|6666666.642170.peg.3398
Nucleosides and Nucleotides	Purines	De Novo Purine Biosynthesis	Phosphoribosylglycinamide formyltransferase (EC 2.1.2.2)	fig|6666666.642170.peg.3404
Nucleosides and Nucleotides	Purines	De Novo Purine Biosynthesis	Adenylosuccinate lyase (EC 4.3.2.2)	fig|6666666.642170.peg.3397
Nucleosides and Nucleotides	Purines	De Novo Purine Biosynthesis	Phosphoribosylformylglycinamidine cyclo-ligase (EC 6.3.3.1)	fig|6666666.642170.peg.3403
Nucleosides and Nucleotides	Purines	De Novo Purine Biosynthesis	Phosphoribosylaminoimidazolecarboxamide formyltransferase (EC 2.1.2.3)	fig|6666666.642170.peg.3405
Nucleosides and Nucleotides	Purines	De Novo Purine Biosynthesis	Phosphoribosylformylglycinamidine synthase, PurS subunit (EC 6.3.5.3)	fig|6666666.642170.peg.3399
Nucleosides and Nucleotides	Purines	De Novo Purine Biosynthesis	Phosphoribosylformylglycinamidine synthase, synthetase subunit (EC 6.3.5.3)	fig|6666666.642170.peg.3401
Nucleosides and Nucleotides	Purines	De Novo Purine Biosynthesis	Phosphoribosylformylglycinamidine synthase, glutamine amidotransferase subunit (EC 6.3.5.3)	fig|6666666.642170.peg.3400
Nucleosides and Nucleotides	Purines	Xanthine dehydrogenase subunits	Xanthine and CO dehydrogenases maturation factor, XdhC/CoxF family	fig|6666666.642170.peg.1710,
				fig|6666666.642170.peg.2346
Nucleosides and Nucleotides	Purines	Xanthine dehydrogenase subunits	Xanthine dehydrogenase, molybdenum binding subunit (EC 1.17.1.4)	fig|6666666.642170.peg.1708,
				fig|6666666.642170.peg.2343
Nucleosides and Nucleotides	Purines	Xanthine dehydrogenase subunits	Xanthine dehydrogenase, FAD binding subunit (EC 1.17.1.4)	fig|6666666.642170.peg.1707,
				fig|6666666.642170.peg.2344
Nucleosides and Nucleotides	Purines	Xanthine dehydrogenase subunits	Xanthine dehydrogenase iron-sulfur subunit (EC 1.17.1.4)	fig|6666666.642170.peg.1706,
				fig|6666666.642170.peg.2342
Nucleosides and Nucleotides	Purines	Xanthine Metabolism in Bacteria	Hypoxanthine/guanine permease PbuG	fig|6666666.642170.peg.3390
Nucleosides and Nucleotides	Purines	Xanthine Metabolism in Bacteria	Na+ dependent nucleoside transporter NupC	fig|6666666.642170.peg.2310,
				fig|6666666.642170.peg.3058,
				fig|6666666.642170.peg.3103
Nucleosides and Nucleotides	Purines	Xanthine Metabolism in Bacteria	Xanthine phosphoribosyltransferase (EC 2.4.2.22)	fig|6666666.642170.peg.1274
Nucleosides and Nucleotides	Purines	Xanthine Metabolism in Bacteria	Xanthine permease	fig|6666666.642170.peg.1273
Nucleosides and Nucleotides	Purines	Purine Utilization	Xanthine and CO dehydrogenases maturation factor, XdhC/CoxF family	fig|6666666.642170.peg.1710,
				fig|6666666.642170.peg.2346
Nucleosides and Nucleotides	Purines	Purine Utilization	Xanthine permease	fig|6666666.642170.peg.1273
Nucleosides and Nucleotides	Purines	Purine Utilization	Xanthine dehydrogenase, molybdenum binding subunit (EC 1.17.1.4)	fig|6666666.642170.peg.1708,
				fig|6666666.642170.peg.2343
Nucleosides and Nucleotides	Purines	Purine Utilization	Xanthine dehydrogenase, FAD binding subunit (EC 1.17.1.4)	fig|6666666.642170.peg.1707,
				fig|6666666.642170.peg.2344
Nucleosides and Nucleotides	Purines	Purine Utilization	Guanine deaminase (EC 3.5.4.3)	fig|6666666.642170.peg.487
Nucleosides and Nucleotides	Purines	Purine Utilization	Xanthine dehydrogenase iron-sulfur subunit (EC 1.17.1.4)	fig|6666666.642170.peg.1706,
				fig|6666666.642170.peg.2342
Nucleosides and Nucleotides	Purines	GMP synthase	GMP synthase [glutamine-hydrolyzing], ATP pyrophosphatase subunit (EC 6.3.5.2)	fig|6666666.642170.peg.3389
Nucleosides and Nucleotides	Purines	GMP synthase	GMP synthase [glutamine-hydrolyzing], amidotransferase subunit (EC 6.3.5.2)	fig|6666666.642170.peg.3389
Nucleosides and Nucleotides	Purines	Purine conversions	Adenylosuccinate synthetase (EC 6.3.4.4)	fig|6666666.642170.peg.3217
Nucleosides and Nucleotides	Purines	Purine conversions	GMP synthase [glutamine-hydrolyzing], amidotransferase subunit (EC 6.3.5.2)	fig|6666666.642170.peg.3389
Nucleosides and Nucleotides	Purines	Purine conversions	Inosine-5'-monophosphate dehydrogenase (EC 1.1.1.205)	fig|6666666.642170.peg.4238
Nucleosides and Nucleotides	Purines	Purine conversions	GMP reductase (EC 1.7.1.7)	fig|6666666.642170.peg.2305
Nucleosides and Nucleotides	Purines	Purine conversions	Hypoxanthine-guanine phosphoribosyltransferase (EC 2.4.2.8)	fig|6666666.642170.peg.4191
Nucleosides and Nucleotides	Purines	Purine conversions	Adenylosuccinate lyase (EC 4.3.2.2)	fig|6666666.642170.peg.3397
Nucleosides and Nucleotides	Purines	Purine conversions	Deoxyadenosine kinase (EC 2.7.1.76)	fig|6666666.642170.peg.4243
Nucleosides and Nucleotides	Purines	Purine conversions	Adenine phosphoribosyltransferase (EC 2.4.2.7)	fig|6666666.642170.peg.1829
Nucleosides and Nucleotides	Purines	Purine conversions	Guanine deaminase (EC 3.5.4.3)	fig|6666666.642170.peg.487
Nucleosides and Nucleotides	Purines	Purine conversions	2',3'-cyclic-nucleotide 2'-phosphodiesterase (EC 3.1.4.16)	fig|6666666.642170.peg.3545
Nucleosides and Nucleotides	Purines	Purine conversions	Nucleoside diphosphate kinase (EC 2.7.4.6)	fig|6666666.642170.peg.1341
Nucleosides and Nucleotides	Purines	Purine conversions	Adenylate kinase (EC 2.7.4.3)	fig|6666666.642170.peg.4121
Nucleosides and Nucleotides	Purines	Purine conversions	Deoxyguanosine kinase (EC 2.7.1.113)	fig|6666666.642170.peg.4244
Nucleosides and Nucleotides	Purines	Purine conversions	Adenine deaminase (EC 3.5.4.2)	fig|6666666.642170.peg.633,
				fig|6666666.642170.peg.3410
Nucleosides and Nucleotides	Purines	Purine conversions	Purine nucleoside phosphorylase (EC 2.4.2.1)	fig|6666666.642170.peg.1208,
				fig|6666666.642170.peg.1425
Nucleosides and Nucleotides	Purines	Purine conversions	5'-nucleotidase (EC 3.1.3.5)	fig|6666666.642170.peg.3545
Nucleosides and Nucleotides	Purines	Purine conversions	GMP synthase [glutamine-hydrolyzing], ATP pyrophosphatase subunit (EC 6.3.5.2)	fig|6666666.642170.peg.3389
Nucleosides and Nucleotides	Purines	Purine conversions	Xanthine phosphoribosyltransferase (EC 2.4.2.22)	fig|6666666.642170.peg.1274
Nucleosides and Nucleotides	Purines	Purine conversions	5'-nucleotidase family protein in cluster with NagD-like phosphatase	fig|6666666.642170.peg.2330
Nucleosides and Nucleotides	Purines	Purine conversions	Guanylate kinase (EC 2.7.4.8)	fig|6666666.642170.peg.758
Nucleosides and Nucleotides	Nucleosides and Nucleotides - no subcategory	Ribonucleotide reduction	Ribonucleotide reductase of class Ib (aerobic), alpha subunit (EC 1.17.4.1)	fig|6666666.642170.peg.930
Nucleosides and Nucleotides	Nucleosides and Nucleotides - no subcategory	Ribonucleotide reduction	Ribonucleotide reduction protein NrdI	fig|6666666.642170.peg.929
Nucleosides and Nucleotides	Nucleosides and Nucleotides - no subcategory	Ribonucleotide reduction	Ribonucleotide reductase transcriptional regulator NrdR	fig|6666666.642170.peg.1977
Nucleosides and Nucleotides	Nucleosides and Nucleotides - no subcategory	Ribonucleotide reduction	Ribonucleotide reductase of class Ib (aerobic), beta subunit (EC 1.17.4.1)	fig|6666666.642170.peg.931
Nucleosides and Nucleotides	Nucleosides and Nucleotides - no subcategory	Adenosyl nucleosidases	S-adenosylhomocysteine nucleosidase (EC 3.2.2.9)	fig|6666666.642170.peg.1792
Nucleosides and Nucleotides	Nucleosides and Nucleotides - no subcategory	Adenosyl nucleosidases	Purine nucleoside phosphorylase (EC 2.4.2.1)	fig|6666666.642170.peg.1208,
				fig|6666666.642170.peg.1425
Nucleosides and Nucleotides	Nucleosides and Nucleotides - no subcategory	Adenosyl nucleosidases	5'-methylthioadenosine nucleosidase (EC 3.2.2.16)	fig|6666666.642170.peg.1792
Nucleosides and Nucleotides	Detoxification	Nucleoside triphosphate pyrophosphohydrolase MazG	Nucleoside triphosphate pyrophosphohydrolase MazG (EC 3.6.1.8)	fig|6666666.642170.peg.4201
Nucleosides and Nucleotides	Detoxification	Nudix proteins (nucleoside triphosphate hydrolases)	ADP-ribose pyrophosphatase (EC 3.6.1.13)	fig|6666666.642170.peg.1439
Nucleosides and Nucleotides	Detoxification	Nudix proteins (nucleoside triphosphate hydrolases)	8-oxo-dGTPase Bsu YtkD	fig|6666666.642170.peg.2148
Nucleosides and Nucleotides	Detoxification	Nudix proteins (nucleoside triphosphate hydrolases)	8-oxo-GTPase Bsu YtkD	fig|6666666.642170.peg.2148
Protein Metabolism	Protein folding	Protein chaperones	Heat shock protein GrpE	fig|6666666.642170.peg.1635
Protein Metabolism	Protein folding	Protein chaperones	Chaperone protein DnaK	fig|6666666.642170.peg.1634
Protein Metabolism	Protein folding	Protein chaperones	Chaperone protein DnaJ	fig|6666666.642170.peg.1632
Protein Metabolism	Protein folding	Protein chaperones	Chaperone protein HtpG	fig|6666666.642170.peg.3155
Protein Metabolism	Protein folding	Periplasmic disulfide interchange	Periplasmic thiol:disulfide interchange protein DsbA	fig|6666666.642170.peg.2456
Protein Metabolism	Protein folding	Periplasmic disulfide interchange	Cytochrome c-type biogenesis protein CcdA (DsbD analog)	fig|6666666.642170.peg.1030
Protein Metabolism	Protein folding	Peptidyl-prolyl cis-trans isomerase	Foldase protein PrsA precursor (EC 5.2.1.8)	fig|6666666.642170.peg.135,
				fig|6666666.642170.peg.4187
Protein Metabolism	Protein biosynthesis	tRNA aminoacylation, Val	Valyl-tRNA synthetase (EC 6.1.1.9)	fig|6666666.642170.peg.1880
Protein Metabolism	Protein biosynthesis	tRNA aminoacylation, Met	Methionyl-tRNA synthetase (EC 6.1.1.10)	fig|6666666.642170.peg.4222
Protein Metabolism	Protein biosynthesis	rRNAs	5S rRNA	fig|6666666.642170.rna.8,
				fig|6666666.642170.rna.13,
				fig|6666666.642170.rna.56,
				fig|6666666.642170.rna.68,
				fig|6666666.642170.rna.85,
				fig|6666666.642170.rna.86,
				fig|6666666.642170.rna.89,
				fig|6666666.642170.rna.90
Protein Metabolism	Protein biosynthesis	rRNAs	SSU rRNA	fig|6666666.642170.rna.2
Protein Metabolism	Protein biosynthesis	rRNAs	LSU rRNA	fig|6666666.642170.rna.1
Protein Metabolism	Protein biosynthesis	tRNA aminoacylation, Ile	Isoleucyl-tRNA synthetase (EC 6.1.1.5)	fig|6666666.642170.peg.732
Protein Metabolism	Protein biosynthesis	tRNA aminoacylation, Arg	Arginyl-tRNA synthetase (EC 6.1.1.19)	fig|6666666.642170.peg.2869
Protein Metabolism	Protein biosynthesis	Translation initiation factors bacterial	Translation initiation factor 1	fig|6666666.642170.peg.4118
Protein Metabolism	Protein biosynthesis	Translation initiation factors bacterial	Methionyl-tRNA formyltransferase (EC 2.1.2.9)	fig|6666666.642170.peg.763
Protein Metabolism	Protein biosynthesis	Translation initiation factors bacterial	Translation initiation factor 3	fig|6666666.642170.peg.1965
Protein Metabolism	Protein biosynthesis	Translation initiation factors bacterial	Translation initiation factor 2	fig|6666666.642170.peg.853
Protein Metabolism	Protein biosynthesis	Translation initiation factors bacterial	Ribosome-binding factor A	fig|6666666.642170.peg.855
Protein Metabolism	Protein biosynthesis	Ribosome SSU bacterial	SSU ribosomal protein S11p (S14e)	fig|6666666.642170.peg.4115
Protein Metabolism	Protein biosynthesis	Ribosome SSU bacterial	SSU ribosomal protein S1p	fig|6666666.642170.peg.1359
Protein Metabolism	Protein biosynthesis	Ribosome SSU bacterial	SSU ribosomal protein S6p	fig|6666666.642170.peg.3257
Protein Metabolism	Protein biosynthesis	Ribosome SSU bacterial	SSU ribosomal protein S15p (S13e)	fig|6666666.642170.peg.858
Protein Metabolism	Protein biosynthesis	Ribosome SSU bacterial	SSU ribosomal protein S14p (S29e)	fig|6666666.642170.peg.29,
				fig|6666666.642170.peg.4129
Protein Metabolism	Protein biosynthesis	Ribosome SSU bacterial	SSU ribosomal protein S5p (S2e)	fig|6666666.642170.peg.4125
Protein Metabolism	Protein biosynthesis	Ribosome SSU bacterial	SSU ribosomal protein S18p	fig|6666666.642170.peg.3255
Protein Metabolism	Protein biosynthesis	Ribosome SSU bacterial	SSU ribosomal protein S17p (S11e)	fig|6666666.642170.peg.4133
Protein Metabolism	Protein biosynthesis	Ribosome SSU bacterial	SSU ribosomal protein S20p	fig|6666666.642170.peg.1642
Protein Metabolism	Protein biosynthesis	Ribosome SSU bacterial	SSU ribosomal protein S12p (S23e)	fig|6666666.642170.peg.4148
Protein Metabolism	Protein biosynthesis	Ribosome SSU bacterial	SSU ribosomal protein S9p (S16e)	fig|6666666.642170.peg.4107
Protein Metabolism	Protein biosynthesis	Ribosome SSU bacterial	SSU ribosomal protein S8p (S15Ae)	fig|6666666.642170.peg.4128
Protein Metabolism	Protein biosynthesis	Ribosome SSU bacterial	SSU ribosomal protein S4p (S9e)	fig|6666666.642170.peg.2050
Protein Metabolism	Protein biosynthesis	Ribosome SSU bacterial	SSU ribosomal protein S14p (S29e), zinc-independent	fig|6666666.642170.peg.29
Protein Metabolism	Protein biosynthesis	Ribosome SSU bacterial	SSU ribosomal protein S19p (S15e)	fig|6666666.642170.peg.4138
Protein Metabolism	Protein biosynthesis	Ribosome SSU bacterial	SSU ribosomal protein S10p (S20e)	fig|6666666.642170.peg.4143
Protein Metabolism	Protein biosynthesis	Ribosome SSU bacterial	SSU ribosomal protein S16p	fig|6666666.642170.peg.788
Protein Metabolism	Protein biosynthesis	Ribosome SSU bacterial	SSU ribosomal protein S3p (S3e)	fig|6666666.642170.peg.4136
Protein Metabolism	Protein biosynthesis	Ribosome SSU bacterial	SSU ribosomal protein S18p, zinc-independent	fig|6666666.642170.peg.3255
Protein Metabolism	Protein biosynthesis	Ribosome SSU bacterial	SSU ribosomal protein S7p (S5e)	fig|6666666.642170.peg.4147
Protein Metabolism	Protein biosynthesis	Ribosome SSU bacterial	SSU ribosomal protein S2p (SAe)	fig|6666666.642170.peg.839
Protein Metabolism	Protein biosynthesis	Ribosome SSU bacterial	SSU ribosomal protein S14p (S29e), zinc-dependent	fig|6666666.642170.peg.4129
Protein Metabolism	Protein biosynthesis	Ribosome SSU bacterial	SSU ribosomal protein S21p	fig|6666666.642170.peg.1627
Protein Metabolism	Protein biosynthesis	Ribosome SSU bacterial	SSU ribosomal protein S13p (S18e)	fig|6666666.642170.peg.4116
Protein Metabolism	Protein biosynthesis	tRNA aminoacylation, Gly	Glycyl-tRNA synthetase alpha chain (EC 6.1.1.14)	fig|6666666.642170.peg.1611
Protein Metabolism	Protein biosynthesis	tRNA aminoacylation, Gly	Glycyl-tRNA synthetase beta chain (EC 6.1.1.14)	fig|6666666.642170.peg.1610
Protein Metabolism	Protein biosynthesis	tRNA aminoacylation, Ala	Alanyl-tRNA synthetase (EC 6.1.1.7)	fig|6666666.642170.peg.1806
Protein Metabolism	Protein biosynthesis	tRNA aminoacylation, Trp	Tryptophanyl-tRNA synthetase (EC 6.1.1.2)	fig|6666666.642170.peg.290
Protein Metabolism	Protein biosynthesis	Ribosome LSU bacterial	LSU ribosomal protein L18p (L5e)	fig|6666666.642170.peg.4126
Protein Metabolism	Protein biosynthesis	Ribosome LSU bacterial	LSU ribosomal protein L11p (L12e)	fig|6666666.642170.peg.4156
Protein Metabolism	Protein biosynthesis	Ribosome LSU bacterial	LSU ribosomal protein L5p (L11e)	fig|6666666.642170.peg.4130
Protein Metabolism	Protein biosynthesis	Ribosome LSU bacterial	LSU ribosomal protein L23p (L23Ae)	fig|6666666.642170.peg.4140
Protein Metabolism	Protein biosynthesis	Ribosome LSU bacterial	LSU ribosomal protein L14p (L23e)	fig|6666666.642170.peg.4132
Protein Metabolism	Protein biosynthesis	Ribosome LSU bacterial	LSU ribosomal protein L31p, zinc-dependent	fig|6666666.642170.peg.2842
Protein Metabolism	Protein biosynthesis	Ribosome LSU bacterial	LSU ribosomal protein L2p (L8e)	fig|6666666.642170.peg.4139
Protein Metabolism	Protein biosynthesis	Ribosome LSU bacterial	LSU ribosomal protein L31p	fig|6666666.642170.peg.2156,
				fig|6666666.642170.peg.2842
Protein Metabolism	Protein biosynthesis	Ribosome LSU bacterial	LSU ribosomal protein L6p (L9e)	fig|6666666.642170.peg.4127
Protein Metabolism	Protein biosynthesis	Ribosome LSU bacterial	LSU ribosomal protein L21p	fig|6666666.642170.peg.1867
Protein Metabolism	Protein biosynthesis	Ribosome LSU bacterial	LSU ribosomal protein L24p (L26e)	fig|6666666.642170.peg.4131
Protein Metabolism	Protein biosynthesis	Ribosome LSU bacterial	LSU ribosomal protein L29p (L35e)	fig|6666666.642170.peg.4134
Protein Metabolism	Protein biosynthesis	Ribosome LSU bacterial	LSU ribosomal protein L30p (L7e)	fig|6666666.642170.peg.4124
Protein Metabolism	Protein biosynthesis	Ribosome LSU bacterial	LSU ribosomal protein L31p, zinc-independent	fig|6666666.642170.peg.2156
Protein Metabolism	Protein biosynthesis	Ribosome LSU bacterial	LSU ribosomal protein L1p (L10Ae)	fig|6666666.642170.peg.4155
Protein Metabolism	Protein biosynthesis	Ribosome LSU bacterial	LSU ribosomal protein L33p, zinc-dependent	fig|6666666.642170.peg.1576
Protein Metabolism	Protein biosynthesis	Ribosome LSU bacterial	LSU ribosomal protein L16p (L10e)	fig|6666666.642170.peg.4135
Protein Metabolism	Protein biosynthesis	Ribosome LSU bacterial	LSU ribosomal protein L25p	fig|6666666.642170.peg.4207
Protein Metabolism	Protein biosynthesis	Ribosome LSU bacterial	LSU ribosomal protein L3p (L3e)	fig|6666666.642170.peg.4142
Protein Metabolism	Protein biosynthesis	Ribosome LSU bacterial	LSU ribosomal protein L15p (L27Ae)	fig|6666666.642170.peg.4123
Protein Metabolism	Protein biosynthesis	Ribosome LSU bacterial	Firmicutes ribosomal L7Ae family protein	fig|6666666.642170.peg.4149
Protein Metabolism	Protein biosynthesis	Ribosome LSU bacterial	LSU ribosomal protein L33p, zinc-independent	fig|6666666.642170.peg.1463
Protein Metabolism	Protein biosynthesis	Ribosome LSU bacterial	LSU ribosomal protein L13p (L13Ae)	fig|6666666.642170.peg.4108
Protein Metabolism	Protein biosynthesis	Ribosome LSU bacterial	LSU ribosomal protein L22p (L17e)	fig|6666666.642170.peg.4137
Protein Metabolism	Protein biosynthesis	Ribosome LSU bacterial	LSU ribosomal protein L10p (P0)	fig|6666666.642170.peg.4154
Protein Metabolism	Protein biosynthesis	Ribosome LSU bacterial	LSU ribosomal protein L9p	fig|6666666.642170.peg.3225
Protein Metabolism	Protein biosynthesis	Ribosome LSU bacterial	LSU ribosomal protein L28p	fig|6666666.642170.peg.771
Protein Metabolism	Protein biosynthesis	Ribosome LSU bacterial	LSU ribosomal protein L19p	fig|6666666.642170.peg.793
Protein Metabolism	Protein biosynthesis	Ribosome LSU bacterial	LSU ribosomal protein L35p	fig|6666666.642170.peg.1964
Protein Metabolism	Protein biosynthesis	Ribosome LSU bacterial	LSU ribosomal protein L36p	fig|6666666.642170.peg.4117
Protein Metabolism	Protein biosynthesis	Ribosome LSU bacterial	LSU ribosomal protein L20p	fig|6666666.642170.peg.1963
Protein Metabolism	Protein biosynthesis	Ribosome LSU bacterial	LSU ribosomal protein L32p	fig|6666666.642170.peg.695
Protein Metabolism	Protein biosynthesis	Ribosome LSU bacterial	LSU ribosomal protein L33p	fig|6666666.642170.peg.1463,
				fig|6666666.642170.peg.1576
Protein Metabolism	Protein biosynthesis	Ribosome LSU bacterial	LSU ribosomal protein L17p	fig|6666666.642170.peg.4113
Protein Metabolism	Protein biosynthesis	Ribosome LSU bacterial	LSU ribosomal protein L27p	fig|6666666.642170.peg.1865
Protein Metabolism	Protein biosynthesis	Ribosome LSU bacterial	LSU ribosomal protein L4p (L1e)	fig|6666666.642170.peg.4141
Protein Metabolism	Protein biosynthesis	Programmed frameshift	programmed frameshift-containing	fig|6666666.642170.peg.2635
Protein Metabolism	Protein biosynthesis	Programmed frameshift	Peptide chain release factor 2	fig|6666666.642170.peg.2635
Protein Metabolism	Protein biosynthesis	tRNA aminoacylation, Cys	Cysteinyl-tRNA synthetase (EC 6.1.1.16)	fig|6666666.642170.peg.4163
Protein Metabolism	Protein biosynthesis	Translation termination factors bacterial	Ribosome recycling factor	fig|6666666.642170.peg.842
Protein Metabolism	Protein biosynthesis	Translation termination factors bacterial	Peptidyl-tRNA hydrolase (EC 3.1.1.29)	fig|6666666.642170.peg.4206
Protein Metabolism	Protein biosynthesis	Translation termination factors bacterial	Peptide deformylase (EC 3.5.1.88)	fig|6666666.642170.peg.638,
				fig|6666666.642170.peg.762
Protein Metabolism	Protein biosynthesis	Translation termination factors bacterial	Methionine aminopeptidase (EC 3.4.11.18)	fig|6666666.642170.peg.3534,
				fig|6666666.642170.peg.4120
Protein Metabolism	Protein biosynthesis	Translation termination factors bacterial	tmRNA-binding protein SmpB	fig|6666666.642170.peg.2468
Protein Metabolism	Protein biosynthesis	Translation termination factors bacterial	Peptide chain release factor 2	fig|6666666.642170.peg.2635
Protein Metabolism	Protein biosynthesis	Translation termination factors bacterial	Peptide chain release factor 1	fig|6666666.642170.peg.2835
Protein Metabolism	Protein biosynthesis	tRNA aminoacylation, His	Histidyl-tRNA synthetase (EC 6.1.1.21)	fig|6666666.642170.peg.1824
Protein Metabolism	Protein biosynthesis	tRNA aminoacylation, Asp and Asn	Aspartyl-tRNA(Asn) amidotransferase subunit C (EC 6.3.5.6)	fig|6666666.642170.peg.3422
Protein Metabolism	Protein biosynthesis	tRNA aminoacylation, Asp and Asn	Aspartyl-tRNA(Asn) amidotransferase subunit B (EC 6.3.5.6)	fig|6666666.642170.peg.3424
Protein Metabolism	Protein biosynthesis	tRNA aminoacylation, Asp and Asn	Aspartyl-tRNA synthetase (EC 6.1.1.12)	fig|6666666.642170.peg.1823
Protein Metabolism	Protein biosynthesis	tRNA aminoacylation, Asp and Asn	Asparaginyl-tRNA synthetase (EC 6.1.1.22)	fig|6666666.642170.peg.1303
Protein Metabolism	Protein biosynthesis	tRNA aminoacylation, Asp and Asn	Aspartyl-tRNA(Asn) amidotransferase subunit A (EC 6.3.5.6)	fig|6666666.642170.peg.3423
Protein Metabolism	Protein biosynthesis	Translation elongation factors bacterial	Translation elongation factor G	fig|6666666.642170.peg.4146
Protein Metabolism	Protein biosynthesis	Translation elongation factors bacterial	Translation elongation factor LepA	fig|6666666.642170.peg.1638
Protein Metabolism	Protein biosynthesis	Translation elongation factors bacterial	Translation elongation factor Tu	fig|6666666.642170.peg.4145
Protein Metabolism	Protein biosynthesis	Translation elongation factors bacterial	Translation elongation factor Ts	fig|6666666.642170.peg.840
Protein Metabolism	Protein biosynthesis	Translation elongation factors bacterial	Translation elongation factor P	fig|6666666.642170.peg.1529
Protein Metabolism	Protein biosynthesis	tRNAs	tRNA-Phe-GAA	fig|6666666.642170.rna.20,
				fig|6666666.642170.rna.41,
				fig|6666666.642170.rna.64
Protein Metabolism	Protein biosynthesis	tRNAs	tRNA-Leu-CAG	fig|6666666.642170.rna.52
Protein Metabolism	Protein biosynthesis	tRNAs	tRNA-Arg-ACG	fig|6666666.642170.rna.4,
				fig|6666666.642170.rna.10,
				fig|6666666.642170.rna.49,
				fig|6666666.642170.rna.72
Protein Metabolism	Protein biosynthesis	tRNAs	tRNA-Val-GAC	fig|6666666.642170.rna.31
Protein Metabolism	Protein biosynthesis	tRNAs	tRNA-Trp-CCA	fig|6666666.642170.rna.23
Protein Metabolism	Protein biosynthesis	tRNAs	tRNA-Leu-CAA	fig|6666666.642170.rna.29
Protein Metabolism	Protein biosynthesis	tRNAs	tRNA-Gly-GCC	fig|6666666.642170.rna.5,
				fig|6666666.642170.rna.26,
				fig|6666666.642170.rna.51,
				fig|6666666.642170.rna.61
Protein Metabolism	Protein biosynthesis	tRNAs	tRNA-Leu-GAG	fig|6666666.642170.rna.73
Protein Metabolism	Protein biosynthesis	tRNAs	tRNA-Arg-CCG	fig|6666666.642170.rna.63
Protein Metabolism	Protein biosynthesis	tRNAs	tRNA-Ser-GGA	fig|6666666.642170.rna.15
Protein Metabolism	Protein biosynthesis	tRNAs	tRNA-Ala-GGC	fig|6666666.642170.rna.62
Protein Metabolism	Protein biosynthesis	tRNAs	tRNA-Cys-GCA	fig|6666666.642170.rna.27
Protein Metabolism	Protein biosynthesis	tRNA aminoacylation, Lys	Lysyl-tRNA synthetase (class II) (EC 6.1.1.6)	fig|6666666.642170.peg.4177
Protein Metabolism	Protein biosynthesis	tRNA aminoacylation, Thr	Threonyl-tRNA synthetase (EC 6.1.1.3)	fig|6666666.642170.peg.1972,
				fig|6666666.642170.peg.2902
Protein Metabolism	Protein biosynthesis	tRNA aminoacylation, Pro	Prolyl-tRNA synthetase (EC 6.1.1.15), bacterial type	fig|6666666.642170.peg.847
Protein Metabolism	Protein biosynthesis	tRNA aminoacylation, Pro	Cys-tRNA(Pro) deacylase YbaK	fig|6666666.642170.peg.360
Protein Metabolism	Protein biosynthesis	tRNA aminoacylation, Pro	tRNA proofreading protein STM4549	fig|6666666.642170.peg.2884,
				fig|6666666.642170.peg.2885
Protein Metabolism	Protein biosynthesis	Translation elongation factor G family	Translation elongation factor G	fig|6666666.642170.peg.4146
Protein Metabolism	Protein biosynthesis	tRNA aminoacylation, Glu and Gln	Glutamyl-tRNA(Gln) amidotransferase subunit A (EC 6.3.5.7)	fig|6666666.642170.peg.3423
Protein Metabolism	Protein biosynthesis	tRNA aminoacylation, Glu and Gln	Glutamyl-tRNA synthetase (EC 6.1.1.17)	fig|6666666.642170.peg.4167
Protein Metabolism	Protein biosynthesis	tRNA aminoacylation, Glu and Gln	Glutamyl-tRNA(Gln) amidotransferase subunit B (EC 6.3.5.7)	fig|6666666.642170.peg.3424
Protein Metabolism	Protein biosynthesis	tRNA aminoacylation, Glu and Gln	Glutamyl-tRNA(Gln) synthetase (EC 6.1.1.24)	fig|6666666.642170.peg.4167
Protein Metabolism	Protein biosynthesis	tRNA aminoacylation, Glu and Gln	Glutamyl-tRNA(Gln) amidotransferase subunit C (EC 6.3.5.7)	fig|6666666.642170.peg.3422
Protein Metabolism	Protein biosynthesis	tRNA aminoacylation, Ser	Seryl-tRNA synthetase (EC 6.1.1.11)	fig|6666666.642170.peg.4242
Protein Metabolism	Protein biosynthesis	tRNA aminoacylation, Tyr	Tyrosyl-tRNA synthetase (EC 6.1.1.1)	fig|6666666.642170.peg.2052,
				fig|6666666.642170.peg.2996
Protein Metabolism	Protein biosynthesis	tRNA aminoacylation, Leu	Leucyl-tRNA synthetase (EC 6.1.1.4)	fig|6666666.642170.peg.2116
Protein Metabolism	Protein biosynthesis	Glycyl-tRNA synthetase	Glycyl-tRNA synthetase alpha chain (EC 6.1.1.14)	fig|6666666.642170.peg.1611
Protein Metabolism	Protein biosynthesis	Glycyl-tRNA synthetase	Glycyl-tRNA synthetase beta chain (EC 6.1.1.14)	fig|6666666.642170.peg.1610
Protein Metabolism	Protein biosynthesis	tRNA aminoacylation, Phe	Phenylalanyl-tRNA synthetase alpha chain (EC 6.1.1.20)	fig|6666666.642170.peg.1941
Protein Metabolism	Protein biosynthesis	tRNA aminoacylation, Phe	Phenylalanyl-tRNA synthetase domain protein (Bsu YtpR)	fig|6666666.642170.peg.2066
Protein Metabolism	Protein biosynthesis	tRNA aminoacylation, Phe	Phenylalanyl-tRNA synthetase beta chain (EC 6.1.1.20)	fig|6666666.642170.peg.1940
Protein Metabolism	Protein processing and modification	Signal peptidase	Signal peptidase I (EC 3.4.21.89)	fig|6666666.642170.peg.192,
				fig|6666666.642170.peg.622,
				fig|6666666.642170.peg.1402,
				fig|6666666.642170.peg.3842
Protein Metabolism	Protein processing and modification	Signal peptidase	Lipoprotein signal peptidase (EC 3.4.23.36)	fig|6666666.642170.peg.734
Protein Metabolism	Protein processing and modification	N-linked Glycosylation in Bacteria	UDP-glucose 4-epimerase (EC 5.1.3.2)	fig|6666666.642170.peg.3041
Protein Metabolism	Protein processing and modification	N-linked Glycosylation in Bacteria	UDP-N-acetylglucosamine 4,6-dehydratase (EC 4.2.1.-)	fig|6666666.642170.peg.1231
Protein Metabolism	Protein processing and modification	N-linked Glycosylation in Bacteria	Lipid carrier : UDP-N-acetylgalactosaminyltransferase (EC 2.4.1.-)	fig|6666666.642170.peg.2536
Protein Metabolism	Protein processing and modification	N-linked Glycosylation in Bacteria	4-keto-6-deoxy-N-Acetyl-D-hexosaminyl-(Lipid carrier) aminotransferase	fig|6666666.642170.peg.2534
Protein Metabolism	Protein degradation	Metalloendopeptidases (EC 3.4.24.-)	Bacillolysin, extracellular neutral metalloprotease (EC 3.4.24.28)	fig|6666666.642170.peg.655
Protein Metabolism	Protein degradation	Aminopeptidases (EC 3.4.11.-)	Aminopeptidase S (Leu, Val, Phe, Tyr preference) (EC 3.4.11.24)	fig|6666666.642170.peg.626
Protein Metabolism	Protein degradation	Aminopeptidases (EC 3.4.11.-)	Cytosol aminopeptidase PepA (EC 3.4.11.1)	fig|6666666.642170.peg.2297
Protein Metabolism	Protein degradation	Protein degradation	Deblocking aminopeptidase (EC 3.4.11.-)	fig|6666666.642170.peg.162
Protein Metabolism	Protein degradation	Protein degradation	Aminopeptidase YpdF (MP-, MA-, MS-, AP-, NP- specific)	fig|6666666.642170.peg.1530
Protein Metabolism	Protein degradation	Metallocarboxypeptidases (EC 3.4.17.-)	D-alanyl-D-alanine carboxypeptidase (EC 3.4.16.4)	fig|6666666.642170.peg.1078,
				fig|6666666.642170.peg.1207,
				fig|6666666.642170.peg.1391,
				fig|6666666.642170.peg.1424,
				fig|6666666.642170.peg.2896,
				fig|6666666.642170.peg.4239
Protein Metabolism	Protein degradation	Metallocarboxypeptidases (EC 3.4.17.-)	Muramoyltetrapeptide carboxypeptidase (EC 3.4.17.13)	fig|6666666.642170.peg.465
Protein Metabolism	Protein degradation	Metallocarboxypeptidases (EC 3.4.17.-)	Thermostable carboxypeptidase 1 (EC 3.4.17.19)	fig|6666666.642170.peg.1275
Protein Metabolism	Protein degradation	Serine endopeptidase (EC 3.4.21.-)	Glutamyl endopeptidase precursor (EC 3.4.21.19), blaSE	fig|6666666.642170.peg.4035
Protein Metabolism	Protein degradation	Proteolysis in bacteria, ATP-dependent	DNA repair protein RadA	fig|6666666.642170.peg.4172
Protein Metabolism	Protein degradation	Proteolysis in bacteria, ATP-dependent	ATP-dependent Clp protease ATP-binding subunit ClpX	fig|6666666.642170.peg.1894
Protein Metabolism	Protein degradation	Proteolysis in bacteria, ATP-dependent	Membrane-associated protein containing RNA-binding TRAM domain and ribonuclease PIN-domain, YacL B.subtilis ortholog	fig|6666666.642170.peg.4170
Protein Metabolism	Protein degradation	Proteolysis in bacteria, ATP-dependent	ATP-dependent Clp protease, ATP-binding subunit ClpC	fig|6666666.642170.peg.4173
Protein Metabolism	Protein degradation	Proteolysis in bacteria, ATP-dependent	ATP-dependent hsl protease ATP-binding subunit HslU	fig|6666666.642170.peg.805
Protein Metabolism	Protein degradation	Proteolysis in bacteria, ATP-dependent	Transcriptional regulator CtsR	fig|6666666.642170.peg.4176
Protein Metabolism	Protein degradation	Proteolysis in bacteria, ATP-dependent	ATP-dependent protease La (EC 3.4.21.53) Type I	fig|6666666.642170.peg.1892
Protein Metabolism	Protein degradation	Omega peptidases (EC 3.4.19.-)	Acylamino-acid-releasing enzyme (EC 3.4.19.1)	fig|6666666.642170.peg.2315
Protein Metabolism	Protein degradation	Omega peptidases (EC 3.4.19.-)	Pyrrolidone-carboxylate peptidase (EC 3.4.19.3)	fig|6666666.642170.peg.3990
Protein Metabolism	Protein degradation	Omega peptidases (EC 3.4.19.-)	Gamma-D-glutamyl-meso-diaminopimelate peptidase (EC 3.4.19.11)	fig|6666666.642170.peg.77,
				fig|6666666.642170.peg.1184
Cell Division and Cell Cycle	Checkpoint control	Bacterial checkpoint-control-related cluster	Diadenylate cyclase spyDAC	fig|6666666.642170.peg.4081
Cell Division and Cell Cycle	Checkpoint control	Bacterial checkpoint-control-related cluster	Uncharacterized secreted protein associated with spyDAC	fig|6666666.642170.peg.4080
Cell Division and Cell Cycle	Checkpoint control	Bacterial checkpoint-control-related cluster	Phosphoglucosamine mutase (EC 5.4.2.10)	fig|6666666.642170.peg.4079
Cell Division and Cell Cycle	Checkpoint control	Bacterial checkpoint-control-related cluster	Bacterial checkpoint controller DisA with nucleotide-binding domain	fig|6666666.642170.peg.4081
Motility and Chemotaxis	Flagellar motility in Prokaryota	Flagellum in Campylobacter	Flagellar basal-body rod protein FlgC	fig|6666666.642170.peg.808
Motility and Chemotaxis	Flagellar motility in Prokaryota	Flagellum in Campylobacter	Flagellin protein FlaA	fig|6666666.642170.peg.2620,
				fig|6666666.642170.peg.2643
Motility and Chemotaxis	Flagellar motility in Prokaryota	Flagellum in Campylobacter	Cell division protein FtsI [Peptidoglycan synthetase] (EC 2.4.1.129)	fig|6666666.642170.peg.703,
				fig|6666666.642170.peg.704
Motility and Chemotaxis	Flagellar motility in Prokaryota	Flagellum in Campylobacter	Flagellar hook-basal body complex protein FliE	fig|6666666.642170.peg.809
Motility and Chemotaxis	Flagellar motility in Prokaryota	Flagellum in Campylobacter	Flagellar basal-body rod protein FlgB	fig|6666666.642170.peg.807
Motility and Chemotaxis	Flagellar motility in Prokaryota	Flagellum	Flagellar synthesis regulator FleN	fig|6666666.642170.peg.831
Motility and Chemotaxis	Flagellar motility in Prokaryota	Flagellum	RNA polymerase sigma factor RpoD	fig|6666666.642170.peg.1605
Motility and Chemotaxis	Flagellar motility in Prokaryota	Flagellum	Flagellar hook-associated protein FlgK	fig|6666666.642170.peg.2648
Motility and Chemotaxis	Flagellar motility in Prokaryota	Flagellum	Flagellar assembly protein FliH	fig|6666666.642170.peg.812
Motility and Chemotaxis	Flagellar motility in Prokaryota	Flagellum	Flagellar biosynthesis protein FliR	fig|6666666.642170.peg.827
Motility and Chemotaxis	Flagellar motility in Prokaryota	Flagellum	Flagellar biosynthesis protein FliP	fig|6666666.642170.peg.825
Motility and Chemotaxis	Flagellar motility in Prokaryota	Flagellum	Flagellar hook protein FlgE	fig|6666666.642170.peg.818
Motility and Chemotaxis	Flagellar motility in Prokaryota	Flagellum	Flagellar M-ring protein FliF	fig|6666666.642170.peg.810
Motility and Chemotaxis	Flagellar motility in Prokaryota	Flagellum	Flagellar basal-body rod modification protein FlgD	fig|6666666.642170.peg.817
Motility and Chemotaxis	Flagellar motility in Prokaryota	Flagellum	Flagellar basal-body rod protein FlgC	fig|6666666.642170.peg.808
Motility and Chemotaxis	Flagellar motility in Prokaryota	Flagellum	Flagellar biosynthesis protein FlhB	fig|6666666.642170.peg.828
Motility and Chemotaxis	Flagellar motility in Prokaryota	Flagellum	Flagellar hook-basal body complex protein FliE	fig|6666666.642170.peg.809
Motility and Chemotaxis	Flagellar motility in Prokaryota	Flagellum	Flagellar basal-body rod protein FlgB	fig|6666666.642170.peg.807
Motility and Chemotaxis	Flagellar motility in Prokaryota	Flagellum	Flagellar biosynthesis protein FliS	fig|6666666.642170.peg.2640
Motility and Chemotaxis	Flagellar motility in Prokaryota	Flagellum	Flagellar basal-body rod protein FlgF	fig|6666666.642170.peg.2764
Motility and Chemotaxis	Flagellar motility in Prokaryota	Flagellum	Flagellin protein FlaA	fig|6666666.642170.peg.2620,
				fig|6666666.642170.peg.2643
Motility and Chemotaxis	Flagellar motility in Prokaryota	Flagellum	Flagellar motor switch protein FliN	fig|6666666.642170.peg.822
Motility and Chemotaxis	Flagellar motility in Prokaryota	Flagellum	Flagellar protein FlbB	fig|6666666.642170.peg.815
Motility and Chemotaxis	Flagellar motility in Prokaryota	Flagellum	Flagellar basal-body rod protein FlgG	fig|6666666.642170.peg.2763
Motility and Chemotaxis	Flagellar motility in Prokaryota	Flagellum	Flagellar biosynthesis protein FlgN	fig|6666666.642170.peg.2649
Motility and Chemotaxis	Flagellar motility in Prokaryota	Flagellum	RNA polymerase sigma-54 factor RpoN	fig|6666666.642170.peg.2531
Motility and Chemotaxis	Flagellar motility in Prokaryota	Flagellum	Flagellar motor rotation protein MotB	fig|6666666.642170.peg.542,
				fig|6666666.642170.peg.2057
Motility and Chemotaxis	Flagellar motility in Prokaryota	Flagellum	Flagellar protein FliJ	fig|6666666.642170.peg.814
Motility and Chemotaxis	Flagellar motility in Prokaryota	Flagellum	Flagellar hook-associated protein FlgL	fig|6666666.642170.peg.2647
Motility and Chemotaxis	Flagellar motility in Prokaryota	Flagellum	Flagellar biosynthesis protein FlhA	fig|6666666.642170.peg.829
Motility and Chemotaxis	Flagellar motility in Prokaryota	Flagellum	Flagellum-specific ATP synthase FliI	fig|6666666.642170.peg.813
Motility and Chemotaxis	Flagellar motility in Prokaryota	Flagellum	Flagellar biosynthesis protein FliQ	fig|6666666.642170.peg.826
Motility and Chemotaxis	Flagellar motility in Prokaryota	Flagellum	Flagellar hook-length control protein FliK	fig|6666666.642170.peg.816
Motility and Chemotaxis	Flagellar motility in Prokaryota	Flagellum	Flagellar motor switch protein FliM	fig|6666666.642170.peg.821
Motility and Chemotaxis	Flagellar motility in Prokaryota	Flagellum	Flagellar biosynthesis protein FlhF	fig|6666666.642170.peg.830
Motility and Chemotaxis	Flagellar motility in Prokaryota	Flagellum	Flagellar motor rotation protein MotA	fig|6666666.642170.peg.543,
				fig|6666666.642170.peg.2058
Motility and Chemotaxis	Flagellar motility in Prokaryota	Flagellum	Flagellar motor switch protein FliG	fig|6666666.642170.peg.811
Motility and Chemotaxis	Flagellar motility in Prokaryota	Flagellum	Flagellar protein FlbD	fig|6666666.642170.peg.819
Motility and Chemotaxis	Flagellar motility in Prokaryota	Flagellum	RNA polymerase sigma factor for flagellar operon	fig|6666666.642170.peg.837
Motility and Chemotaxis	Flagellar motility in Prokaryota	Flagellum	Flagellar biosynthesis protein FliT	fig|6666666.642170.peg.2639
Regulation and Cell signaling	Regulation and Cell signaling - no subcategory	cAMP signaling in bacteria	Adenylate cyclase (EC 4.6.1.1)	fig|6666666.642170.peg.307
Regulation and Cell signaling	Regulation and Cell signaling - no subcategory	cAMP signaling in bacteria	Adenine phosphoribosyltransferase (EC 2.4.2.7)	fig|6666666.642170.peg.1829
Regulation and Cell signaling	Regulation and Cell signaling - no subcategory	LysR-family proteins in Salmonella enterica Typhimurium	Hydrogen peroxide-inducible genes activator	fig|6666666.642170.peg.3738
Regulation and Cell signaling	Regulation and Cell signaling - no subcategory	LysR-family proteins in Salmonella enterica Typhimurium	LysR family transcriptional regulator STM2281	fig|6666666.642170.peg.1123
Regulation and Cell signaling	Regulation and Cell signaling - no subcategory	LysR-family proteins in Escherichia coli	Hydrogen peroxide-inducible genes activator	fig|6666666.642170.peg.3738
Regulation and Cell signaling	Regulation and Cell signaling - no subcategory	HPr catabolite repression system	Catabolite repression HPr-like protein Crh	fig|6666666.642170.peg.2584
Regulation and Cell signaling	Regulation and Cell signaling - no subcategory	HPr catabolite repression system	Phosphotransferase system, phosphocarrier protein HPr	fig|6666666.642170.peg.569
Regulation and Cell signaling	Regulation and Cell signaling - no subcategory	HPr catabolite repression system	Bacillus subtilis catabolite repression transcription factor CcpB	fig|6666666.642170.peg.3253
Regulation and Cell signaling	Regulation and Cell signaling - no subcategory	HPr catabolite repression system	Catabolite control protein A	fig|6666666.642170.peg.2059
Regulation and Cell signaling	Regulation and Cell signaling - no subcategory	Sex pheromones in Enterococcus faecalis and other Firmicutes	Putative pheromone cAM373 precursor lipoprotein CamS	fig|6666666.642170.peg.3418
Regulation and Cell signaling	Regulation and Cell signaling - no subcategory	Sex pheromones in Enterococcus faecalis and other Firmicutes	Lipoprotein signal peptidase (EC 3.4.23.36)	fig|6666666.642170.peg.734
Regulation and Cell signaling	Regulation and Cell signaling - no subcategory	Sex pheromones in Enterococcus faecalis and other Firmicutes	Heptaprenyl diphosphate synthase component II (EC 2.5.1.30)	fig|6666666.642170.peg.1342
Regulation and Cell signaling	Regulation and Cell signaling - no subcategory	Sex pheromones in Enterococcus faecalis and other Firmicutes	Heptaprenyl diphosphate synthase component I (EC 2.5.1.30)	fig|6666666.642170.peg.1344
Regulation and Cell signaling	Regulation and Cell signaling - no subcategory	Stringent Response, (p)ppGpp metabolism	GTP pyrophosphokinase (EC 2.7.6.5), (p)ppGpp synthetase II	fig|6666666.642170.peg.1828
Regulation and Cell signaling	Regulation and Cell signaling - no subcategory	Stringent Response, (p)ppGpp metabolism	Guanosine-3',5'-bis(diphosphate) 3'-pyrophosphohydrolase (EC 3.1.7.2)	fig|6666666.642170.peg.1828
Regulation and Cell signaling	Programmed Cell Death and Toxin-antitoxin Systems	MazEF toxin-antitoxing (programmed cell death) system	Programmed cell death toxin YdcE	fig|6666666.642170.peg.3772
Regulation and Cell signaling	Programmed Cell Death and Toxin-antitoxin Systems	MazEF toxin-antitoxing (programmed cell death) system	Programmed cell death antitoxin YdcD	fig|6666666.642170.peg.3773
Regulation and Cell signaling	Programmed Cell Death and Toxin-antitoxin Systems	Murein hydrolase regulation and cell death	LrgA-associated membrane protein LrgB	fig|6666666.642170.peg.1967
Regulation and Cell signaling	Programmed Cell Death and Toxin-antitoxin Systems	Murein hydrolase regulation and cell death	Autolysis histidine kinase LytS	fig|6666666.642170.peg.1970
Regulation and Cell signaling	Programmed Cell Death and Toxin-antitoxin Systems	Murein hydrolase regulation and cell death	Antiholin-like protein LrgA	fig|6666666.642170.peg.1968
Regulation and Cell signaling	Programmed Cell Death and Toxin-antitoxin Systems	Murein hydrolase regulation and cell death	CidA-associated membrane protein CidB	fig|6666666.642170.peg.2983
Regulation and Cell signaling	Programmed Cell Death and Toxin-antitoxin Systems	Murein hydrolase regulation and cell death	Cytidine deaminase (EC 3.5.4.5)	fig|6666666.642170.peg.1615
Regulation and Cell signaling	Programmed Cell Death and Toxin-antitoxin Systems	Murein hydrolase regulation and cell death	Holin-like protein 2	fig|6666666.642170.peg.3169,
				fig|6666666.642170.peg.3170
Regulation and Cell signaling	Programmed Cell Death and Toxin-antitoxin Systems	Murein hydrolase regulation and cell death	Holin-like protein CidA	fig|6666666.642170.peg.2982
Regulation and Cell signaling	Programmed Cell Death and Toxin-antitoxin Systems	Murein hydrolase regulation and cell death	Autolysis response regulater LytR	fig|6666666.642170.peg.1969
Regulation and Cell signaling	Programmed Cell Death and Toxin-antitoxin Systems	Murein hydrolase regulation and cell death	Holin associated membrane protein 2	fig|6666666.642170.peg.3169,
				fig|6666666.642170.peg.3170
Regulation and Cell signaling	Programmed Cell Death and Toxin-antitoxin Systems	Phd-Doc, YdcE-YdcD toxin-antitoxin (programmed cell death) systems	Programmed cell death toxin YdcE	fig|6666666.642170.peg.3772
Regulation and Cell signaling	Programmed Cell Death and Toxin-antitoxin Systems	Phd-Doc, YdcE-YdcD toxin-antitoxin (programmed cell death) systems	Programmed cell death antitoxin YdcD	fig|6666666.642170.peg.3773
Secondary Metabolism	Secondary Metabolism - no subcategory	Alkylpyrone synthase	Type III polyketide sythase producing alkylpyrones (B. subtilis BpsA)	fig|6666666.642170.peg.1272
Secondary Metabolism	Secondary Metabolism - no subcategory	Alkylpyrone synthase	Alkylpyrone O-methyltransferase (B. subtilis BpsB)	fig|6666666.642170.peg.1271
Secondary Metabolism	Plant Hormones	Auxin biosynthesis	Tryptophan synthase alpha chain (EC 4.2.1.20)	fig|6666666.642170.peg.1330
Secondary Metabolism	Plant Hormones	Auxin biosynthesis	Anthranilate phosphoribosyltransferase (EC 2.4.2.18)	fig|6666666.642170.peg.1334
Secondary Metabolism	Plant Hormones	Auxin biosynthesis	Tryptophan synthase beta chain (EC 4.2.1.20)	fig|6666666.642170.peg.1331
Secondary Metabolism	Plant Hormones	Auxin biosynthesis	Phosphoribosylanthranilate isomerase (EC 5.3.1.24)	fig|6666666.642170.peg.1332
DNA Metabolism	DNA repair	DNA repair, bacterial MutL-MutS system	Recombination inhibitory protein MutS2	fig|6666666.642170.peg.1935
DNA Metabolism	DNA repair	DNA repair, bacterial MutL-MutS system	DNA mismatch repair protein MutS	fig|6666666.642170.peg.893
DNA Metabolism	DNA repair	DNA repair, bacterial MutL-MutS system	DNA mismatch repair protein MutL	fig|6666666.642170.peg.894
DNA Metabolism	DNA repair	DNA repair, UvrABC system	Excinuclease ABC subunit C	fig|6666666.642170.peg.1923
DNA Metabolism	DNA repair	DNA repair, UvrABC system	Excinuclease ABC subunit A paralog of unknown function	fig|6666666.642170.peg.3754
DNA Metabolism	DNA repair	DNA repair, UvrABC system	Excinuclease ABC subunit A	fig|6666666.642170.peg.2621
DNA Metabolism	DNA repair	DNA repair, UvrABC system	Excinuclease ABC subunit B	fig|6666666.642170.peg.2622
DNA Metabolism	DNA repair	DNA repair, bacterial DinG and relatives	DinG family ATP-dependent helicase YoaA	fig|6666666.642170.peg.1307
DNA Metabolism	DNA repair	DNA repair, bacterial DinG and relatives	DinG family ATP-dependent helicase YpvA	fig|6666666.642170.peg.1282
DNA Metabolism	DNA repair	RecA and RecX	RecA protein	fig|6666666.642170.peg.883
DNA Metabolism	DNA repair	RecA and RecX	Regulatory protein RecX	fig|6666666.642170.peg.3609
DNA Metabolism	DNA repair	DNA repair system including RecA, MutS and a hypothetical protein	DNA mismatch repair protein MutS	fig|6666666.642170.peg.893
DNA Metabolism	DNA repair	DNA repair system including RecA, MutS and a hypothetical protein	RecA protein	fig|6666666.642170.peg.883
DNA Metabolism	DNA repair	DNA repair system including RecA, MutS and a hypothetical protein	Regulatory protein RecX	fig|6666666.642170.peg.3609
DNA Metabolism	DNA repair	DNA repair, bacterial	Exonuclease SbcD	fig|6666666.642170.peg.208
DNA Metabolism	DNA repair	DNA repair, bacterial	ADA regulatory protein	fig|6666666.642170.peg.4075
DNA Metabolism	DNA repair	DNA repair, bacterial	SOS-response repressor and protease LexA (EC 3.4.21.88)	fig|6666666.642170.peg.1022
DNA Metabolism	DNA repair	DNA repair, bacterial	DNA-cytosine methyltransferase (EC 2.1.1.37)	fig|6666666.642170.peg.3090
DNA Metabolism	DNA repair	DNA repair, bacterial	DNA polymerase IV (EC 2.7.7.7)	fig|6666666.642170.peg.1450,
				fig|6666666.642170.peg.1467
DNA Metabolism	DNA repair	DNA repair, bacterial	Very-short-patch mismatch repair endonuclease (G-T specific)	fig|6666666.642170.peg.3089
DNA Metabolism	DNA repair	DNA repair, bacterial	Exonuclease SbcC	fig|6666666.642170.peg.209
DNA Metabolism	DNA repair	DNA repair, bacterial	Endonuclease V (EC 3.1.21.7)	fig|6666666.642170.peg.2735
DNA Metabolism	DNA repair	DNA repair, bacterial	Single-stranded DNA-binding protein	fig|6666666.642170.peg.2753,
				fig|6666666.642170.peg.3256
DNA Metabolism	DNA repair	DNA repair, bacterial	Exodeoxyribonuclease VII small subunit (EC 3.1.11.6)	fig|6666666.642170.peg.1513
DNA Metabolism	DNA repair	DNA repair, bacterial	DNA repair protein RadA	fig|6666666.642170.peg.4172
DNA Metabolism	DNA repair	DNA repair, bacterial	Exodeoxyribonuclease VII large subunit (EC 3.1.11.6)	fig|6666666.642170.peg.1514
DNA Metabolism	DNA repair	DNA repair, bacterial	DNA repair protein RecN	fig|6666666.642170.peg.1508
DNA Metabolism	DNA repair	DNA repair, bacterial	A/G-specific adenine glycosylase (EC 3.2.2.-)	fig|6666666.642170.peg.3621
DNA Metabolism	DNA repair	DNA repair, bacterial	Endonuclease IV (EC 3.1.21.2)	fig|6666666.642170.peg.1598
DNA Metabolism	DNA repair	DNA repair, bacterial	Methylated-DNA--protein-cysteine methyltransferase (EC 2.1.1.63)	fig|6666666.642170.peg.527,
				fig|6666666.642170.peg.4074
DNA Metabolism	DNA repair	DNA repair, bacterial	RecA protein	fig|6666666.642170.peg.883
DNA Metabolism	DNA repair	DNA repair, bacterial	Exodeoxyribonuclease III (EC 3.1.11.2)	fig|6666666.642170.peg.3254
DNA Metabolism	DNA repair	DNA repair, bacterial RecFOR pathway	Recombination protein RecR	fig|6666666.642170.peg.4250
DNA Metabolism	DNA repair	DNA repair, bacterial RecFOR pathway	DNA recombination and repair protein RecF	fig|6666666.642170.peg.3276
DNA Metabolism	DNA repair	DNA repair, bacterial RecFOR pathway	ATP-dependent DNA helicase RecQ	fig|6666666.642170.peg.1163
DNA Metabolism	DNA repair	DNA repair, bacterial RecFOR pathway	RecU Holliday junction resolvase	fig|6666666.642170.peg.1298
DNA Metabolism	DNA repair	DNA repair, bacterial RecFOR pathway	Single-stranded DNA-binding protein	fig|6666666.642170.peg.2753,
				fig|6666666.642170.peg.3256
DNA Metabolism	DNA repair	DNA repair, bacterial RecFOR pathway	RecA protein	fig|6666666.642170.peg.883
DNA Metabolism	DNA repair	DNA repair, bacterial RecFOR pathway	ATP-dependent DNA helicase RecS (RecQ family)	fig|6666666.642170.peg.1374
DNA Metabolism	DNA repair	DNA repair, bacterial RecFOR pathway	DNA recombination and repair protein RecO	fig|6666666.642170.peg.1612
DNA Metabolism	DNA repair	DNA repair, bacterial RecBCD pathway	RecD-like DNA helicase YrrC	fig|6666666.642170.peg.1815
DNA Metabolism	DNA repair	Nonhomologous End-Joining in Bacteria	Ku domain protein	fig|6666666.642170.peg.513
DNA Metabolism	DNA repair	Nonhomologous End-Joining in Bacteria	ATP-dependent DNA ligase (EC 6.5.1.1) clustered with Ku protein, LigD	fig|6666666.642170.peg.512
DNA Metabolism	DNA Metabolism - no subcategory	DNA ligases	Ku domain protein	fig|6666666.642170.peg.513
DNA Metabolism	DNA Metabolism - no subcategory	DNA ligases	ATP-dependent DNA ligase (EC 6.5.1.1) clustered with Ku protein, LigD	fig|6666666.642170.peg.512
DNA Metabolism	DNA Metabolism - no subcategory	External and Outer Membrane Nucleases	Extracellular ribonuclease Bsn	fig|6666666.642170.peg.2350
DNA Metabolism	DNA Metabolism - no subcategory	DNA structural proteins, bacterial	Chromosome partition protein smc	fig|6666666.642170.peg.783
DNA Metabolism	DNA Metabolism - no subcategory	DNA structural proteins, bacterial	DNA-binding protein HBsu	fig|6666666.642170.peg.1347
DNA Metabolism	DNA replication	DNA topoisomerases, Type I, ATP-independent	DNA topoisomerase III (EC 5.99.1.2)	fig|6666666.642170.peg.3815
DNA Metabolism	DNA replication	DNA topoisomerases, Type I, ATP-independent	DNA topoisomerase I (EC 5.99.1.2)	fig|6666666.642170.peg.801
DNA Metabolism	DNA replication	DNA replication strays	DNA polymerase III polC-type (EC 2.7.7.7)	fig|6666666.642170.peg.848
DNA Metabolism	DNA replication	DNA replication strays	DNA polymerase I 5'-3' exonuclease domain	fig|6666666.642170.peg.1266
DNA Metabolism	DNA replication	DNA topoisomerases, Type II, ATP-dependent	DNA gyrase subunit B (EC 5.99.1.3)	fig|6666666.642170.peg.3278
DNA Metabolism	DNA replication	DNA topoisomerases, Type II, ATP-dependent	DNA gyrase subunit A (EC 5.99.1.3)	fig|6666666.642170.peg.3279
DNA Metabolism	DNA uptake, competence	DNA processing cluster	Recombination protein RecR	fig|6666666.642170.peg.4250
DNA Metabolism	DNA uptake, competence	DNA processing cluster	Inhibitor of pro-sigmaK processing BofA	fig|6666666.642170.peg.4252
DNA Metabolism	DNA uptake, competence	DNA processing cluster	DNA topoisomerase III (EC 5.99.1.2)	fig|6666666.642170.peg.3815
DNA Metabolism	DNA uptake, competence	DNA processing cluster	DNA polymerase III subunits gamma and tau (EC 2.7.7.7)	fig|6666666.642170.peg.4248
Fatty Acids, Lipids, and Isoprenoids	Triacylglycerols	Triacylglycerol metabolism	Monoglyceride lipase (EC 3.1.1.23)	fig|6666666.642170.peg.2137
Fatty Acids, Lipids, and Isoprenoids	Triacylglycerols	Triacylglycerol metabolism	Lysophospholipase (EC 3.1.1.5)	fig|6666666.642170.peg.2137
Fatty Acids, Lipids, and Isoprenoids	Fatty acids	Fatty Acid Biosynthesis FASII	Acetyl-coenzyme A carboxyl transferase alpha chain (EC 6.4.1.2)	fig|6666666.642170.peg.1473,
				fig|6666666.642170.peg.2000
Fatty Acids, Lipids, and Isoprenoids	Fatty acids	Fatty Acid Biosynthesis FASII	Enoyl-[acyl-carrier-protein] reductase [NADH] (EC 1.3.1.9)	fig|6666666.642170.peg.321
Fatty Acids, Lipids, and Isoprenoids	Fatty acids	Fatty Acid Biosynthesis FASII	Biotin carboxyl carrier protein of acetyl-CoA carboxylase	fig|6666666.642170.peg.1519
Fatty Acids, Lipids, and Isoprenoids	Fatty acids	Fatty Acid Biosynthesis FASII	Biotin carboxylase of acetyl-CoA carboxylase (EC 6.3.4.14)	fig|6666666.642170.peg.1518
Fatty Acids, Lipids, and Isoprenoids	Fatty acids	Fatty Acid Biosynthesis FASII	4'-phosphopantetheinyl transferase (EC 2.7.8.-)	fig|6666666.642170.peg.3893
Fatty Acids, Lipids, and Isoprenoids	Fatty acids	Fatty Acid Biosynthesis FASII	Acetyl-coenzyme A carboxyl transferase beta chain (EC 6.4.1.2)	fig|6666666.642170.peg.1473,
				fig|6666666.642170.peg.2001
Fatty Acids, Lipids, and Isoprenoids	Fatty acids	Fatty Acid Biosynthesis FASII	Acyl carrier protein	fig|6666666.642170.peg.781
Fatty Acids, Lipids, and Isoprenoids	Fatty acids	Fatty Acid Biosynthesis FASII	Malonyl CoA-acyl carrier protein transacylase (EC 2.3.1.39)	fig|6666666.642170.peg.779,
				fig|6666666.642170.peg.901
Fatty Acids, Lipids, and Isoprenoids	Fatty acids	Fatty Acid Biosynthesis FASII	3-hydroxyacyl-[acyl-carrier-protein] dehydratase, FabZ form (EC 4.2.1.59)	fig|6666666.642170.peg.2761,
				fig|6666666.642170.peg.3840
Fatty Acids, Lipids, and Isoprenoids	Fatty acids	Fatty acid metabolism cluster	Long-chain-fatty-acid--CoA ligase (EC 6.2.1.3)	fig|6666666.642170.peg.169,
				fig|6666666.642170.peg.179,
				fig|6666666.642170.peg.1068,
				fig|6666666.642170.peg.1933,
				fig|6666666.642170.peg.3824
Fatty Acids, Lipids, and Isoprenoids	Fatty acids	Fatty acid metabolism cluster	Enoyl-CoA hydratase (EC 4.2.1.17)	fig|6666666.642170.peg.1931
Fatty Acids, Lipids, and Isoprenoids	Fatty acids	Fatty acid metabolism cluster	3-ketoacyl-CoA thiolase (EC 2.3.1.16)	fig|6666666.642170.peg.178
Fatty Acids, Lipids, and Isoprenoids	Isoprenoids	Isoprenoinds for Quinones	Undecaprenyl diphosphate synthase (EC 2.5.1.31)	fig|6666666.642170.peg.843
Fatty Acids, Lipids, and Isoprenoids	Isoprenoids	Isoprenoinds for Quinones	Heptaprenyl diphosphate synthase component II (EC 2.5.1.30)	fig|6666666.642170.peg.1342
Fatty Acids, Lipids, and Isoprenoids	Isoprenoids	Isoprenoinds for Quinones	Heptaprenyl diphosphate synthase component I (EC 2.5.1.30)	fig|6666666.642170.peg.1344
Fatty Acids, Lipids, and Isoprenoids	Isoprenoids	Isoprenoinds for Quinones	(2E,6E)-farnesyl diphosphate synthase (EC 2.5.1.10)	fig|6666666.642170.peg.1512
Fatty Acids, Lipids, and Isoprenoids	Isoprenoids	Isoprenoid Biosynthesis	Isopentenyl-diphosphate delta-isomerase, FMN-dependent (EC 5.3.3.2)	fig|6666666.642170.peg.1358
Fatty Acids, Lipids, and Isoprenoids	Isoprenoids	Isoprenoid Biosynthesis	4-diphosphocytidyl-2-C-methyl-D-erythritol kinase (EC 2.7.1.148)	fig|6666666.642170.peg.4214
Fatty Acids, Lipids, and Isoprenoids	Isoprenoids	Isoprenoid Biosynthesis	2-C-methyl-D-erythritol 2,4-cyclodiphosphate synthase (EC 4.6.1.12)	fig|6666666.642170.peg.4168
Fatty Acids, Lipids, and Isoprenoids	Isoprenoids	Isoprenoid Biosynthesis	Acetyl-CoA acetyltransferase (EC 2.3.1.9)	fig|6666666.642170.peg.178,
				fig|6666666.642170.peg.1499
Fatty Acids, Lipids, and Isoprenoids	Isoprenoids	Isoprenoid Biosynthesis	1-deoxy-D-xylulose 5-phosphate synthase (EC 2.2.1.7)	fig|6666666.642170.peg.1511
Fatty Acids, Lipids, and Isoprenoids	Isoprenoids	Isoprenoid Biosynthesis	1-deoxy-D-xylulose 5-phosphate reductoisomerase (EC 1.1.1.267)	fig|6666666.642170.peg.845
Fatty Acids, Lipids, and Isoprenoids	Isoprenoids	Isoprenoid Biosynthesis	Undecaprenyl diphosphate synthase (EC 2.5.1.31)	fig|6666666.642170.peg.843
Fatty Acids, Lipids, and Isoprenoids	Isoprenoids	Isoprenoid Biosynthesis	(2E,6E)-farnesyl diphosphate synthase (EC 2.5.1.10)	fig|6666666.642170.peg.1512
Fatty Acids, Lipids, and Isoprenoids	Isoprenoids	Isoprenoid Biosynthesis	2-C-methyl-D-erythritol 4-phosphate cytidylyltransferase (EC 2.7.7.60)	fig|6666666.642170.peg.4169
Fatty Acids, Lipids, and Isoprenoids	Isoprenoids	Polyprenyl Diphosphate Biosynthesis	Undecaprenyl diphosphate synthase (EC 2.5.1.31)	fig|6666666.642170.peg.843
Fatty Acids, Lipids, and Isoprenoids	Isoprenoids	Polyprenyl Diphosphate Biosynthesis	Heptaprenyl diphosphate synthase component II (EC 2.5.1.30)	fig|6666666.642170.peg.1342
Fatty Acids, Lipids, and Isoprenoids	Isoprenoids	Polyprenyl Diphosphate Biosynthesis	Heptaprenyl diphosphate synthase component I (EC 2.5.1.30)	fig|6666666.642170.peg.1344
Fatty Acids, Lipids, and Isoprenoids	Isoprenoids	Polyprenyl Diphosphate Biosynthesis	Dehydrosqualene synthase (EC 2.5.1.96)	fig|6666666.642170.peg.225
Fatty Acids, Lipids, and Isoprenoids	Isoprenoids	Polyprenyl Diphosphate Biosynthesis	(2E,6E)-farnesyl diphosphate synthase (EC 2.5.1.10)	fig|6666666.642170.peg.1512
Fatty Acids, Lipids, and Isoprenoids	Isoprenoids	Nonmevalonate Branch of Isoprenoid Biosynthesis	1-deoxy-D-xylulose 5-phosphate reductoisomerase (EC 1.1.1.267)	fig|6666666.642170.peg.845
Fatty Acids, Lipids, and Isoprenoids	Isoprenoids	Nonmevalonate Branch of Isoprenoid Biosynthesis	4-diphosphocytidyl-2-C-methyl-D-erythritol kinase (EC 2.7.1.148)	fig|6666666.642170.peg.4214
Fatty Acids, Lipids, and Isoprenoids	Isoprenoids	Nonmevalonate Branch of Isoprenoid Biosynthesis	2-C-methyl-D-erythritol 2,4-cyclodiphosphate synthase (EC 4.6.1.12)	fig|6666666.642170.peg.4168
Fatty Acids, Lipids, and Isoprenoids	Isoprenoids	Nonmevalonate Branch of Isoprenoid Biosynthesis	2-C-methyl-D-erythritol 4-phosphate cytidylyltransferase (EC 2.7.7.60)	fig|6666666.642170.peg.4169
Fatty Acids, Lipids, and Isoprenoids	Isoprenoids	Nonmevalonate Branch of Isoprenoid Biosynthesis	1-deoxy-D-xylulose 5-phosphate synthase (EC 2.2.1.7)	fig|6666666.642170.peg.1511
Fatty Acids, Lipids, and Isoprenoids	Isoprenoids	Isoprenoid Biosynthesis: Interconversions	Isopentenyl-diphosphate delta-isomerase, FMN-dependent (EC 5.3.3.2)	fig|6666666.642170.peg.1358
Fatty Acids, Lipids, and Isoprenoids	Isoprenoids	Isoprenoid Biosynthesis: Interconversions	(2E,6E)-farnesyl diphosphate synthase (EC 2.5.1.10)	fig|6666666.642170.peg.1512
Nitrogen Metabolism	Nitrogen Metabolism - no subcategory	Nitrosative stress	Nitrite-sensitive transcriptional repressor NsrR	fig|6666666.642170.peg.78
Nitrogen Metabolism	Nitrogen Metabolism - no subcategory	Nitrate and nitrite ammonification	Respiratory nitrate reductase alpha chain (EC 1.7.99.4)	fig|6666666.642170.peg.2864
Nitrogen Metabolism	Nitrogen Metabolism - no subcategory	Nitrate and nitrite ammonification	Respiratory nitrate reductase gamma chain (EC 1.7.99.4)	fig|6666666.642170.peg.2861
Nitrogen Metabolism	Nitrogen Metabolism - no subcategory	Nitrate and nitrite ammonification	Respiratory nitrate reductase delta chain (EC 1.7.99.4)	fig|6666666.642170.peg.2862
Nitrogen Metabolism	Nitrogen Metabolism - no subcategory	Nitrate and nitrite ammonification	Respiratory nitrate reductase beta chain (EC 1.7.99.4)	fig|6666666.642170.peg.2863
Nitrogen Metabolism	Nitrogen Metabolism - no subcategory	Nitrate and nitrite ammonification	Nitrite reductase [NAD(P)H] small subunit (EC 1.7.1.4)	fig|6666666.642170.peg.3924
Nitrogen Metabolism	Nitrogen Metabolism - no subcategory	Nitrate and nitrite ammonification	Nitrite reductase [NAD(P)H] large subunit (EC 1.7.1.4)	fig|6666666.642170.peg.3923
Nitrogen Metabolism	Nitrogen Metabolism - no subcategory	Ammonia assimilation	Glutamine synthetase type I (EC 6.3.1.2)	fig|6666666.642170.peg.940
Nitrogen Metabolism	Nitrogen Metabolism - no subcategory	Ammonia assimilation	Glutamate synthase [NADPH] small chain (EC 1.4.1.13)	fig|6666666.642170.peg.1087
Nitrogen Metabolism	Nitrogen Metabolism - no subcategory	Ammonia assimilation	Ferredoxin-dependent glutamate synthase (EC 1.4.7.1)	fig|6666666.642170.peg.3413
Nitrogen Metabolism	Nitrogen Metabolism - no subcategory	Ammonia assimilation	Nitrogen regulatory protein P-II	fig|6666666.642170.peg.1616,
				fig|6666666.642170.peg.2777
Nitrogen Metabolism	Nitrogen Metabolism - no subcategory	Ammonia assimilation	Ammonium transporter	fig|6666666.642170.peg.2776
Nitrogen Metabolism	Nitrogen Metabolism - no subcategory	Ammonia assimilation	Glutamate synthase [NADPH] large chain (EC 1.4.1.13)	fig|6666666.642170.peg.1088
Nitrogen Metabolism	Denitrification	Denitrifying reductase gene clusters	Nitric oxide reductase activation protein NorD	fig|6666666.642170.peg.1181
Nitrogen Metabolism	Denitrification	Denitrifying reductase gene clusters	Respiratory nitrate reductase alpha chain (EC 1.7.99.4)	fig|6666666.642170.peg.2864
Nitrogen Metabolism	Denitrification	Denitrifying reductase gene clusters	Respiratory nitrate reductase gamma chain (EC 1.7.99.4)	fig|6666666.642170.peg.2861
Nitrogen Metabolism	Denitrification	Denitrifying reductase gene clusters	Respiratory nitrate reductase delta chain (EC 1.7.99.4)	fig|6666666.642170.peg.2862
Nitrogen Metabolism	Denitrification	Denitrifying reductase gene clusters	Respiratory nitrate reductase beta chain (EC 1.7.99.4)	fig|6666666.642170.peg.2863
Nitrogen Metabolism	Denitrification	Denitrifying reductase gene clusters	Nitric oxide reductase activation protein NorQ	fig|6666666.642170.peg.1182
Dormancy and Sporulation	Dormancy and Sporulation - no subcategory	Spore Core Dehydration	Spore maturation protein B	fig|6666666.642170.peg.1389
Dormancy and Sporulation	Dormancy and Sporulation - no subcategory	Spore Core Dehydration	Spore maturation protein A	fig|6666666.642170.peg.1390
Dormancy and Sporulation	Dormancy and Sporulation - no subcategory	Spore germination	Spore germination protein YpeB	fig|6666666.642170.peg.1363
Dormancy and Sporulation	Dormancy and Sporulation - no subcategory	Spore germination	Spore cortex-lytic enzyme CwlJ	fig|6666666.642170.peg.3997
Dormancy and Sporulation	Dormancy and Sporulation - no subcategory	Spore germination	Protein GerPE, required for proper assembly of spore coat, mutations lead to super-dormant spore	fig|6666666.642170.peg.212
Dormancy and Sporulation	Dormancy and Sporulation - no subcategory	Spore germination	Protein GerPD, required for proper assembly of spore coat, mutations lead to super-dormant spore	fig|6666666.642170.peg.213
Dormancy and Sporulation	Dormancy and Sporulation - no subcategory	Spore germination	Protein GerPB, required for proper assembly of spore coat, mutations lead to super-dormant spore	fig|6666666.642170.peg.215
Dormancy and Sporulation	Dormancy and Sporulation - no subcategory	Spore germination	Protein GerPC, required for proper assembly of spore coat, mutations lead to super-dormant spore	fig|6666666.642170.peg.214
Dormancy and Sporulation	Dormancy and Sporulation - no subcategory	Spore germination	Spore protein YdhD, not involved in spore germination	fig|6666666.642170.peg.3652
Dormancy and Sporulation	Dormancy and Sporulation - no subcategory	Spore germination	Spore cortex-lytic enzyme, lytic transglycosylase SleB	fig|6666666.642170.peg.1364
Dormancy and Sporulation	Dormancy and Sporulation - no subcategory	Spore germination	Spore germination protein GerD	fig|6666666.642170.peg.4102
Dormancy and Sporulation	Dormancy and Sporulation - no subcategory	Spore germination	Germination-specific N-acetylmuramoyl-L-alanine amidase (EC 3.5.1.28), cell wall hydrolase CwlD	fig|6666666.642170.peg.4104
Dormancy and Sporulation	Dormancy and Sporulation - no subcategory	Spore germination	Putative peptidoglycan hydrolase YvbX, NOT involved in spore germination	fig|6666666.642170.peg.2510
Dormancy and Sporulation	Dormancy and Sporulation - no subcategory	Spore germination	Uncharacterized protein YkvT, NOT involved in spore germination	fig|6666666.642170.peg.559
Dormancy and Sporulation	Dormancy and Sporulation - no subcategory	Sporulation Cluster	RNA binding protein, contains ribosomal protein S1 domain	fig|6666666.642170.peg.4196
Dormancy and Sporulation	Dormancy and Sporulation - no subcategory	Sporulation Cluster	Stage II sporulation serine phosphatase for sigma-F activation (SpoIIE)	fig|6666666.642170.peg.4195
Dormancy and Sporulation	Dormancy and Sporulation - no subcategory	Sporulation Cluster	Cell division protein DivIC (FtsB), stabilizes FtsL against RasP cleavage	fig|6666666.642170.peg.4197
Dormancy and Sporulation	Dormancy and Sporulation - no subcategory	Sporulation Cluster	Transcription-repair coupling factor	fig|6666666.642170.peg.4204
Dormancy and Sporulation	Dormancy and Sporulation - no subcategory	Sporulation Cluster	possible tetrapyrrole methyltransferase domain	fig|6666666.642170.peg.4201
Dormancy and Sporulation	Dormancy and Sporulation - no subcategory	Sporulation Cluster	Stage II sporulation protein D (SpoIID)	fig|6666666.642170.peg.2808
Dormancy and Sporulation	Dormancy and Sporulation - no subcategory	Sporulation Cluster	Nucleoside triphosphate pyrophosphohydrolase MazG (EC 3.6.1.8)	fig|6666666.642170.peg.4201
Dormancy and Sporulation	Dormancy and Sporulation - no subcategory	Sporulation Cluster	FIG007421: forespore shell protein	fig|6666666.642170.peg.4199
Dormancy and Sporulation	Dormancy and Sporulation - no subcategory	Sporulation Cluster	Ribosome-associated heat shock protein implicated in the recycling of the 50S subunit (S4 paralog)	fig|6666666.642170.peg.4200
Dormancy and Sporulation	Dormancy and Sporulation - no subcategory	Sporulation Cluster	FIG006789: Stage V sporulation protein	fig|6666666.642170.peg.4202
Dormancy and Sporulation	Dormancy and Sporulation - no subcategory	Sporulation Cluster	Stage V sporulation protein T, AbrB family transcriptional regulator (SpoVT)	fig|6666666.642170.peg.4203
Dormancy and Sporulation	Dormancy and Sporulation - no subcategory	Sporulation Cluster	Spore cortex biosynthesis protein	fig|6666666.642170.peg.4198
Dormancy and Sporulation	Dormancy and Sporulation - no subcategory	Bacillus biofilm matrix protein component TasA and homologs	Stationary phase secreted protein TasA, major protein component of biofilm matrix	fig|6666666.642170.peg.1546
Dormancy and Sporulation	Dormancy and Sporulation - no subcategory	Bacillus biofilm matrix protein component TasA and homologs	SinR, regulator of post-exponential-phase responses genes (competence and sporulation)	fig|6666666.642170.peg.1545
Dormancy and Sporulation	Dormancy and Sporulation - no subcategory	Bacillus biofilm matrix protein component TasA and homologs	YqxM protein, required for localization of TasA to extracellular matrix	fig|6666666.642170.peg.1548
Dormancy and Sporulation	Dormancy and Sporulation - no subcategory	Bacillus biofilm matrix protein component TasA and homologs	Slr, positive regulator of the extracellular matrix biosynthesis operon yqxM-sipW-tasA	fig|6666666.642170.peg.2548
Dormancy and Sporulation	Dormancy and Sporulation - no subcategory	Bacillus biofilm matrix protein component TasA and homologs	Signal peptidase SipW (EC 3.4.21.89), required for TasA secretion	fig|6666666.642170.peg.1547
Dormancy and Sporulation	Dormancy and Sporulation - no subcategory	Bacillus biofilm matrix protein component TasA and homologs	SinI protein, antagonist of SinR	fig|6666666.642170.peg.1544
Dormancy and Sporulation	Dormancy and Sporulation - no subcategory	Sporulation gene orphans	RNA polymerase sporulation specific sigma factor SigE	fig|6666666.642170.peg.719
Dormancy and Sporulation	Dormancy and Sporulation - no subcategory	Sporulation gene orphans	KapB, lipoprotein required for KinB pathway to sporulation	fig|6666666.642170.peg.2239
Dormancy and Sporulation	Dormancy and Sporulation - no subcategory	Sporulation gene orphans	Stage II sporulation protein D (SpoIID)	fig|6666666.642170.peg.2808
Dormancy and Sporulation	Dormancy and Sporulation - no subcategory	Sporulation gene orphans	Stage V sporulation protein AF (SpoVAF)	fig|6666666.642170.peg.1414
Dormancy and Sporulation	Dormancy and Sporulation - no subcategory	Sporulation gene orphans	Stage V sporulation protein AD (SpoVAD)	fig|6666666.642170.peg.1417
Dormancy and Sporulation	Dormancy and Sporulation - no subcategory	Sporulation gene orphans	Sporulation kinase B (EC 2.7.13.3)	fig|6666666.642170.peg.2238
Dormancy and Sporulation	Dormancy and Sporulation - no subcategory	Sporulation gene orphans	Stage IV sporulation protein B	fig|6666666.642170.peg.1507
Dormancy and Sporulation	Dormancy and Sporulation - no subcategory	Sporulation gene orphans	Stage III sporulation protein D	fig|6666666.642170.peg.2766
Dormancy and Sporulation	Dormancy and Sporulation - no subcategory	Sporulation gene orphans	Stage VI sporulation protein D	fig|6666666.642170.peg.1883
Dormancy and Sporulation	Dormancy and Sporulation - no subcategory	Sporulation gene orphans	Stage IV sporulation protein FA (SpoIVFA)	fig|6666666.642170.peg.1869
Dormancy and Sporulation	Dormancy and Sporulation - no subcategory	Sporulation gene orphans	Stage III sporulation protein AF	fig|6666666.642170.peg.1522
Dormancy and Sporulation	Dormancy and Sporulation - no subcategory	Sporulation gene orphans	Stage V sporulation protein AA (SpoVAA)	fig|6666666.642170.peg.1420
Dormancy and Sporulation	Dormancy and Sporulation - no subcategory	Sporulation gene orphans	Stage V sporulation protein B	fig|6666666.642170.peg.1835
Dormancy and Sporulation	Dormancy and Sporulation - no subcategory	Sporulation gene orphans	Stage IV sporulation pro-sigma-K processing enzyme (SpoIVFB)	fig|6666666.642170.peg.1868
Dormancy and Sporulation	Dormancy and Sporulation - no subcategory	Sporulation gene orphans	KapD, inhibitor of KinA pathway to sporulation	fig|6666666.642170.peg.2240
Dormancy and Sporulation	Dormancy and Sporulation - no subcategory	Sporulation gene orphans	Stage III sporulation protein AB	fig|6666666.642170.peg.1526
Dormancy and Sporulation	Dormancy and Sporulation - no subcategory	Sporulation gene orphans	Stage 0 sporulation two-component response regulator (Spo0A)	fig|6666666.642170.peg.1506
Dormancy and Sporulation	Dormancy and Sporulation - no subcategory	Sporulation gene orphans	Stage V sporulation protein AB (SpoVAB)	fig|6666666.642170.peg.1419
Dormancy and Sporulation	Dormancy and Sporulation - no subcategory	Sporulation gene orphans	Stage V sporulation protein E	fig|6666666.642170.peg.708
Dormancy and Sporulation	Dormancy and Sporulation - no subcategory	Sporulation gene orphans	Sporulation initiation phosphotransferase (Spo0F)	fig|6666666.642170.peg.2849
Dormancy and Sporulation	Dormancy and Sporulation - no subcategory	Sporulation gene orphans	Stage III sporulation protein AA	fig|6666666.642170.peg.1527
Dormancy and Sporulation	Dormancy and Sporulation - no subcategory	Sporulation gene orphans	Stage III sporulation protein AD	fig|6666666.642170.peg.1524
Dormancy and Sporulation	Dormancy and Sporulation - no subcategory	Sporulation gene orphans	Sporulation kinase A (EC 2.7.13.3)	fig|6666666.642170.peg.579
Dormancy and Sporulation	Dormancy and Sporulation - no subcategory	Sporulation gene orphans	Stage II sporulation protein M (SpoIIM)	fig|6666666.642170.peg.1431
Dormancy and Sporulation	Dormancy and Sporulation - no subcategory	Sporulation gene orphans	Stage III sporulation protein AC	fig|6666666.642170.peg.1525
Dormancy and Sporulation	Dormancy and Sporulation - no subcategory	Sporulation gene orphans	Stage V sporulation protein AC (SpoVAC)	fig|6666666.642170.peg.1418
Dormancy and Sporulation	Dormancy and Sporulation - no subcategory	Sporulation gene orphans	Stage II sporulation protein B	fig|6666666.642170.peg.1877
Dormancy and Sporulation	Dormancy and Sporulation - no subcategory	Sporulation gene orphans	Sporulation initiation phosphotransferase B (Spo0B)	fig|6666666.642170.peg.1863
Dormancy and Sporulation	Dormancy and Sporulation - no subcategory	Sporulation gene orphans	Stage II sporulation protein P	fig|6666666.642170.peg.1640
Dormancy and Sporulation	Dormancy and Sporulation - no subcategory	Sporulation gene orphans	Stage V sporulation protein T, AbrB family transcriptional regulator (SpoVT)	fig|6666666.642170.peg.4203
Dormancy and Sporulation	Dormancy and Sporulation - no subcategory	Sporulation gene orphans	Stage IV sporulation protein A	fig|6666666.642170.peg.1349
Dormancy and Sporulation	Dormancy and Sporulation - no subcategory	Sporulation gene orphans	Sporulation kinase C (EC 2.7.13.3)	fig|6666666.642170.peg.630,
				fig|6666666.642170.peg.3207
Dormancy and Sporulation	Dormancy and Sporulation - no subcategory	Sporulation gene orphans	Stage II sporulation serine phosphatase for sigma-F activation (SpoIIE)	fig|6666666.642170.peg.4195
Dormancy and Sporulation	Dormancy and Sporulation - no subcategory	Sporulation gene orphans	Stage II sporulation protein related to metaloproteases (SpoIIQ)	fig|6666666.642170.peg.2780
Dormancy and Sporulation	Dormancy and Sporulation - no subcategory	Sporulation gene orphans	RNA polymerase sporulation specific sigma factor SigF	fig|6666666.642170.peg.1421
Dormancy and Sporulation	Dormancy and Sporulation - no subcategory	Sporulation gene orphans	Stage II sporulation protein required for processing of pro-sigma-E (SpoIIR)	fig|6666666.642170.peg.2831
Dormancy and Sporulation	Dormancy and Sporulation - no subcategory	Sporulation gene orphans	Stage III sporulation protein AG	fig|6666666.642170.peg.1521
Dormancy and Sporulation	Dormancy and Sporulation - no subcategory	Sporulation gene orphans	Sporulation sigma-E factor processing peptidase (SpoIIGA)	fig|6666666.642170.peg.718
Dormancy and Sporulation	Dormancy and Sporulation - no subcategory	Sporulation gene orphans	Stage III sporulation protein AE	fig|6666666.642170.peg.1523
Dormancy and Sporulation	Dormancy and Sporulation - no subcategory	Sporulation gene orphans	Stage III sporulation protein AH	fig|6666666.642170.peg.1520
Dormancy and Sporulation	Dormancy and Sporulation - no subcategory	Sporulation gene orphans	RNA polymerase sporulation specific sigma factor SigG	fig|6666666.642170.peg.720
Dormancy and Sporulation	Dormancy and Sporulation - no subcategory	Sporulation gene orphans	RNA polymerase sporulation specific sigma factor SigK	fig|6666666.642170.peg.1667
Dormancy and Sporulation	Dormancy and Sporulation - no subcategory	SpoVS protein family	Stage III sporulation protein AE	fig|6666666.642170.peg.1523
Dormancy and Sporulation	Dormancy and Sporulation - no subcategory	Sporulation-associated proteins with broader functions	Stage III sporulation protein AE	fig|6666666.642170.peg.1523
Dormancy and Sporulation	Dormancy and Sporulation - no subcategory	Sporulation-associated proteins with broader functions	Peptidyl-tRNA hydrolase (EC 3.1.1.29)	fig|6666666.642170.peg.4206
Dormancy and Sporulation	Dormancy and Sporulation - no subcategory	Sporulation-associated proteins with broader functions	RNA polymerase sporulation specific sigma factor SigH	fig|6666666.642170.peg.4159
Dormancy and Sporulation	Dormancy and Sporulation - no subcategory	Sporulation Cluster III A	Stage III sporulation protein AD	fig|6666666.642170.peg.1524
Dormancy and Sporulation	Dormancy and Sporulation - no subcategory	Sporulation Cluster III A	Stage III sporulation protein AF	fig|6666666.642170.peg.1522
Dormancy and Sporulation	Dormancy and Sporulation - no subcategory	Sporulation Cluster III A	Stage III sporulation protein AC	fig|6666666.642170.peg.1525
Dormancy and Sporulation	Dormancy and Sporulation - no subcategory	Sporulation Cluster III A	Stage III sporulation protein AG	fig|6666666.642170.peg.1521
Dormancy and Sporulation	Dormancy and Sporulation - no subcategory	Sporulation Cluster III A	Stage III sporulation protein AB	fig|6666666.642170.peg.1526
Dormancy and Sporulation	Dormancy and Sporulation - no subcategory	Sporulation Cluster III A	Stage III sporulation protein AE	fig|6666666.642170.peg.1523
Dormancy and Sporulation	Dormancy and Sporulation - no subcategory	Sporulation Cluster III A	Stage III sporulation protein AH	fig|6666666.642170.peg.1520
Dormancy and Sporulation	Dormancy and Sporulation - no subcategory	Sporulation Cluster III A	Stage III sporulation protein AA	fig|6666666.642170.peg.1527
Dormancy and Sporulation	Dormancy and Sporulation - no subcategory	Sporulation draft	KinB signaling pathway activation protein	fig|6666666.642170.peg.4101
Dormancy and Sporulation	Dormancy and Sporulation - no subcategory	Sporulation draft	Sporulation kinase A (EC 2.7.13.3)	fig|6666666.642170.peg.579
Dormancy and Sporulation	Dormancy and Sporulation - no subcategory	Sporulation draft	Spo0E regulatory protein, specific dephosphorylation of Spo0A-P (stage 0 sporulation)	fig|6666666.642170.peg.538
Dormancy and Sporulation	Dormancy and Sporulation - no subcategory	Sporulation draft	Sporulation protein YkvU	fig|6666666.642170.peg.560
Dormancy and Sporulation	Dormancy and Sporulation - no subcategory	Sporulation draft	Spore germination protein GerD	fig|6666666.642170.peg.4102
Dormancy and Sporulation	Dormancy and Sporulation - no subcategory	Sporulation draft	Stage V sporulation protein B	fig|6666666.642170.peg.1835
Dormancy and Sporulation	Dormancy and Sporulation - no subcategory	Sporulation draft	Stage 0 sporulation two-component response regulator (Spo0A)	fig|6666666.642170.peg.1506
Dormancy and Sporulation	Dormancy and Sporulation - no subcategory	Sporulation draft	FIG006789: Stage V sporulation protein	fig|6666666.642170.peg.4202
Dormancy and Sporulation	Dormancy and Sporulation - no subcategory	Sporulation draft	Sporulation kinase B (EC 2.7.13.3)	fig|6666666.642170.peg.2238
Dormancy and Sporulation	Dormancy and Sporulation - no subcategory	Sporulation draft	Stage 0 sporulation protein YaaT	fig|6666666.642170.peg.4228
Respiration	ATP synthases	F0F1-type ATP synthase	ATP synthase F0 sector subunit c (EC 3.6.3.14)	fig|6666666.642170.peg.2819
Respiration	ATP synthases	F0F1-type ATP synthase	ATP synthase delta chain (EC 3.6.3.14)	fig|6666666.642170.peg.2817
Respiration	ATP synthases	F0F1-type ATP synthase	ATP synthase protein I	fig|6666666.642170.peg.2821
Respiration	ATP synthases	F0F1-type ATP synthase	ATP synthase beta chain (EC 3.6.3.14)	fig|6666666.642170.peg.2814
Respiration	ATP synthases	F0F1-type ATP synthase	ATP synthase gamma chain (EC 3.6.3.14)	fig|6666666.642170.peg.2815
Respiration	ATP synthases	F0F1-type ATP synthase	ATP synthase F0 sector subunit b (EC 3.6.3.14)	fig|6666666.642170.peg.2818
Respiration	ATP synthases	F0F1-type ATP synthase	ATP synthase F0 sector subunit a (EC 3.6.3.14)	fig|6666666.642170.peg.2820
Respiration	ATP synthases	F0F1-type ATP synthase	ATP synthase alpha chain (EC 3.6.3.14)	fig|6666666.642170.peg.2816
Respiration	ATP synthases	F0F1-type ATP synthase	ATP synthase epsilon chain (EC 3.6.3.14)	fig|6666666.642170.peg.2813
Respiration	Electron accepting reactions	Ubiquinone Menaquinone-cytochrome c reductase complexes	Menaquinone-cytochrome c reductase, cytochrome B subunit	fig|6666666.642170.peg.1322
Respiration	Electron accepting reactions	Ubiquinone Menaquinone-cytochrome c reductase complexes	Menaquinone-cytochrome C oxidoreductase, cytochrome C subunit	fig|6666666.642170.peg.1321
Respiration	Electron accepting reactions	Ubiquinone Menaquinone-cytochrome c reductase complexes	Menaquinone-cytochrome C reductase iron-sulfur subunit	fig|6666666.642170.peg.1323
Respiration	Electron accepting reactions	Terminal cytochrome d ubiquinol oxidases	Cytochrome d ubiquinol oxidase subunit I (EC 1.10.3.-)	fig|6666666.642170.peg.2157,
				fig|6666666.642170.peg.3031
Respiration	Electron accepting reactions	Terminal cytochrome d ubiquinol oxidases	Cytochrome d ubiquinol oxidase subunit II (EC 1.10.3.-)	fig|6666666.642170.peg.2158,
				fig|6666666.642170.peg.3030
Respiration	Electron accepting reactions	Terminal cytochrome C oxidases	Cytochrome c oxidase polypeptide III (EC 1.9.3.1)	fig|6666666.642170.peg.677
Respiration	Electron accepting reactions	Terminal cytochrome C oxidases	Cytochrome c oxidase polypeptide I (EC 1.9.3.1)	fig|6666666.642170.peg.676
Respiration	Electron accepting reactions	Terminal cytochrome C oxidases	Cytochrome c oxidase polypeptide II (EC 1.9.3.1)	fig|6666666.642170.peg.675
Respiration	Electron accepting reactions	Anaerobic respiratory reductases	Arsenate reductase (EC 1.20.4.1)	fig|6666666.642170.peg.3700
Respiration	Electron accepting reactions	Terminal cytochrome oxidases	Cytochrome d ubiquinol oxidase subunit I (EC 1.10.3.-)	fig|6666666.642170.peg.2157,
				fig|6666666.642170.peg.3031
Respiration	Electron accepting reactions	Terminal cytochrome oxidases	Cytochrome d ubiquinol oxidase subunit II (EC 1.10.3.-)	fig|6666666.642170.peg.2158,
				fig|6666666.642170.peg.3030
Respiration	Electron donating reactions	Respiratory dehydrogenases 1	NADH dehydrogenase (EC 1.6.99.3)	fig|6666666.642170.peg.387,
				fig|6666666.642170.peg.2302,
				fig|6666666.642170.peg.2312
Respiration	Electron donating reactions	Respiratory dehydrogenases 1	Aerobic glycerol-3-phosphate dehydrogenase (EC 1.1.5.3)	fig|6666666.642170.peg.70
Respiration	Respiration - no subcategory	Biogenesis of cytochrome c oxidases	Heme A synthase, cytochrome oxidase biogenesis protein Cox15-CtaA	fig|6666666.642170.peg.672
Respiration	Respiration - no subcategory	Biogenesis of c-type cytochromes	Cytochrome c-type biogenesis protein ResA	fig|6666666.642170.peg.1387
Respiration	Respiration - no subcategory	Biogenesis of c-type cytochromes	Cytochrome c-type biogenesis protein Ccs1/ResB	fig|6666666.642170.peg.1386
Respiration	Respiration - no subcategory	Biogenesis of c-type cytochromes	Cytochrome c-type biogenesis protein CcsA/ResC	fig|6666666.642170.peg.1385
Respiration	Respiration - no subcategory	Biogenesis of c-type cytochromes	Thiol:disulfide oxidoreductase related to ResA	fig|6666666.642170.peg.561,
				fig|6666666.642170.peg.1038
Respiration	Respiration - no subcategory	Biogenesis of c-type cytochromes	Periplasmic thiol:disulfide interchange protein DsbA	fig|6666666.642170.peg.2456
Respiration	Respiration - no subcategory	Biogenesis of c-type cytochromes	Cytochrome c-type biogenesis protein CcdA (DsbD analog)	fig|6666666.642170.peg.1030
Respiration	Respiration - no subcategory	Soluble cytochromes and functionally related electron carriers	Membrane-attached cytochrome c550	fig|6666666.642170.peg.1604
Respiration	Respiration - no subcategory	Soluble cytochromes and functionally related electron carriers	Ferredoxin	fig|6666666.642170.peg.1376
Stress Response	Osmotic stress	Osmoregulation	Glycerol uptake facilitator protein	fig|6666666.642170.peg.68
Stress Response	Osmotic stress	Choline and Betaine Uptake and Betaine Biosynthesis	Choline ABC transport system, permease protein OpuBB	fig|6666666.642170.peg.2480,
				fig|6666666.642170.peg.2490
Stress Response	Osmotic stress	Choline and Betaine Uptake and Betaine Biosynthesis	Glycine betaine ABC transport system, glycine betaine-binding protein OpuAC	fig|6666666.642170.peg.3954
Stress Response	Osmotic stress	Choline and Betaine Uptake and Betaine Biosynthesis	Alcohol dehydrogenase GbsB (type III ), essential for the utilization of choline (EC 1.1.1.1)	fig|6666666.642170.peg.2195
Stress Response	Osmotic stress	Choline and Betaine Uptake and Betaine Biosynthesis	Glycine betaine ABC transport system, ATP-binding protein OpuAA (EC 3.6.3.32)	fig|6666666.642170.peg.3956
Stress Response	Osmotic stress	Choline and Betaine Uptake and Betaine Biosynthesis	Betaine aldehyde dehydrogenase (EC 1.2.1.8)	fig|6666666.642170.peg.2196
Stress Response	Osmotic stress	Choline and Betaine Uptake and Betaine Biosynthesis	Choline ABC transport system, choline-binding protein OpuBC	fig|6666666.642170.peg.2479,
				fig|6666666.642170.peg.2489
Stress Response	Osmotic stress	Choline and Betaine Uptake and Betaine Biosynthesis	Glycine betaine transporter OpuD	fig|6666666.642170.peg.2092
Stress Response	Osmotic stress	Choline and Betaine Uptake and Betaine Biosynthesis	Choline ABC transport system, permease protein OpuBD	fig|6666666.642170.peg.2478,
				fig|6666666.642170.peg.2488
Stress Response	Osmotic stress	Choline and Betaine Uptake and Betaine Biosynthesis	Glycine betaine ABC transport system, permease protein OpuAB	fig|6666666.642170.peg.3955
Stress Response	Osmotic stress	Choline and Betaine Uptake and Betaine Biosynthesis	Choline ABC transport system, ATP-binding protein OpuBA	fig|6666666.642170.peg.2481,
				fig|6666666.642170.peg.2491
Stress Response	Oxidative stress	Protection from Reactive Oxygen Species	Superoxide dismutase [Cu-Zn] precursor (EC 1.15.1.1)	fig|6666666.642170.peg.1183
Stress Response	Oxidative stress	Protection from Reactive Oxygen Species	Superoxide dismutase [Fe] (EC 1.15.1.1)	fig|6666666.642170.peg.1176
Stress Response	Oxidative stress	Oxidative stress	Organic hydroperoxide resistance transcriptional regulator	fig|6666666.642170.peg.483
Stress Response	Oxidative stress	Oxidative stress	Alkyl hydroperoxide reductase subunit C-like protein	fig|6666666.642170.peg.602
Stress Response	Oxidative stress	Oxidative stress	Superoxide dismutase [Cu-Zn] precursor (EC 1.15.1.1)	fig|6666666.642170.peg.1183
Stress Response	Oxidative stress	Oxidative stress	Superoxide dismutase [Fe] (EC 1.15.1.1)	fig|6666666.642170.peg.1176
Stress Response	Oxidative stress	Oxidative stress	Peroxide stress regulator PerR, FUR family	fig|6666666.642170.peg.3631
Stress Response	Oxidative stress	Oxidative stress	Ferric uptake regulation protein FUR	fig|6666666.642170.peg.1430
Stress Response	Oxidative stress	Oxidative stress	Hydrogen peroxide-inducible genes activator	fig|6666666.642170.peg.3738
Stress Response	Oxidative stress	Oxidative stress	Nitrite-sensitive transcriptional repressor NsrR	fig|6666666.642170.peg.78
Stress Response	Oxidative stress	Oxidative stress	Superoxide dismutase [Mn] (EC 1.15.1.1)	fig|6666666.642170.peg.1588
Stress Response	Oxidative stress	Oxidative stress	Organic hydroperoxide resistance protein	fig|6666666.642170.peg.482,
				fig|6666666.642170.peg.484
Stress Response	Oxidative stress	CoA disulfide thiol-disulfide redox system	CoA-disulfide reductase (EC 1.8.1.14)	fig|6666666.642170.peg.1672
Stress Response	Oxidative stress	Glutathione: Redox cycle	Glutathione peroxidase (EC 1.11.1.9)	fig|6666666.642170.peg.1254
Stress Response	Stress Response - no subcategory	SigmaB stress responce regulation	RsbS, negative regulator of sigma-B	fig|6666666.642170.peg.3770
Stress Response	Stress Response - no subcategory	SigmaB stress responce regulation	Anti-sigma B factor RsbT	fig|6666666.642170.peg.3769
Stress Response	Stress Response - no subcategory	SigmaB stress responce regulation	Serine-protein kinase RsbW (EC 2.7.11.1)	fig|6666666.642170.peg.3766
Stress Response	Stress Response - no subcategory	SigmaB stress responce regulation	Serine phosphatase RsbU, regulator of sigma subunit	fig|6666666.642170.peg.2521,
				fig|6666666.642170.peg.3768
Stress Response	Stress Response - no subcategory	SigmaB stress responce regulation	RsbR, positive regulator of sigma-B	fig|6666666.642170.peg.1562,
				fig|6666666.642170.peg.3477
Stress Response	Stress Response - no subcategory	SigmaB stress responce regulation	RNA polymerase sigma factor SigB	fig|6666666.642170.peg.3765
Stress Response	Stress Response - no subcategory	SigmaB stress responce regulation	Anti-sigma B factor antagonist RsbV	fig|6666666.642170.peg.3767
Stress Response	Stress Response - no subcategory	Dimethylarginine metabolism	Ornithine aminotransferase (EC 2.6.1.13)	fig|6666666.642170.peg.3204
Stress Response	Stress Response - no subcategory	Dimethylarginine metabolism	NG,NG-dimethylarginine dimethylaminohydrolase 1 (EC 3.5.3.18)	fig|6666666.642170.peg.470
Stress Response	Stress Response - no subcategory	Bacterial hemoglobins	diguanylate cyclase/phosphodiesterase (GGDEF & EAL domains) with PAS/PAC sensor(s)	fig|6666666.642170.peg.3907
Stress Response	Stress Response - no subcategory	Bacterial hemoglobins	Hemoglobin-like protein HbO	fig|6666666.642170.peg.305
Stress Response	Stress Response - no subcategory	Hfl operon	RNA-binding protein Hfq	fig|6666666.642170.peg.927
Stress Response	Stress Response - no subcategory	Carbon Starvation	Carbon storage regulator	fig|6666666.642170.peg.2644
Stress Response	Stress Response - no subcategory	Carbon Starvation	Carbon starvation protein A	fig|6666666.642170.peg.1949
Stress Response	Periplasmic Stress	Periplasmic Stress Response	Intramembrane protease RasP/YluC, implicated in cell division based on FtsL cleavage	fig|6666666.642170.peg.846
Metabolism of Aromatic Compounds	Peripheral pathways for catabolism of aromatic compounds	Salicylate ester degradation	Salicylate hydroxylase (EC 1.14.13.1)	fig|6666666.642170.peg.3482
Metabolism of Aromatic Compounds	Peripheral pathways for catabolism of aromatic compounds	Quinate degradation	3-dehydroquinate dehydratase II (EC 4.2.1.10)	fig|6666666.642170.peg.1531
Metabolism of Aromatic Compounds	Peripheral pathways for catabolism of aromatic compounds	Quinate degradation	3-dehydroquinate dehydratase I (EC 4.2.1.10)	fig|6666666.642170.peg.1380
Metabolism of Aromatic Compounds	Anaerobic degradation of aromatic compounds	Hydroxyaromatic decarboxylase family	Hydroxyaromatic non-oxidative decarboxylase protein D (EC 4.1.1.-)	fig|6666666.642170.peg.3883,
				fig|6666666.642170.peg.3884
Metabolism of Aromatic Compounds	Anaerobic degradation of aromatic compounds	Hydroxyaromatic decarboxylase family	Hydroxyaromatic non-oxidative decarboxylase protein B (EC 4.1.1.-)	fig|6666666.642170.peg.3886
Metabolism of Aromatic Compounds	Anaerobic degradation of aromatic compounds	Hydroxyaromatic decarboxylase family	Hydroxyaromatic non-oxidative decarboxylase protein C (EC 4.1.1.-)	fig|6666666.642170.peg.3885
Metabolism of Aromatic Compounds	Metabolism of central aromatic intermediates	Catechol branch of beta-ketoadipate pathway	Succinyl-CoA:3-ketoacid-coenzyme A transferase subunit A (EC 2.8.3.5)	fig|6666666.642170.peg.3054
Metabolism of Aromatic Compounds	Metabolism of central aromatic intermediates	Catechol branch of beta-ketoadipate pathway	Succinyl-CoA:3-ketoacid-coenzyme A transferase subunit B (EC 2.8.3.5)	fig|6666666.642170.peg.3053
Metabolism of Aromatic Compounds	Metabolism of central aromatic intermediates	Salicylate and gentisate catabolism	Salicylate hydroxylase (EC 1.14.13.1)	fig|6666666.642170.peg.3482
Metabolism of Aromatic Compounds	Metabolism of central aromatic intermediates	Salicylate and gentisate catabolism	Fumarylacetoacetate hydrolase family protein	fig|6666666.642170.peg.220
Metabolism of Aromatic Compounds	Metabolism of Aromatic Compounds - no subcategory	Gentisate degradation	Fumarylacetoacetate hydrolase family protein	fig|6666666.642170.peg.220
Amino Acids and Derivatives	Glutamine, glutamate, aspartate, asparagine; ammonia assimilation	Glutamine, Glutamate, Aspartate and Asparagine Biosynthesis	L-asparaginase I, cytoplasmic (EC 3.5.1.1)	fig|6666666.642170.peg.1436
Amino Acids and Derivatives	Glutamine, glutamate, aspartate, asparagine; ammonia assimilation	Glutamine, Glutamate, Aspartate and Asparagine Biosynthesis	Asparagine synthetase [glutamine-hydrolyzing] (EC 6.3.5.4) AsnB	fig|6666666.642170.peg.2140
Amino Acids and Derivatives	Glutamine, glutamate, aspartate, asparagine; ammonia assimilation	Glutamine, Glutamate, Aspartate and Asparagine Biosynthesis	glutamine synthetase family protein	fig|6666666.642170.peg.14,
				fig|6666666.642170.peg.15
Amino Acids and Derivatives	Glutamine, glutamate, aspartate, asparagine; ammonia assimilation	Glutamine, Glutamate, Aspartate and Asparagine Biosynthesis	Ferredoxin-dependent glutamate synthase (EC 1.4.7.1)	fig|6666666.642170.peg.3413
Amino Acids and Derivatives	Glutamine, glutamate, aspartate, asparagine; ammonia assimilation	Glutamine, Glutamate, Aspartate and Asparagine Biosynthesis	L-asparaginase (EC 3.5.1.1)	fig|6666666.642170.peg.3985
Amino Acids and Derivatives	Glutamine, glutamate, aspartate, asparagine; ammonia assimilation	Glutamine, Glutamate, Aspartate and Asparagine Biosynthesis	Aspartate aminotransferase (EC 2.6.1.1)	fig|6666666.642170.peg.88,
				fig|6666666.642170.peg.97,
				fig|6666666.642170.peg.233,
				fig|6666666.642170.peg.1304,
				fig|6666666.642170.peg.3692,
				fig|6666666.642170.peg.3712,
				fig|6666666.642170.peg.3724,
				fig|6666666.642170.peg.3894
Amino Acids and Derivatives	Glutamine, glutamate, aspartate, asparagine; ammonia assimilation	Glutamine, Glutamate, Aspartate and Asparagine Biosynthesis	NAD-specific glutamate dehydrogenase (EC 1.4.1.2)	fig|6666666.642170.peg.1367,
				fig|6666666.642170.peg.2926
Amino Acids and Derivatives	Glutamine, glutamate, aspartate, asparagine; ammonia assimilation	Glutamine, Glutamate, Aspartate and Asparagine Biosynthesis	Glutamate racemase (EC 5.1.1.3)	fig|6666666.642170.peg.1742,
				fig|6666666.642170.peg.1913
Amino Acids and Derivatives	Glutamine, glutamate, aspartate, asparagine; ammonia assimilation	Glutamine, Glutamate, Aspartate and Asparagine Biosynthesis	Glutaminase (EC 3.5.1.2)	fig|6666666.642170.peg.668,
				fig|6666666.642170.peg.4017
Amino Acids and Derivatives	Glutamine, glutamate, aspartate, asparagine; ammonia assimilation	Glutamine, Glutamate, Aspartate and Asparagine Biosynthesis	Glutamate synthase [NADPH] large chain (EC 1.4.1.13)	fig|6666666.642170.peg.1088
Amino Acids and Derivatives	Glutamine, glutamate, aspartate, asparagine; ammonia assimilation	Glutamine, Glutamate, Aspartate and Asparagine Biosynthesis	Glutamine synthetase type I (EC 6.3.1.2)	fig|6666666.642170.peg.940
Amino Acids and Derivatives	Glutamine, glutamate, aspartate, asparagine; ammonia assimilation	Glutamine, Glutamate, Aspartate and Asparagine Biosynthesis	Glutamate synthase [NADPH] small chain (EC 1.4.1.13)	fig|6666666.642170.peg.1087
Amino Acids and Derivatives	Glutamine, glutamate, aspartate, asparagine; ammonia assimilation	Glutamine, Glutamate, Aspartate and Asparagine Biosynthesis	Asparagine synthetase [glutamine-hydrolyzing] (EC 6.3.5.4) YisO	fig|6666666.642170.peg.224
Amino Acids and Derivatives	Glutamine, glutamate, aspartate, asparagine; ammonia assimilation	Glutamine, Glutamate, Aspartate and Asparagine Biosynthesis	Aspartate ammonia-lyase (EC 4.3.1.1)	fig|6666666.642170.peg.1435
Amino Acids and Derivatives	Glutamine, glutamate, aspartate, asparagine; ammonia assimilation	Glutamate dehydrogenases	NAD-specific glutamate dehydrogenase (EC 1.4.1.2)	fig|6666666.642170.peg.1367,
				fig|6666666.642170.peg.2926
Amino Acids and Derivatives	Glutamine, glutamate, aspartate, asparagine; ammonia assimilation	Glutamine synthetases	Glutamine synthetase type I (EC 6.3.1.2)	fig|6666666.642170.peg.940
Amino Acids and Derivatives	Glutamine, glutamate, aspartate, asparagine; ammonia assimilation	Poly-gamma-glutamate biosynthesis	Gamma-glutamyltranspeptidase (EC 2.3.2.2)	fig|6666666.642170.peg.1084,
				fig|6666666.642170.peg.2728
Amino Acids and Derivatives	Glutamine, glutamate, aspartate, asparagine; ammonia assimilation	Poly-gamma-glutamate biosynthesis	Glutamate racemase (EC 5.1.1.3)	fig|6666666.642170.peg.1742,
				fig|6666666.642170.peg.1913
Amino Acids and Derivatives	Glutamine, glutamate, aspartate, asparagine; ammonia assimilation	Poly-gamma-glutamate biosynthesis	Poly-gamma-glutamate synthase subunit PgsC/CapC (EC 6.3.2.-)	fig|6666666.642170.peg.2706
Amino Acids and Derivatives	Glutamine, glutamate, aspartate, asparagine; ammonia assimilation	Poly-gamma-glutamate biosynthesis	Poly-gamma-glutamate synthase subunit PgsA/CapA (EC 6.3.2.-)	fig|6666666.642170.peg.2705
Amino Acids and Derivatives	Glutamine, glutamate, aspartate, asparagine; ammonia assimilation	Poly-gamma-glutamate biosynthesis	Poly-gamma-glutamate synthase subunit PgsB/CapB (EC 6.3.2.-)	fig|6666666.642170.peg.2707
Amino Acids and Derivatives	Glutamine, glutamate, aspartate, asparagine; ammonia assimilation	Poly-gamma-glutamate biosynthesis	Transition state regulatory protein AbrB	fig|6666666.642170.peg.4223
Amino Acids and Derivatives	Glutamine, glutamate, aspartate, asparagine; ammonia assimilation	Poly-gamma-glutamate biosynthesis	Gamma-DL-glutamyl hydrolase PgsS (EC 3.4.19.-), catalyzes PGA release	fig|6666666.642170.peg.2703
Amino Acids and Derivatives	Glutamine, glutamate, aspartate, asparagine; ammonia assimilation	Poly-gamma-glutamate biosynthesis	Poly-gamma-glutamate synthase subunit PgsE/CapE (EC 6.3.2.-)	fig|6666666.642170.peg.2704
Amino Acids and Derivatives	Histidine Metabolism	Histidine Degradation	Hut operon positive regulatory protein	fig|6666666.642170.peg.3096
Amino Acids and Derivatives	Histidine Metabolism	Histidine Degradation	Formiminoglutamase (EC 3.5.3.8)	fig|6666666.642170.peg.3100
Amino Acids and Derivatives	Histidine Metabolism	Histidine Degradation	Imidazolonepropionase (EC 3.5.2.7)	fig|6666666.642170.peg.3099
Amino Acids and Derivatives	Histidine Metabolism	Histidine Degradation	Urocanate hydratase (EC 4.2.1.49)	fig|6666666.642170.peg.3098
Amino Acids and Derivatives	Histidine Metabolism	Histidine Degradation	Histidine ammonia-lyase (EC 4.3.1.3)	fig|6666666.642170.peg.3097
Amino Acids and Derivatives	Histidine Metabolism	Histidine Biosynthesis	Phosphoribosylformimino-5-aminoimidazole carboxamide ribotide isomerase (EC 5.3.1.16)	fig|6666666.642170.peg.2598
Amino Acids and Derivatives	Histidine Metabolism	Histidine Biosynthesis	Phosphoribosyl-ATP pyrophosphatase (EC 3.6.1.31)	fig|6666666.642170.peg.2596
Amino Acids and Derivatives	Histidine Metabolism	Histidine Biosynthesis	Histidinol-phosphate aminotransferase (EC 2.6.1.9)	fig|6666666.642170.peg.1329
Amino Acids and Derivatives	Histidine Metabolism	Histidine Biosynthesis	Imidazoleglycerol-phosphate dehydratase (EC 4.2.1.19)	fig|6666666.642170.peg.2600
Amino Acids and Derivatives	Histidine Metabolism	Histidine Biosynthesis	ATP phosphoribosyltransferase regulatory subunit (EC 2.4.2.17)	fig|6666666.642170.peg.2603
Amino Acids and Derivatives	Histidine Metabolism	Histidine Biosynthesis	Phosphoribosyl-AMP cyclohydrolase (EC 3.5.4.19)	fig|6666666.642170.peg.2596
Amino Acids and Derivatives	Histidine Metabolism	Histidine Biosynthesis	Histidinol dehydrogenase (EC 1.1.1.23)	fig|6666666.642170.peg.2601
Amino Acids and Derivatives	Histidine Metabolism	Histidine Biosynthesis	Histidinol-phosphatase (EC 3.1.3.15)	fig|6666666.642170.peg.2045
Amino Acids and Derivatives	Arginine; urea cycle, polyamines	Putrescine utilization pathways	Gamma-aminobutyrate:alpha-ketoglutarate aminotransferase (EC 2.6.1.19)	fig|6666666.642170.peg.3855
Amino Acids and Derivatives	Arginine; urea cycle, polyamines	Arginine Deiminase Pathway	Arginine/ornithine antiporter ArcD	fig|6666666.642170.peg.2440
Amino Acids and Derivatives	Arginine; urea cycle, polyamines	Arginine Deiminase Pathway	Arginine pathway regulatory protein ArgR, repressor of arg regulon	fig|6666666.642170.peg.1509
Amino Acids and Derivatives	Arginine; urea cycle, polyamines	Arginine Deiminase Pathway	Ornithine carbamoyltransferase (EC 2.1.3.3)	fig|6666666.642170.peg.273
Amino Acids and Derivatives	Arginine; urea cycle, polyamines	Urease subunits	Urease beta subunit (EC 3.5.1.5)	fig|6666666.642170.peg.2791
Amino Acids and Derivatives	Arginine; urea cycle, polyamines	Urease subunits	Urease gamma subunit (EC 3.5.1.5)	fig|6666666.642170.peg.2792
Amino Acids and Derivatives	Arginine; urea cycle, polyamines	Urease subunits	Urease alpha subunit (EC 3.5.1.5)	fig|6666666.642170.peg.2790
Amino Acids and Derivatives	Arginine; urea cycle, polyamines	Polyamine Metabolism	Arginine/ornithine antiporter ArcD	fig|6666666.642170.peg.2440
Amino Acids and Derivatives	Arginine; urea cycle, polyamines	Polyamine Metabolism	Spermidine synthase (EC 2.5.1.16)	fig|6666666.642170.peg.2887
Amino Acids and Derivatives	Arginine; urea cycle, polyamines	Polyamine Metabolism	Arginine decarboxylase (EC 4.1.1.19)	fig|6666666.642170.peg.647
Amino Acids and Derivatives	Arginine; urea cycle, polyamines	Polyamine Metabolism	Agmatinase (EC 3.5.3.11)	fig|6666666.642170.peg.2886
Amino Acids and Derivatives	Arginine; urea cycle, polyamines	Polyamine Metabolism	S-adenosylmethionine decarboxylase proenzyme (EC 4.1.1.50), prokaryotic class 1B	fig|6666666.642170.peg.1978
Amino Acids and Derivatives	Arginine; urea cycle, polyamines	Polyamine Metabolism	5'-methylthioadenosine nucleosidase (EC 3.2.2.16)	fig|6666666.642170.peg.1792
Amino Acids and Derivatives	Arginine; urea cycle, polyamines	Arginine and Ornithine Degradation	Arginine/ornithine antiporter ArcD	fig|6666666.642170.peg.2440
Amino Acids and Derivatives	Arginine; urea cycle, polyamines	Arginine and Ornithine Degradation	Arginine utilization protein RocB	fig|6666666.642170.peg.1460,
				fig|6666666.642170.peg.2924
Amino Acids and Derivatives	Arginine; urea cycle, polyamines	Arginine and Ornithine Degradation	Arginase (EC 3.5.3.1)	fig|6666666.642170.peg.3202
Amino Acids and Derivatives	Arginine; urea cycle, polyamines	Arginine and Ornithine Degradation	Ornithine aminotransferase (EC 2.6.1.13)	fig|6666666.642170.peg.3204
Amino Acids and Derivatives	Arginine; urea cycle, polyamines	Arginine and Ornithine Degradation	Agmatinase (EC 3.5.3.11)	fig|6666666.642170.peg.2886
Amino Acids and Derivatives	Arginine; urea cycle, polyamines	Arginine and Ornithine Degradation	Arginine utilization regulatory protein RocR	fig|6666666.642170.peg.3206
Amino Acids and Derivatives	Arginine; urea cycle, polyamines	Arginine and Ornithine Degradation	Arginine permease RocE	fig|6666666.642170.peg.3203
Amino Acids and Derivatives	Arginine; urea cycle, polyamines	Arginine and Ornithine Degradation	Arginine pathway regulatory protein ArgR, repressor of arg regulon	fig|6666666.642170.peg.1509
Amino Acids and Derivatives	Arginine; urea cycle, polyamines	Arginine and Ornithine Degradation	Arginine decarboxylase (EC 4.1.1.19)	fig|6666666.642170.peg.647
Amino Acids and Derivatives	Arginine; urea cycle, polyamines	Arginine and Ornithine Degradation	Delta-1-pyrroline-5-carboxylate dehydrogenase (EC 1.2.1.88)	fig|6666666.642170.peg.2925,
				fig|6666666.642170.peg.3932
Amino Acids and Derivatives	Arginine; urea cycle, polyamines	Arginine and Ornithine Degradation	Ornithine carbamoyltransferase (EC 2.1.3.3)	fig|6666666.642170.peg.273
Amino Acids and Derivatives	Arginine; urea cycle, polyamines	Urea decomposition	Urease beta subunit (EC 3.5.1.5)	fig|6666666.642170.peg.2791
Amino Acids and Derivatives	Arginine; urea cycle, polyamines	Urea decomposition	Urease gamma subunit (EC 3.5.1.5)	fig|6666666.642170.peg.2792
Amino Acids and Derivatives	Arginine; urea cycle, polyamines	Urea decomposition	Urease alpha subunit (EC 3.5.1.5)	fig|6666666.642170.peg.2790
Amino Acids and Derivatives	Lysine, threonine, methionine, and cysteine	S-methylmethionine	Homocysteine S-methyltransferase (EC 2.1.1.10)	fig|6666666.642170.peg.4019
Amino Acids and Derivatives	Lysine, threonine, methionine, and cysteine	S-methylmethionine	S-methylmethionine permease	fig|6666666.642170.peg.4020
Amino Acids and Derivatives	Lysine, threonine, methionine, and cysteine	Methionine Biosynthesis	Methionine ABC transporter ATP-binding protein	fig|6666666.642170.peg.2372
Amino Acids and Derivatives	Lysine, threonine, methionine, and cysteine	Methionine Biosynthesis	S-adenosylmethionine synthetase (EC 2.5.1.6)	fig|6666666.642170.peg.2141
Amino Acids and Derivatives	Lysine, threonine, methionine, and cysteine	Methionine Biosynthesis	Cystathionine gamma-lyase (EC 4.4.1.1)	fig|6666666.642170.peg.1790
Amino Acids and Derivatives	Lysine, threonine, methionine, and cysteine	Methionine Biosynthesis	Serine acetyltransferase (EC 2.3.1.30)	fig|6666666.642170.peg.4164
Amino Acids and Derivatives	Lysine, threonine, methionine, and cysteine	Methionine Biosynthesis	SAM-dependent methlytransferase YrrT	fig|6666666.642170.peg.1793
Amino Acids and Derivatives	Lysine, threonine, methionine, and cysteine	Methionine Biosynthesis	Homoserine kinase (EC 2.7.1.39)	fig|6666666.642170.peg.2316,
				fig|6666666.642170.peg.3419
Amino Acids and Derivatives	Lysine, threonine, methionine, and cysteine	Methionine Biosynthesis	Homoserine O-succinyltransferase (EC 2.3.1.46)	fig|6666666.642170.peg.1255
Amino Acids and Derivatives	Lysine, threonine, methionine, and cysteine	Methionine Biosynthesis	5-methyltetrahydropteroyltriglutamate--homocysteine methyltransferase (EC 2.1.1.14)	fig|6666666.642170.peg.488
Amino Acids and Derivatives	Lysine, threonine, methionine, and cysteine	Methionine Biosynthesis	Cysteine synthase (EC 2.5.1.47)	fig|6666666.642170.peg.2083,
				fig|6666666.642170.peg.4186
Amino Acids and Derivatives	Lysine, threonine, methionine, and cysteine	Methionine Biosynthesis	O-acetylhomoserine sulfhydrylase (EC 2.5.1.49)	fig|6666666.642170.peg.338
Amino Acids and Derivatives	Lysine, threonine, methionine, and cysteine	Methionine Biosynthesis	S-ribosylhomocysteine lyase (EC 4.4.1.21)	fig|6666666.642170.peg.2153
Amino Acids and Derivatives	Lysine, threonine, methionine, and cysteine	Methionine Biosynthesis	5,10-methylenetetrahydrofolate reductase (EC 1.5.1.20)	fig|6666666.642170.peg.246
Amino Acids and Derivatives	Lysine, threonine, methionine, and cysteine	Methionine Biosynthesis	Cystathionine beta-synthase (EC 4.2.1.22)	fig|6666666.642170.peg.1791
Amino Acids and Derivatives	Lysine, threonine, methionine, and cysteine	Methionine Biosynthesis	Homocysteine S-methyltransferase (EC 2.1.1.10)	fig|6666666.642170.peg.4019
Amino Acids and Derivatives	Lysine, threonine, methionine, and cysteine	Methionine Biosynthesis	Homoserine dehydrogenase (EC 1.1.1.3)	fig|6666666.642170.peg.2318
Amino Acids and Derivatives	Lysine, threonine, methionine, and cysteine	Methionine Biosynthesis	Methionine ABC transporter substrate-binding protein	fig|6666666.642170.peg.53,
				fig|6666666.642170.peg.2370
Amino Acids and Derivatives	Lysine, threonine, methionine, and cysteine	Methionine Biosynthesis	Cystathionine gamma-synthase (EC 2.5.1.48)	fig|6666666.642170.peg.338
Amino Acids and Derivatives	Lysine, threonine, methionine, and cysteine	Methionine Biosynthesis	Cystathionine beta-lyase (EC 4.4.1.8)	fig|6666666.642170.peg.339,
				fig|6666666.642170.peg.2237
Amino Acids and Derivatives	Lysine, threonine, methionine, and cysteine	Methionine Biosynthesis	S-adenosylhomocysteine nucleosidase (EC 3.2.2.9)	fig|6666666.642170.peg.1792
Amino Acids and Derivatives	Lysine, threonine, methionine, and cysteine	Methionine Biosynthesis	Methionine ABC transporter permease protein	fig|6666666.642170.peg.2371
Amino Acids and Derivatives	Lysine, threonine, methionine, and cysteine	Threonine degradation	Transcriptional regulator GabR of GABA utilization (GntR family with aminotransferase-like domain)	fig|6666666.642170.peg.3856
Amino Acids and Derivatives	Lysine, threonine, methionine, and cysteine	Threonine degradation	L-threonine 3-dehydrogenase (EC 1.1.1.103)	fig|6666666.642170.peg.888
Amino Acids and Derivatives	Lysine, threonine, methionine, and cysteine	Lysine fermentation	Beta-lysine acetyltransferase (EC 2.3.1.-)	fig|6666666.642170.peg.1218
Amino Acids and Derivatives	Lysine, threonine, methionine, and cysteine	Lysine fermentation	Enoyl-CoA hydratase (EC 4.2.1.17)	fig|6666666.642170.peg.1931
Amino Acids and Derivatives	Lysine, threonine, methionine, and cysteine	Lysine fermentation	Electron transfer flavoprotein, beta subunit	fig|6666666.642170.peg.1930
Amino Acids and Derivatives	Lysine, threonine, methionine, and cysteine	Lysine fermentation	Lysine 2,3-aminomutase (EC 5.4.3.2)	fig|6666666.642170.peg.1217
Amino Acids and Derivatives	Lysine, threonine, methionine, and cysteine	Lysine fermentation	Electron transfer flavoprotein, alpha subunit	fig|6666666.642170.peg.1929
Amino Acids and Derivatives	Lysine, threonine, methionine, and cysteine	Lysine fermentation	3-hydroxybutyryl-CoA dehydrogenase (EC 1.1.1.157)	fig|6666666.642170.peg.1498
Amino Acids and Derivatives	Lysine, threonine, methionine, and cysteine	Lysine fermentation	Acetyl-CoA acetyltransferase (EC 2.3.1.9)	fig|6666666.642170.peg.178,
				fig|6666666.642170.peg.1499
Amino Acids and Derivatives	Lysine, threonine, methionine, and cysteine	Lysine Biosynthesis DAP Pathway, GJO scratch	N-acetyl-L,L-diaminopimelate deacetylase (EC 3.5.1.47)	fig|6666666.642170.peg.599
Amino Acids and Derivatives	Lysine, threonine, methionine, and cysteine	Lysine Biosynthesis DAP Pathway, GJO scratch	Diaminopimelate epimerase (EC 5.1.1.7)	fig|6666666.642170.peg.2309
Amino Acids and Derivatives	Lysine, threonine, methionine, and cysteine	Lysine Biosynthesis DAP Pathway, GJO scratch	Aspartate-semialdehyde dehydrogenase (EC 1.2.1.11)	fig|6666666.642170.peg.866
Amino Acids and Derivatives	Lysine, threonine, methionine, and cysteine	Lysine Biosynthesis DAP Pathway, GJO scratch	4-hydroxy-tetrahydrodipicolinate synthase (EC 4.3.3.7)	fig|6666666.642170.peg.868,
				fig|6666666.642170.peg.3740
Amino Acids and Derivatives	Lysine, threonine, methionine, and cysteine	Lysine Biosynthesis DAP Pathway, GJO scratch	Diaminopimelate decarboxylase (EC 4.1.1.20)	fig|6666666.642170.peg.1413
Amino Acids and Derivatives	Lysine, threonine, methionine, and cysteine	Lysine Biosynthesis DAP Pathway, GJO scratch	N-acetyl-L,L-diaminopimelate aminotransferase (EC 2.6.1.-)	fig|6666666.642170.peg.580
Amino Acids and Derivatives	Lysine, threonine, methionine, and cysteine	Lysine Biosynthesis DAP Pathway, GJO scratch	2,3,4,5-tetrahydropyridine-2,6-dicarboxylate N-acetyltransferase (EC 2.3.1.89)	fig|6666666.642170.peg.598
Amino Acids and Derivatives	Lysine, threonine, methionine, and cysteine	Lysine Biosynthesis DAP Pathway, GJO scratch	4-hydroxy-tetrahydrodipicolinate reductase (EC 1.17.1.8)	fig|6666666.642170.peg.1316
Amino Acids and Derivatives	Lysine, threonine, methionine, and cysteine	Lysine Biosynthesis DAP Pathway, GJO scratch	Aspartokinase (EC 2.7.2.4)	fig|6666666.642170.peg.867,
				fig|6666666.642170.peg.1921,
				fig|6666666.642170.peg.3867
Amino Acids and Derivatives	Lysine, threonine, methionine, and cysteine	Methionine Degradation	Methionine ABC transporter substrate-binding protein	fig|6666666.642170.peg.53,
				fig|6666666.642170.peg.2370
Amino Acids and Derivatives	Lysine, threonine, methionine, and cysteine	Methionine Degradation	Methionine ABC transporter ATP-binding protein	fig|6666666.642170.peg.2372
Amino Acids and Derivatives	Lysine, threonine, methionine, and cysteine	Methionine Degradation	S-adenosylmethionine synthetase (EC 2.5.1.6)	fig|6666666.642170.peg.2141
Amino Acids and Derivatives	Lysine, threonine, methionine, and cysteine	Methionine Degradation	Cystathionine gamma-lyase (EC 4.4.1.1)	fig|6666666.642170.peg.1790
Amino Acids and Derivatives	Lysine, threonine, methionine, and cysteine	Methionine Degradation	S-adenosylhomocysteine nucleosidase (EC 3.2.2.9)	fig|6666666.642170.peg.1792
Amino Acids and Derivatives	Lysine, threonine, methionine, and cysteine	Methionine Degradation	Methionine ABC transporter permease protein	fig|6666666.642170.peg.2371
Amino Acids and Derivatives	Lysine, threonine, methionine, and cysteine	Methionine Degradation	S-ribosylhomocysteine lyase (EC 4.4.1.21)	fig|6666666.642170.peg.2153
Amino Acids and Derivatives	Lysine, threonine, methionine, and cysteine	Methionine Degradation	Cystathionine beta-synthase (EC 4.2.1.22)	fig|6666666.642170.peg.1791
Amino Acids and Derivatives	Lysine, threonine, methionine, and cysteine	Threonine and Homoserine Biosynthesis	Homoserine dehydrogenase (EC 1.1.1.3)	fig|6666666.642170.peg.2318
Amino Acids and Derivatives	Lysine, threonine, methionine, and cysteine	Threonine and Homoserine Biosynthesis	Aspartate-semialdehyde dehydrogenase (EC 1.2.1.11)	fig|6666666.642170.peg.866
Amino Acids and Derivatives	Lysine, threonine, methionine, and cysteine	Threonine and Homoserine Biosynthesis	Aspartate aminotransferase (EC 2.6.1.1)	fig|6666666.642170.peg.88,
				fig|6666666.642170.peg.97,
				fig|6666666.642170.peg.233,
				fig|6666666.642170.peg.1304,
				fig|6666666.642170.peg.3692,
				fig|6666666.642170.peg.3712,
				fig|6666666.642170.peg.3724,
				fig|6666666.642170.peg.3894
Amino Acids and Derivatives	Lysine, threonine, methionine, and cysteine	Threonine and Homoserine Biosynthesis	Threonine synthase (EC 4.2.3.1)	fig|6666666.642170.peg.2317
Amino Acids and Derivatives	Lysine, threonine, methionine, and cysteine	Threonine and Homoserine Biosynthesis	Homoserine kinase (EC 2.7.1.39)	fig|6666666.642170.peg.2316,
				fig|6666666.642170.peg.3419
Amino Acids and Derivatives	Lysine, threonine, methionine, and cysteine	Threonine and Homoserine Biosynthesis	Aspartokinase (EC 2.7.2.4)	fig|6666666.642170.peg.867,
				fig|6666666.642170.peg.1921,
				fig|6666666.642170.peg.3867
Amino Acids and Derivatives	Lysine, threonine, methionine, and cysteine	Cysteine Biosynthesis	Cystathionine gamma-lyase (EC 4.4.1.1)	fig|6666666.642170.peg.1790
Amino Acids and Derivatives	Lysine, threonine, methionine, and cysteine	Cysteine Biosynthesis	Adenylylsulfate kinase (EC 2.7.1.25)	fig|6666666.642170.peg.236,
				fig|6666666.642170.peg.750
Amino Acids and Derivatives	Lysine, threonine, methionine, and cysteine	Cysteine Biosynthesis	Serine acetyltransferase (EC 2.3.1.30)	fig|6666666.642170.peg.4164
Amino Acids and Derivatives	Lysine, threonine, methionine, and cysteine	Cysteine Biosynthesis	Cysteine synthase (EC 2.5.1.47)	fig|6666666.642170.peg.2083,
				fig|6666666.642170.peg.4186
Amino Acids and Derivatives	Lysine, threonine, methionine, and cysteine	Cysteine Biosynthesis	Phosphoadenylyl-sulfate reductase [thioredoxin] (EC 1.8.4.8)	fig|6666666.642170.peg.238,
				fig|6666666.642170.peg.747
Amino Acids and Derivatives	Lysine, threonine, methionine, and cysteine	Cysteine Biosynthesis	Sulfate permease	fig|6666666.642170.peg.2575,
				fig|6666666.642170.peg.4098
Amino Acids and Derivatives	Lysine, threonine, methionine, and cysteine	Cysteine Biosynthesis	Sulfite reductase [NADPH] hemoprotein beta-component (EC 1.8.1.2)	fig|6666666.642170.peg.2450
Amino Acids and Derivatives	Lysine, threonine, methionine, and cysteine	Cysteine Biosynthesis	Sulfite reductase [NADPH] flavoprotein alpha-component (EC 1.8.1.2)	fig|6666666.642170.peg.2451
Amino Acids and Derivatives	Lysine, threonine, methionine, and cysteine	Cysteine Biosynthesis	Cystathionine beta-synthase (EC 4.2.1.22)	fig|6666666.642170.peg.1791
Amino Acids and Derivatives	Lysine, threonine, methionine, and cysteine	Lysine Biosynthesis DAP Pathway	N-acetyl-L,L-diaminopimelate deacetylase (EC 3.5.1.47)	fig|6666666.642170.peg.599
Amino Acids and Derivatives	Lysine, threonine, methionine, and cysteine	Lysine Biosynthesis DAP Pathway	Diaminopimelate epimerase (EC 5.1.1.7)	fig|6666666.642170.peg.2309
Amino Acids and Derivatives	Lysine, threonine, methionine, and cysteine	Lysine Biosynthesis DAP Pathway	Aspartate-semialdehyde dehydrogenase (EC 1.2.1.11)	fig|6666666.642170.peg.866
Amino Acids and Derivatives	Lysine, threonine, methionine, and cysteine	Lysine Biosynthesis DAP Pathway	4-hydroxy-tetrahydrodipicolinate synthase (EC 4.3.3.7)	fig|6666666.642170.peg.868,
				fig|6666666.642170.peg.3740
Amino Acids and Derivatives	Lysine, threonine, methionine, and cysteine	Lysine Biosynthesis DAP Pathway	Diaminopimelate decarboxylase (EC 4.1.1.20)	fig|6666666.642170.peg.1413
Amino Acids and Derivatives	Lysine, threonine, methionine, and cysteine	Lysine Biosynthesis DAP Pathway	N-acetyl-L,L-diaminopimelate aminotransferase (EC 2.6.1.-)	fig|6666666.642170.peg.580
Amino Acids and Derivatives	Lysine, threonine, methionine, and cysteine	Lysine Biosynthesis DAP Pathway	2,3,4,5-tetrahydropyridine-2,6-dicarboxylate N-acetyltransferase (EC 2.3.1.89)	fig|6666666.642170.peg.598
Amino Acids and Derivatives	Lysine, threonine, methionine, and cysteine	Lysine Biosynthesis DAP Pathway	4-hydroxy-tetrahydrodipicolinate reductase (EC 1.17.1.8)	fig|6666666.642170.peg.1316
Amino Acids and Derivatives	Lysine, threonine, methionine, and cysteine	Lysine Biosynthesis DAP Pathway	Aspartokinase (EC 2.7.2.4)	fig|6666666.642170.peg.867,
				fig|6666666.642170.peg.1921,
				fig|6666666.642170.peg.3867
Amino Acids and Derivatives	Branched-chain amino acids	Isoleucine degradation	Transcriptional regulator BkdR of isoleucine and valine catabolism operon	fig|6666666.642170.peg.1492
Amino Acids and Derivatives	Branched-chain amino acids	Isoleucine degradation	Enoyl-CoA hydratase (EC 4.2.1.17)	fig|6666666.642170.peg.1931
Amino Acids and Derivatives	Branched-chain amino acids	Isoleucine degradation	Branched-chain amino acid aminotransferase (EC 2.6.1.42)	fig|6666666.642170.peg.3010,
				fig|6666666.642170.peg.4021
Amino Acids and Derivatives	Branched-chain amino acids	Isoleucine degradation	Dihydrolipoamide acyltransferase component of branched-chain alpha-keto acid dehydrogenase complex (EC 2.3.1.168)	fig|6666666.642170.peg.1485
Amino Acids and Derivatives	Branched-chain amino acids	Isoleucine degradation	Branched-chain alpha-keto acid dehydrogenase, E1 component, beta subunit (EC 1.2.4.4)	fig|6666666.642170.peg.1486
Amino Acids and Derivatives	Branched-chain amino acids	Isoleucine degradation	Branched-chain alpha-keto acid dehydrogenase, E1 component, alpha subunit (EC 1.2.4.4)	fig|6666666.642170.peg.1487
Amino Acids and Derivatives	Branched-chain amino acids	Isoleucine degradation	3-ketoacyl-CoA thiolase (EC 2.3.1.16)	fig|6666666.642170.peg.178
Amino Acids and Derivatives	Branched-chain amino acids	Isoleucine degradation	Dihydrolipoamide dehydrogenase of branched-chain alpha-keto acid dehydrogenase (EC 1.8.1.4)	fig|6666666.642170.peg.1488
Amino Acids and Derivatives	Branched-chain amino acids	Branched-Chain Amino Acid Biosynthesis	3-isopropylmalate dehydratase small subunit (EC 4.2.1.33)	fig|6666666.642170.peg.1898
Amino Acids and Derivatives	Branched-chain amino acids	Branched-Chain Amino Acid Biosynthesis	2-isopropylmalate synthase (EC 2.3.3.13)	fig|6666666.642170.peg.1901
Amino Acids and Derivatives	Branched-chain amino acids	Branched-Chain Amino Acid Biosynthesis	Branched-chain amino acid aminotransferase (EC 2.6.1.42)	fig|6666666.642170.peg.3010,
				fig|6666666.642170.peg.4021
Amino Acids and Derivatives	Branched-chain amino acids	Branched-Chain Amino Acid Biosynthesis	3-isopropylmalate dehydrogenase (EC 1.1.1.85)	fig|6666666.642170.peg.1705,
				fig|6666666.642170.peg.1900
Amino Acids and Derivatives	Branched-chain amino acids	Branched-Chain Amino Acid Biosynthesis	3-isopropylmalate dehydratase large subunit (EC 4.2.1.33)	fig|6666666.642170.peg.1899
Amino Acids and Derivatives	Branched-chain amino acids	Branched-Chain Amino Acid Biosynthesis	Threonine dehydratase biosynthetic (EC 4.3.1.19)	fig|6666666.642170.peg.1241
Amino Acids and Derivatives	Branched-chain amino acids	Branched-Chain Amino Acid Biosynthesis	Acetolactate synthase large subunit (EC 2.2.1.6)	fig|6666666.642170.peg.1904
Amino Acids and Derivatives	Branched-chain amino acids	Branched-Chain Amino Acid Biosynthesis	Dihydroxy-acid dehydratase (EC 4.2.1.9)	fig|6666666.642170.peg.1251
Amino Acids and Derivatives	Branched-chain amino acids	Branched-Chain Amino Acid Biosynthesis	Acetolactate synthase small subunit (EC 2.2.1.6)	fig|6666666.642170.peg.1903
Amino Acids and Derivatives	Branched-chain amino acids	HMG CoA Synthesis	Hydroxymethylglutaryl-CoA lyase (EC 4.1.3.4)	fig|6666666.642170.peg.1065
Amino Acids and Derivatives	Branched-chain amino acids	HMG CoA Synthesis	Methylglutaconyl-CoA hydratase (EC 4.2.1.18)	fig|6666666.642170.peg.1064
Amino Acids and Derivatives	Branched-chain amino acids	HMG CoA Synthesis	Methylcrotonyl-CoA carboxylase carboxyl transferase subunit (EC 6.4.1.4)	fig|6666666.642170.peg.1063
Amino Acids and Derivatives	Branched-chain amino acids	HMG CoA Synthesis	Biotin carboxylase of methylcrotonyl-CoA carboxylase (EC 6.3.4.14)	fig|6666666.642170.peg.1067
Amino Acids and Derivatives	Branched-chain amino acids	HMG CoA Synthesis	Acetoacetyl-CoA synthetase [leucine] (EC 6.2.1.16)	fig|6666666.642170.peg.1068
Amino Acids and Derivatives	Branched-chain amino acids	HMG CoA Synthesis	Isovaleryl-CoA dehydrogenase (EC 1.3.8.4)	fig|6666666.642170.peg.1069
Amino Acids and Derivatives	Branched-chain amino acids	HMG CoA Synthesis	Biotin carboxyl carrier protein of methylcrotonyl-CoA carboxylase	fig|6666666.642170.peg.1066
Amino Acids and Derivatives	Branched-chain amino acids	Valine degradation	Transcriptional regulator BkdR of isoleucine and valine catabolism operon	fig|6666666.642170.peg.1492
Amino Acids and Derivatives	Branched-chain amino acids	Valine degradation	Enoyl-CoA hydratase (EC 4.2.1.17)	fig|6666666.642170.peg.1931
Amino Acids and Derivatives	Branched-chain amino acids	Valine degradation	Branched-chain amino acid aminotransferase (EC 2.6.1.42)	fig|6666666.642170.peg.3010,
				fig|6666666.642170.peg.4021
Amino Acids and Derivatives	Branched-chain amino acids	Valine degradation	Dihydrolipoamide acyltransferase component of branched-chain alpha-keto acid dehydrogenase complex (EC 2.3.1.168)	fig|6666666.642170.peg.1485
Amino Acids and Derivatives	Branched-chain amino acids	Valine degradation	Branched-chain alpha-keto acid dehydrogenase, E1 component, beta subunit (EC 1.2.4.4)	fig|6666666.642170.peg.1486
Amino Acids and Derivatives	Branched-chain amino acids	Valine degradation	Branched-chain alpha-keto acid dehydrogenase, E1 component, alpha subunit (EC 1.2.4.4)	fig|6666666.642170.peg.1487
Amino Acids and Derivatives	Branched-chain amino acids	Valine degradation	Dihydrolipoamide dehydrogenase of branched-chain alpha-keto acid dehydrogenase (EC 1.8.1.4)	fig|6666666.642170.peg.1488
Amino Acids and Derivatives	Branched-chain amino acids	Leucine Biosynthesis	3-isopropylmalate dehydratase small subunit (EC 4.2.1.33)	fig|6666666.642170.peg.1898
Amino Acids and Derivatives	Branched-chain amino acids	Leucine Biosynthesis	3-isopropylmalate dehydratase large subunit (EC 4.2.1.33)	fig|6666666.642170.peg.1899
Amino Acids and Derivatives	Branched-chain amino acids	Leucine Biosynthesis	2-isopropylmalate synthase (EC 2.3.3.13)	fig|6666666.642170.peg.1901
Amino Acids and Derivatives	Branched-chain amino acids	Leucine Biosynthesis	Branched-chain amino acid aminotransferase (EC 2.6.1.42)	fig|6666666.642170.peg.3010,
				fig|6666666.642170.peg.4021
Amino Acids and Derivatives	Branched-chain amino acids	Leucine Biosynthesis	3-isopropylmalate dehydrogenase (EC 1.1.1.85)	fig|6666666.642170.peg.1705,
				fig|6666666.642170.peg.1900
Amino Acids and Derivatives	Aromatic amino acids and derivatives	Common Pathway For Synthesis of Aromatic Compounds (DAHP synthase to chorismate)	Shikimate kinase I (EC 2.7.1.71)	fig|6666666.642170.peg.3938
Amino Acids and Derivatives	Aromatic amino acids and derivatives	Common Pathway For Synthesis of Aromatic Compounds (DAHP synthase to chorismate)	Shikimate 5-dehydrogenase I alpha (EC 1.1.1.25)	fig|6666666.642170.peg.1655
Amino Acids and Derivatives	Aromatic amino acids and derivatives	Common Pathway For Synthesis of Aromatic Compounds (DAHP synthase to chorismate)	3-dehydroquinate dehydratase II (EC 4.2.1.10)	fig|6666666.642170.peg.1531
Amino Acids and Derivatives	Aromatic amino acids and derivatives	Common Pathway For Synthesis of Aromatic Compounds (DAHP synthase to chorismate)	2-keto-3-deoxy-D-arabino-heptulosonate-7-phosphate synthase I beta (EC 2.5.1.54)	fig|6666666.642170.peg.2060
Amino Acids and Derivatives	Aromatic amino acids and derivatives	Common Pathway For Synthesis of Aromatic Compounds (DAHP synthase to chorismate)	3-dehydroquinate synthase (EC 4.2.3.4)	fig|6666666.642170.peg.1337
Amino Acids and Derivatives	Aromatic amino acids and derivatives	Common Pathway For Synthesis of Aromatic Compounds (DAHP synthase to chorismate)	Chorismate synthase (EC 4.2.3.5)	fig|6666666.642170.peg.1338
Amino Acids and Derivatives	Aromatic amino acids and derivatives	Common Pathway For Synthesis of Aromatic Compounds (DAHP synthase to chorismate)	3-dehydroquinate dehydratase I (EC 4.2.1.10)	fig|6666666.642170.peg.1380
Amino Acids and Derivatives	Aromatic amino acids and derivatives	Chorismate: Intermediate for synthesis of Tryptophan, PAPA antibiotics, PABA, 3-hydroxyanthranilate and more.	Phosphoribosylformimino-5-aminoimidazole carboxamide ribotide isomerase (EC 5.3.1.16)	fig|6666666.642170.peg.2598
Amino Acids and Derivatives	Aromatic amino acids and derivatives	Chorismate: Intermediate for synthesis of Tryptophan, PAPA antibiotics, PABA, 3-hydroxyanthranilate and more.	Isochorismatase (EC 3.3.2.1) of siderophore biosynthesis	fig|6666666.642170.peg.2289
Amino Acids and Derivatives	Aromatic amino acids and derivatives	Chorismate: Intermediate for synthesis of Tryptophan, PAPA antibiotics, PABA, 3-hydroxyanthranilate and more.	Anthranilate synthase, amidotransferase component (EC 4.1.3.27)	fig|6666666.642170.peg.4184
Amino Acids and Derivatives	Aromatic amino acids and derivatives	Chorismate: Intermediate for synthesis of Tryptophan, PAPA antibiotics, PABA, 3-hydroxyanthranilate and more.	Aminodeoxychorismate lyase (EC 4.1.3.38)	fig|6666666.642170.peg.4183
Amino Acids and Derivatives	Aromatic amino acids and derivatives	Chorismate: Intermediate for synthesis of Tryptophan, PAPA antibiotics, PABA, 3-hydroxyanthranilate and more.	Tryptophan synthase alpha chain (EC 4.2.1.20)	fig|6666666.642170.peg.1330
Amino Acids and Derivatives	Aromatic amino acids and derivatives	Chorismate: Intermediate for synthesis of Tryptophan, PAPA antibiotics, PABA, 3-hydroxyanthranilate and more.	Anthranilate phosphoribosyltransferase (EC 2.4.2.18)	fig|6666666.642170.peg.1334
Amino Acids and Derivatives	Aromatic amino acids and derivatives	Chorismate: Intermediate for synthesis of Tryptophan, PAPA antibiotics, PABA, 3-hydroxyanthranilate and more.	Tryptophan synthase beta chain (EC 4.2.1.20)	fig|6666666.642170.peg.1331
Amino Acids and Derivatives	Aromatic amino acids and derivatives	Chorismate: Intermediate for synthesis of Tryptophan, PAPA antibiotics, PABA, 3-hydroxyanthranilate and more.	Indole-3-glycerol phosphate synthase (EC 4.1.1.48)	fig|6666666.642170.peg.1333
Amino Acids and Derivatives	Aromatic amino acids and derivatives	Chorismate: Intermediate for synthesis of Tryptophan, PAPA antibiotics, PABA, 3-hydroxyanthranilate and more.	Anthranilate synthase, aminase component (EC 4.1.3.27)	fig|6666666.642170.peg.1335
Amino Acids and Derivatives	Aromatic amino acids and derivatives	Chorismate: Intermediate for synthesis of Tryptophan, PAPA antibiotics, PABA, 3-hydroxyanthranilate and more.	Phosphoribosylanthranilate isomerase (EC 5.3.1.24)	fig|6666666.642170.peg.1332
Amino Acids and Derivatives	Aromatic amino acids and derivatives	Chorismate: Intermediate for synthesis of Tryptophan, PAPA antibiotics, PABA, 3-hydroxyanthranilate and more.	Isochorismate synthase (EC 5.4.4.2) of siderophore biosynthesis	fig|6666666.642170.peg.2291
Amino Acids and Derivatives	Aromatic amino acids and derivatives	Chorismate: Intermediate for synthesis of Tryptophan, PAPA antibiotics, PABA, 3-hydroxyanthranilate and more.	Isochorismate synthase (EC 5.4.4.2)	fig|6666666.642170.peg.2169,
				fig|6666666.642170.peg.2291
Amino Acids and Derivatives	Aromatic amino acids and derivatives	Chorismate: Intermediate for synthesis of Tryptophan, PAPA antibiotics, PABA, 3-hydroxyanthranilate and more.	Para-aminobenzoate synthase, aminase component (EC 2.6.1.85)	fig|6666666.642170.peg.4185
Amino Acids and Derivatives	Aromatic amino acids and derivatives	Chorismate: Intermediate for synthesis of Tryptophan, PAPA antibiotics, PABA, 3-hydroxyanthranilate and more.	Para-aminobenzoate synthase, amidotransferase component (EC 2.6.1.85)	fig|6666666.642170.peg.4184
Amino Acids and Derivatives	Aromatic amino acids and derivatives	Phenylalanine and Tyrosine Branches from Chorismate	Chorismate mutase I (EC 5.4.99.5)	fig|6666666.642170.peg.2060
Amino Acids and Derivatives	Aromatic amino acids and derivatives	Phenylalanine and Tyrosine Branches from Chorismate	Prephenate dehydratase (EC 4.2.1.51)	fig|6666666.642170.peg.1860
Amino Acids and Derivatives	Aromatic amino acids and derivatives	Phenylalanine and Tyrosine Branches from Chorismate	Biosynthetic Aromatic amino acid aminotransferase beta (EC 2.6.1.57)	fig|6666666.642170.peg.1329
Amino Acids and Derivatives	Aromatic amino acids and derivatives	Phenylalanine and Tyrosine Branches from Chorismate	Chorismate mutase II (EC 5.4.99.5)	fig|6666666.642170.peg.1336
Amino Acids and Derivatives	Aromatic amino acids and derivatives	Phenylalanine and Tyrosine Branches from Chorismate	Prephenate dehydrogenase (EC 1.3.1.12)	fig|6666666.642170.peg.1328
Amino Acids and Derivatives	Aromatic amino acids and derivatives	Phenylalanine and Tyrosine Branches from Chorismate	Biosynthetic Aromatic amino acid aminotransferase alpha (EC 2.6.1.57)	fig|6666666.642170.peg.97
Amino Acids and Derivatives	Aromatic amino acids and derivatives	Tryptophan synthesis	Anthranilate synthase, amidotransferase component (EC 4.1.3.27)	fig|6666666.642170.peg.4184
Amino Acids and Derivatives	Aromatic amino acids and derivatives	Tryptophan synthesis	Aminodeoxychorismate lyase (EC 4.1.3.38)	fig|6666666.642170.peg.4183
Amino Acids and Derivatives	Aromatic amino acids and derivatives	Tryptophan synthesis	Tryptophan synthase alpha chain (EC 4.2.1.20)	fig|6666666.642170.peg.1330
Amino Acids and Derivatives	Aromatic amino acids and derivatives	Tryptophan synthesis	Para-aminobenzoate synthase, aminase component (EC 2.6.1.85)	fig|6666666.642170.peg.4185
Amino Acids and Derivatives	Aromatic amino acids and derivatives	Tryptophan synthesis	Anthranilate phosphoribosyltransferase (EC 2.4.2.18)	fig|6666666.642170.peg.1334
Amino Acids and Derivatives	Aromatic amino acids and derivatives	Tryptophan synthesis	Tryptophan synthase beta chain (EC 4.2.1.20)	fig|6666666.642170.peg.1331
Amino Acids and Derivatives	Aromatic amino acids and derivatives	Tryptophan synthesis	Indole-3-glycerol phosphate synthase (EC 4.1.1.48)	fig|6666666.642170.peg.1333
Amino Acids and Derivatives	Aromatic amino acids and derivatives	Tryptophan synthesis	Para-aminobenzoate synthase, amidotransferase component (EC 2.6.1.85)	fig|6666666.642170.peg.4184
Amino Acids and Derivatives	Aromatic amino acids and derivatives	Tryptophan synthesis	Anthranilate synthase, aminase component (EC 4.1.3.27)	fig|6666666.642170.peg.1335
Amino Acids and Derivatives	Aromatic amino acids and derivatives	Tryptophan synthesis	Phosphoribosylanthranilate isomerase (EC 5.3.1.24)	fig|6666666.642170.peg.1332
Amino Acids and Derivatives	Proline and 4-hydroxyproline	Proline Synthesis	Pyrroline-5-carboxylate reductase (EC 1.5.1.2)	fig|6666666.642170.peg.1091,
				fig|6666666.642170.peg.1459
Amino Acids and Derivatives	Proline and 4-hydroxyproline	Proline Synthesis	Gamma-glutamyl phosphate reductase (EC 1.2.1.41)	fig|6666666.642170.peg.481
Amino Acids and Derivatives	Proline and 4-hydroxyproline	Proline Synthesis	RNA-binding C-terminal domain PUA	fig|6666666.642170.peg.480,
				fig|6666666.642170.peg.1090
Amino Acids and Derivatives	Proline and 4-hydroxyproline	Proline Synthesis	Pyrroline-5-carboxylate reductase (EC 1.5.1.2), ProG-like	fig|6666666.642170.peg.459
Amino Acids and Derivatives	Proline and 4-hydroxyproline	Proline Synthesis	Glutamate 5-kinase (EC 2.7.2.11)	fig|6666666.642170.peg.480,
				fig|6666666.642170.peg.1090
Amino Acids and Derivatives	Proline and 4-hydroxyproline	Proline, 4-hydroxyproline uptake and utilization	Proline/sodium symporter PutP (TC 2.A.21.2.1)	fig|6666666.642170.peg.3931
Amino Acids and Derivatives	Proline and 4-hydroxyproline	Proline, 4-hydroxyproline uptake and utilization	Delta-1-pyrroline-5-carboxylate dehydrogenase (EC 1.2.1.88)	fig|6666666.642170.peg.2925,
				fig|6666666.642170.peg.3932
Amino Acids and Derivatives	Alanine, serine, and glycine	Glycine Biosynthesis	2-amino-3-ketobutyrate coenzyme A ligase (EC 2.3.1.29)	fig|6666666.642170.peg.889
Amino Acids and Derivatives	Alanine, serine, and glycine	Glycine Biosynthesis	Serine hydroxymethyltransferase (EC 2.1.2.1)	fig|6666666.642170.peg.2823
Amino Acids and Derivatives	Alanine, serine, and glycine	Glycine Biosynthesis	L-threonine 3-dehydrogenase (EC 1.1.1.103)	fig|6666666.642170.peg.888
Amino Acids and Derivatives	Alanine, serine, and glycine	Alanine biosynthesis	Branched-chain amino acid aminotransferase (EC 2.6.1.42)	fig|6666666.642170.peg.3010,
				fig|6666666.642170.peg.4021
Amino Acids and Derivatives	Alanine, serine, and glycine	Alanine biosynthesis	Cysteine desulfurase (EC 2.8.1.7)	fig|6666666.642170.peg.1818,
				fig|6666666.642170.peg.1858,
				fig|6666666.642170.peg.3989
Amino Acids and Derivatives	Alanine, serine, and glycine	Alanine biosynthesis	Alanine racemase (EC 5.1.1.1)	fig|6666666.642170.peg.991,
				fig|6666666.642170.peg.3774
Amino Acids and Derivatives	Alanine, serine, and glycine	Alanine biosynthesis	Iron-sulfur cluster regulator IscR	fig|6666666.642170.peg.1819
Amino Acids and Derivatives	Alanine, serine, and glycine	Serine Biosynthesis	D-3-phosphoglycerate dehydrogenase (EC 1.1.1.95)	fig|6666666.642170.peg.1379
Amino Acids and Derivatives	Alanine, serine, and glycine	Serine Biosynthesis	Serine hydroxymethyltransferase (EC 2.1.2.1)	fig|6666666.642170.peg.2823
Amino Acids and Derivatives	Alanine, serine, and glycine	Serine Biosynthesis	Phosphoserine aminotransferase (EC 2.6.1.52)	fig|6666666.642170.peg.144
Amino Acids and Derivatives	Alanine, serine, and glycine	Glycine cleavage system	Glycine cleavage system H protein	fig|6666666.642170.peg.2378
Amino Acids and Derivatives	Alanine, serine, and glycine	Glycine cleavage system	Glycine dehydrogenase [decarboxylating] (glycine cleavage system P2 protein) (EC 1.4.4.2)	fig|6666666.642170.peg.1539
Amino Acids and Derivatives	Alanine, serine, and glycine	Glycine cleavage system	Glycine dehydrogenase [decarboxylating] (glycine cleavage system P1 protein) (EC 1.4.4.2)	fig|6666666.642170.peg.1540
Amino Acids and Derivatives	Alanine, serine, and glycine	Glycine cleavage system	Aminomethyltransferase (glycine cleavage system T protein) (EC 2.1.2.10)	fig|6666666.642170.peg.1541
Amino Acids and Derivatives	Alanine, serine, and glycine	Glycine and Serine Utilization	D-3-phosphoglycerate dehydrogenase (EC 1.1.1.95)	fig|6666666.642170.peg.1379
Amino Acids and Derivatives	Alanine, serine, and glycine	Glycine and Serine Utilization	L-serine dehydratase, alpha subunit (EC 4.3.1.17)	fig|6666666.642170.peg.775
Amino Acids and Derivatives	Alanine, serine, and glycine	Glycine and Serine Utilization	L-serine dehydratase, beta subunit (EC 4.3.1.17)	fig|6666666.642170.peg.774
Amino Acids and Derivatives	Alanine, serine, and glycine	Glycine and Serine Utilization	Glycine dehydrogenase [decarboxylating] (glycine cleavage system P2 protein) (EC 1.4.4.2)	fig|6666666.642170.peg.1539
Amino Acids and Derivatives	Alanine, serine, and glycine	Glycine and Serine Utilization	Glycine dehydrogenase [decarboxylating] (glycine cleavage system P1 protein) (EC 1.4.4.2)	fig|6666666.642170.peg.1540
Amino Acids and Derivatives	Alanine, serine, and glycine	Glycine and Serine Utilization	Cystathionine gamma-lyase (EC 4.4.1.1)	fig|6666666.642170.peg.1790
Amino Acids and Derivatives	Alanine, serine, and glycine	Glycine and Serine Utilization	Serine hydroxymethyltransferase (EC 2.1.2.1)	fig|6666666.642170.peg.2823
Amino Acids and Derivatives	Alanine, serine, and glycine	Glycine and Serine Utilization	Seryl-tRNA synthetase (EC 6.1.1.11)	fig|6666666.642170.peg.4242
Amino Acids and Derivatives	Alanine, serine, and glycine	Glycine and Serine Utilization	Phosphoserine aminotransferase (EC 2.6.1.52)	fig|6666666.642170.peg.144
Amino Acids and Derivatives	Alanine, serine, and glycine	Glycine and Serine Utilization	Glycine cleavage system H protein	fig|6666666.642170.peg.2378
Amino Acids and Derivatives	Alanine, serine, and glycine	Glycine and Serine Utilization	2-amino-3-ketobutyrate coenzyme A ligase (EC 2.3.1.29)	fig|6666666.642170.peg.889
Amino Acids and Derivatives	Alanine, serine, and glycine	Glycine and Serine Utilization	Aminomethyltransferase (glycine cleavage system T protein) (EC 2.1.2.10)	fig|6666666.642170.peg.1541
Amino Acids and Derivatives	Alanine, serine, and glycine	Glycine and Serine Utilization	Cystathionine beta-synthase (EC 4.2.1.22)	fig|6666666.642170.peg.1791
Amino Acids and Derivatives	Alanine, serine, and glycine	Glycine and Serine Utilization	Glycerate kinase (EC 2.7.1.31)	fig|6666666.642170.peg.3172
Sulfur Metabolism	Sulfur Metabolism - no subcategory	Thioredoxin-disulfide reductase	Thiol peroxidase, Tpx-type (EC 1.11.1.15)	fig|6666666.642170.peg.2032
Sulfur Metabolism	Sulfur Metabolism - no subcategory	Thioredoxin-disulfide reductase	Hydrogen peroxide-inducible genes activator	fig|6666666.642170.peg.3738
Sulfur Metabolism	Sulfur Metabolism - no subcategory	Thioredoxin-disulfide reductase	Thiol peroxidase, Bcp-type (EC 1.11.1.15)	fig|6666666.642170.peg.3630
Sulfur Metabolism	Sulfur Metabolism - no subcategory	Thioredoxin-disulfide reductase	Alkyl hydroperoxide reductase subunit C-like protein	fig|6666666.642170.peg.602
Sulfur Metabolism	Sulfur Metabolism - no subcategory	Thioredoxin-disulfide reductase	Thioredoxin reductase (EC 1.8.1.9)	fig|6666666.642170.peg.1366,
				fig|6666666.642170.peg.2303,
				fig|6666666.642170.peg.2589,
				fig|6666666.642170.peg.3926
Sulfur Metabolism	Sulfur Metabolism - no subcategory	Galactosylceramide and Sulfatide metabolism	Arylsulfatase (EC 3.1.6.1)	fig|6666666.642170.peg.3444
Phosphorus Metabolism	Phosphorus Metabolism - no subcategory	Phosphate metabolism	Manganese-dependent inorganic pyrophosphatase (EC 3.6.1.1)	fig|6666666.642170.peg.3231
Phosphorus Metabolism	Phosphorus Metabolism - no subcategory	Phosphate metabolism	Alkaline phosphatase synthesis transcriptional regulatory protein PhoP	fig|6666666.642170.peg.1988
Phosphorus Metabolism	Phosphorus Metabolism - no subcategory	Phosphate metabolism	Probable low-affinity inorganic phosphate transporter	fig|6666666.642170.peg.450
Phosphorus Metabolism	Phosphorus Metabolism - no subcategory	Phosphate metabolism	Predicted ATPase related to phosphate starvation-inducible protein PhoH	fig|6666666.642170.peg.666
Phosphorus Metabolism	Phosphorus Metabolism - no subcategory	Phosphate metabolism	Alkaline phosphatase (EC 3.1.3.1)	fig|6666666.642170.peg.81,
				fig|6666666.642170.peg.3649
Phosphorus Metabolism	Phosphorus Metabolism - no subcategory	Phosphate metabolism	Phosphate starvation-inducible protein PhoH, predicted ATPase	fig|6666666.642170.peg.1620,
				fig|6666666.642170.peg.1620
Phosphorus Metabolism	Phosphorus Metabolism - no subcategory	Phosphate metabolism	Pyrophosphatase PpaX (EC 3.6.1.1)	fig|6666666.642170.peg.2607
Phosphorus Metabolism	Phosphorus Metabolism - no subcategory	Phosphate metabolism	Sodium-dependent phosphate transporter	fig|6666666.642170.peg.1628
Phosphorus Metabolism	Phosphorus Metabolism - no subcategory	Phosphate metabolism	Phosphate regulon sensor protein PhoR (SphS) (EC 2.7.13.3)	fig|6666666.642170.peg.1987
Carbohydrates	Central carbohydrate metabolism	TCA Cycle	Isocitrate dehydrogenase [NADP] (EC 1.1.1.42)	fig|6666666.642170.peg.1991
Carbohydrates	Central carbohydrate metabolism	TCA Cycle	Malate dehydrogenase (EC 1.1.1.37)	fig|6666666.642170.peg.1990
Carbohydrates	Central carbohydrate metabolism	TCA Cycle	Dihydrolipoamide dehydrogenase of pyruvate dehydrogenase complex (EC 1.8.1.4)	fig|6666666.642170.peg.644
Carbohydrates	Central carbohydrate metabolism	TCA Cycle	Succinyl-CoA ligase [ADP-forming] alpha chain (EC 6.2.1.5)	fig|6666666.642170.peg.799
Carbohydrates	Central carbohydrate metabolism	TCA Cycle	Aconitate hydratase (EC 4.2.1.3)	fig|6666666.642170.peg.1037
Carbohydrates	Central carbohydrate metabolism	TCA Cycle	Dihydrolipoamide succinyltransferase component (E2) of 2-oxoglutarate dehydrogenase complex (EC 2.3.1.61)	fig|6666666.642170.peg.1179
Carbohydrates	Central carbohydrate metabolism	TCA Cycle	Citrate synthase (si) (EC 2.3.3.1)	fig|6666666.642170.peg.84,
				fig|6666666.642170.peg.1992
Carbohydrates	Central carbohydrate metabolism	TCA Cycle	2-oxoglutarate dehydrogenase E1 component (EC 1.2.4.2)	fig|6666666.642170.peg.1180
Carbohydrates	Central carbohydrate metabolism	TCA Cycle	Succinyl-CoA ligase [ADP-forming] beta chain (EC 6.2.1.5)	fig|6666666.642170.peg.798
Carbohydrates	Central carbohydrate metabolism	TCA Cycle	Fumarate hydratase class II (EC 4.2.1.2)	fig|6666666.642170.peg.2404
Carbohydrates	Central carbohydrate metabolism	Methylglyoxal Metabolism	Methylglyoxal synthase (EC 4.2.3.3)	fig|6666666.642170.peg.1315
Carbohydrates	Central carbohydrate metabolism	Methylglyoxal Metabolism	Aldehyde dehydrogenase (EC 1.2.1.3)	fig|6666666.642170.peg.1174,
				fig|6666666.642170.peg.2944,
				fig|6666666.642170.peg.3038,
				fig|6666666.642170.peg.3159,
				fig|6666666.642170.peg.3500,
				fig|6666666.642170.peg.1174,
				fig|6666666.642170.peg.2944,
				fig|6666666.642170.peg.3038,
				fig|6666666.642170.peg.3159,
				fig|6666666.642170.peg.3500
Carbohydrates	Central carbohydrate metabolism	Pyruvate metabolism II: acetyl-CoA, acetogenesis from pyruvate	Dihydrolipoamide dehydrogenase of pyruvate dehydrogenase complex (EC 1.8.1.4)	fig|6666666.642170.peg.644
Carbohydrates	Central carbohydrate metabolism	Pyruvate metabolism II: acetyl-CoA, acetogenesis from pyruvate	Pyruvate dehydrogenase E1 component alpha subunit (EC 1.2.4.1)	fig|6666666.642170.peg.641
Carbohydrates	Central carbohydrate metabolism	Pyruvate metabolism II: acetyl-CoA, acetogenesis from pyruvate	NAD-dependent protein deacetylase of SIR2 family	fig|6666666.642170.peg.105
Carbohydrates	Central carbohydrate metabolism	Pyruvate metabolism II: acetyl-CoA, acetogenesis from pyruvate	NAD-independent protein deacetylase AcuC	fig|6666666.642170.peg.2056
Carbohydrates	Central carbohydrate metabolism	Pyruvate metabolism II: acetyl-CoA, acetogenesis from pyruvate	Aldehyde dehydrogenase (EC 1.2.1.3)	fig|6666666.642170.peg.1174,
				fig|6666666.642170.peg.2944,
				fig|6666666.642170.peg.3038,
				fig|6666666.642170.peg.3159,
				fig|6666666.642170.peg.3500
Carbohydrates	Central carbohydrate metabolism	Pyruvate metabolism II: acetyl-CoA, acetogenesis from pyruvate	Pyruvate dehydrogenase E1 component beta subunit (EC 1.2.4.1)	fig|6666666.642170.peg.642
Carbohydrates	Central carbohydrate metabolism	Pyruvate metabolism II: acetyl-CoA, acetogenesis from pyruvate	Dihydrolipoamide acetyltransferase component of pyruvate dehydrogenase complex (EC 2.3.1.12)	fig|6666666.642170.peg.643
Carbohydrates	Central carbohydrate metabolism	Pyruvate metabolism II: acetyl-CoA, acetogenesis from pyruvate	Acetate kinase (EC 2.7.2.1)	fig|6666666.642170.peg.2029
Carbohydrates	Central carbohydrate metabolism	Pyruvate metabolism II: acetyl-CoA, acetogenesis from pyruvate	Phosphate acetyltransferase (EC 2.3.1.8)	fig|6666666.642170.peg.2913
Carbohydrates	Central carbohydrate metabolism	Pyruvate metabolism II: acetyl-CoA, acetogenesis from pyruvate	Acetyltransferase AcuA, acetyl-CoA synthetase inhibitor	fig|6666666.642170.peg.2054
Carbohydrates	Central carbohydrate metabolism	Pyruvate metabolism I: anaplerotic reactions, PEP	Phosphoenolpyruvate carboxykinase [ATP] (EC 4.1.1.49)	fig|6666666.642170.peg.2142
Carbohydrates	Central carbohydrate metabolism	Pyruvate metabolism I: anaplerotic reactions, PEP	Two-component response regulator, malate (EC 2.7.3.-)	fig|6666666.642170.peg.2247
Carbohydrates	Central carbohydrate metabolism	Pyruvate metabolism I: anaplerotic reactions, PEP	Two-component sensor histidine kinase, malate (EC 2.7.3.-)	fig|6666666.642170.peg.2246
Carbohydrates	Central carbohydrate metabolism	Pyruvate metabolism I: anaplerotic reactions, PEP	Malate permease	fig|6666666.642170.peg.3744
Carbohydrates	Central carbohydrate metabolism	Pyruvate metabolism I: anaplerotic reactions, PEP	NAD-dependent malic enzyme (EC 1.1.1.38)	fig|6666666.642170.peg.2074,
				fig|6666666.642170.peg.2839
Carbohydrates	Central carbohydrate metabolism	Pyruvate metabolism I: anaplerotic reactions, PEP	NADP-dependent malic enzyme (EC 1.1.1.40)	fig|6666666.642170.peg.2002
Carbohydrates	Central carbohydrate metabolism	Pyruvate metabolism I: anaplerotic reactions, PEP	Phosphoenolpyruvate synthase (EC 2.7.9.2)	fig|6666666.642170.peg.1132
Carbohydrates	Central carbohydrate metabolism	Pyruvate metabolism I: anaplerotic reactions, PEP	Pyruvate kinase (EC 2.7.1.40)	fig|6666666.642170.peg.1997
Carbohydrates	Central carbohydrate metabolism	Pyruvate Alanine Serine Interconversions	L-alanine:glyoxylate aminotransferase (EC 2.6.1.44)	fig|6666666.642170.peg.2347
Carbohydrates	Central carbohydrate metabolism	Pyruvate Alanine Serine Interconversions	L-serine dehydratase, alpha subunit (EC 4.3.1.17)	fig|6666666.642170.peg.775
Carbohydrates	Central carbohydrate metabolism	Pyruvate Alanine Serine Interconversions	Branched-chain amino acid aminotransferase (EC 2.6.1.42)	fig|6666666.642170.peg.3010,
				fig|6666666.642170.peg.4021
Carbohydrates	Central carbohydrate metabolism	Pyruvate Alanine Serine Interconversions	L-serine dehydratase, beta subunit (EC 4.3.1.17)	fig|6666666.642170.peg.774
Carbohydrates	Central carbohydrate metabolism	Pyruvate Alanine Serine Interconversions	Alanine dehydrogenase (EC 1.4.1.1)	fig|6666666.642170.peg.2285
Carbohydrates	Central carbohydrate metabolism	Pyruvate Alanine Serine Interconversions	Alanine racemase (EC 5.1.1.1)	fig|6666666.642170.peg.991,
				fig|6666666.642170.peg.3774
Carbohydrates	Central carbohydrate metabolism	Pyruvate Alanine Serine Interconversions	D-alanine aminotransferase (EC 2.6.1.21)	fig|6666666.642170.peg.107
Carbohydrates	Central carbohydrate metabolism	Pentose phosphate pathway	Transketolase (EC 2.2.1.1)	fig|6666666.642170.peg.1026
Carbohydrates	Central carbohydrate metabolism	Pentose phosphate pathway	Ribose-phosphate pyrophosphokinase (EC 2.7.6.1)	fig|6666666.642170.peg.4208
Carbohydrates	Central carbohydrate metabolism	Pentose phosphate pathway	Ribose 5-phosphate isomerase B (EC 5.3.1.6)	fig|6666666.642170.peg.2826
Carbohydrates	Central carbohydrate metabolism	Pentose phosphate pathway	Ribulose-phosphate 3-epimerase (EC 5.1.3.1)	fig|6666666.642170.peg.769
Carbohydrates	Central carbohydrate metabolism	Pentose phosphate pathway	Glucose-6-phosphate 1-dehydrogenase (EC 1.1.1.49)	fig|6666666.642170.peg.1465
Carbohydrates	Central carbohydrate metabolism	Pentose phosphate pathway	6-phosphogluconate dehydrogenase, decarboxylating (EC 1.1.1.44)	fig|6666666.642170.peg.1466,
				fig|6666666.642170.peg.1664,
				fig|6666666.642170.peg.3176
Carbohydrates	Central carbohydrate metabolism	Pentose phosphate pathway	6-phosphogluconolactonase (EC 3.1.1.31)	fig|6666666.642170.peg.469
Carbohydrates	Central carbohydrate metabolism	Pentose phosphate pathway	Transaldolase (EC 2.2.1.2)	fig|6666666.642170.peg.2847
Carbohydrates	Central carbohydrate metabolism	Glycolate, glyoxylate interconversions	Glyoxylate reductase (EC 1.1.1.26)	fig|6666666.642170.peg.2577
Carbohydrates	Central carbohydrate metabolism	Glycolate, glyoxylate interconversions	Hydroxypyruvate reductase (EC 1.1.1.81)	fig|6666666.642170.peg.1099,
				fig|6666666.642170.peg.2577
Carbohydrates	Central carbohydrate metabolism	Glycolate, glyoxylate interconversions	Glyoxylate reductase (EC 1.1.1.79)	fig|6666666.642170.peg.2577
Carbohydrates	Central carbohydrate metabolism	Dehydrogenase complexes	Dihydrolipoamide dehydrogenase of acetoin dehydrogenase (EC 1.8.1.4)	fig|6666666.642170.peg.3572
Carbohydrates	Central carbohydrate metabolism	Dehydrogenase complexes	Branched-chain alpha-keto acid dehydrogenase, E1 component, alpha subunit (EC 1.2.4.4)	fig|6666666.642170.peg.1487
Carbohydrates	Central carbohydrate metabolism	Dehydrogenase complexes	Pyruvate dehydrogenase E1 component alpha subunit (EC 1.2.4.1)	fig|6666666.642170.peg.641
Carbohydrates	Central carbohydrate metabolism	Dehydrogenase complexes	Dihydrolipoamide succinyltransferase component (E2) of 2-oxoglutarate dehydrogenase complex (EC 2.3.1.61)	fig|6666666.642170.peg.1179
Carbohydrates	Central carbohydrate metabolism	Dehydrogenase complexes	Dihydrolipoamide acyltransferase component of branched-chain alpha-keto acid dehydrogenase complex (EC 2.3.1.168)	fig|6666666.642170.peg.1485
Carbohydrates	Central carbohydrate metabolism	Dehydrogenase complexes	Branched-chain alpha-keto acid dehydrogenase, E1 component, beta subunit (EC 1.2.4.4)	fig|6666666.642170.peg.1486
Carbohydrates	Central carbohydrate metabolism	Dehydrogenase complexes	Pyruvate dehydrogenase E1 component beta subunit (EC 1.2.4.1)	fig|6666666.642170.peg.642
Carbohydrates	Central carbohydrate metabolism	Dehydrogenase complexes	Dihydrolipoamide acetyltransferase component of pyruvate dehydrogenase complex (EC 2.3.1.12)	fig|6666666.642170.peg.643
Carbohydrates	Central carbohydrate metabolism	Dehydrogenase complexes	Dihydrolipoamide dehydrogenase of branched-chain alpha-keto acid dehydrogenase (EC 1.8.1.4)	fig|6666666.642170.peg.1488
Carbohydrates	Central carbohydrate metabolism	Dehydrogenase complexes	2-oxoglutarate dehydrogenase E1 component (EC 1.2.4.2)	fig|6666666.642170.peg.1180
Carbohydrates	Central carbohydrate metabolism	Dehydrogenase complexes	Cytosol aminopeptidase PepA (EC 3.4.11.1)	fig|6666666.642170.peg.2297
Carbohydrates	Aminosugars	Chitin and N-acetylglucosamine utilization	Glucosamine-6-phosphate deaminase (EC 3.5.99.6)	fig|6666666.642170.peg.2612,
				fig|6666666.642170.peg.4024
Carbohydrates	Aminosugars	Chitin and N-acetylglucosamine utilization	N-acetylglucosamine-6-phosphate deacetylase (EC 3.5.1.25)	fig|6666666.642170.peg.2611
Carbohydrates	Aminosugars	Chitin and N-acetylglucosamine utilization	Predicted transcriptional regulator of N-Acetylglucosamine utilization, GntR family	fig|6666666.642170.peg.2613,
				fig|6666666.642170.peg.4023
Carbohydrates	Aminosugars	Neotrehalosadiamine (NTD) Biosynthesis Operon	NTD biosynthesis operon putative hydrolase NtdB (EC 3.-.-.-)	fig|6666666.642170.peg.197
Carbohydrates	Aminosugars	Neotrehalosadiamine (NTD) Biosynthesis Operon	NTD biosynthesis operon protein NtdA	fig|6666666.642170.peg.198
Carbohydrates	Aminosugars	Neotrehalosadiamine (NTD) Biosynthesis Operon	NTD biosynthesis operon putative oxidoreductase NtdC (EC 1.-.-.-)	fig|6666666.642170.peg.196
Carbohydrates	Aminosugars	Neotrehalosadiamine (NTD) Biosynthesis Operon	NTD biosynthesis operon regulator NtdR	fig|6666666.642170.peg.199
Carbohydrates	Di- and oligosaccharides	Sucrose utilization	Sucrose-6-phosphate hydrolase (EC 3.2.1.26)	fig|6666666.642170.peg.2952
Carbohydrates	Di- and oligosaccharides	Sucrose utilization	Sucrose permease, major facilitator superfamily	fig|6666666.642170.peg.1732
Carbohydrates	Di- and oligosaccharides	Sucrose utilization	Sucrose operon repressor ScrR, LacI family	fig|6666666.642170.peg.1728
Carbohydrates	Di- and oligosaccharides	Sucrose utilization	Fructokinase (EC 2.7.1.4)	fig|6666666.642170.peg.1734,
				fig|6666666.642170.peg.3367,
				fig|6666666.642170.peg.3637
Carbohydrates	Di- and oligosaccharides	Lactose and Galactose Uptake and Utilization	UDP-glucose 4-epimerase (EC 5.1.3.2)	fig|6666666.642170.peg.3041
Carbohydrates	Di- and oligosaccharides	Lactose and Galactose Uptake and Utilization	Galactose-1-phosphate uridylyltransferase (EC 2.7.7.10)	fig|6666666.642170.peg.2968
Carbohydrates	Di- and oligosaccharides	Lactose and Galactose Uptake and Utilization	Galactokinase (EC 2.7.1.6)	fig|6666666.642170.peg.2969
Carbohydrates	Di- and oligosaccharides	Lactose and Galactose Uptake and Utilization	Aldose 1-epimerase (EC 5.1.3.3)	fig|6666666.642170.peg.1079
Carbohydrates	One-carbon Metabolism	One-carbon metabolism by tetrahydropterines	Formyltetrahydrofolate deformylase (EC 3.5.1.10)	fig|6666666.642170.peg.479
Carbohydrates	One-carbon Metabolism	One-carbon metabolism by tetrahydropterines	5-formyltetrahydrofolate cyclo-ligase (EC 6.3.3.2)	fig|6666666.642170.peg.1575
Carbohydrates	One-carbon Metabolism	One-carbon metabolism by tetrahydropterines	Methylenetetrahydrofolate dehydrogenase (NADP+) (EC 1.5.1.5)	fig|6666666.642170.peg.1515
Carbohydrates	One-carbon Metabolism	One-carbon metabolism by tetrahydropterines	5,10-methylenetetrahydrofolate reductase (EC 1.5.1.20)	fig|6666666.642170.peg.246
Carbohydrates	One-carbon Metabolism	One-carbon metabolism by tetrahydropterines	Methenyltetrahydrofolate cyclohydrolase (EC 3.5.4.9)	fig|6666666.642170.peg.1515
Carbohydrates	Organic acids	Methylcitrate cycle	Methylisocitrate lyase (EC 4.1.3.30)	fig|6666666.642170.peg.1494
Carbohydrates	Organic acids	Methylcitrate cycle	2-methylcitrate dehydratase (EC 4.2.1.79)	fig|6666666.642170.peg.1495
Carbohydrates	Organic acids	Methylcitrate cycle	2-methylisocitrate dehydratase (EC 4.2.1.99)	fig|6666666.642170.peg.1037
Carbohydrates	Organic acids	Methylcitrate cycle	2-methylcitrate synthase (EC 2.3.3.5)	fig|6666666.642170.peg.1496
Carbohydrates	Organic acids	Propionate-CoA to Succinate Module	Methylisocitrate lyase (EC 4.1.3.30)	fig|6666666.642170.peg.1494
Carbohydrates	Organic acids	Propionate-CoA to Succinate Module	2-methylcitrate dehydratase (EC 4.2.1.79)	fig|6666666.642170.peg.1495
Carbohydrates	Organic acids	Propionate-CoA to Succinate Module	2-methylisocitrate dehydratase (EC 4.2.1.99)	fig|6666666.642170.peg.1037
Carbohydrates	Organic acids	Propionate-CoA to Succinate Module	2-methylcitrate synthase (EC 2.3.3.5)	fig|6666666.642170.peg.1496
Carbohydrates	Organic acids	Propionate-CoA to Succinate Module	Aconitate hydratase (EC 4.2.1.3)	fig|6666666.642170.peg.1037
Carbohydrates	Organic acids	Glycerate metabolism	Hydroxypyruvate reductase (EC 1.1.1.81)	fig|6666666.642170.peg.1099,
				fig|6666666.642170.peg.2577
Carbohydrates	Organic acids	Glycerate metabolism	2-hydroxy-3-oxopropionate reductase (EC 1.1.1.60)	fig|6666666.642170.peg.575
Carbohydrates	Organic acids	Glycerate metabolism	Pyruvate kinase (EC 2.7.1.40)	fig|6666666.642170.peg.1997
Carbohydrates	Organic acids	Glycerate metabolism	Glycerate kinase (EC 2.7.1.31)	fig|6666666.642170.peg.3172
Carbohydrates	Organic acids	Alpha-acetolactate operon	Transcriptional regulator of alpha-acetolactate operon AlsR	fig|6666666.642170.peg.2720
Carbohydrates	Organic acids	Alpha-acetolactate operon	Alpha-acetolactate decarboxylase (EC 4.1.1.5)	fig|6666666.642170.peg.2718
Carbohydrates	Organic acids	Alpha-acetolactate operon	Acetolactate synthase, catabolic (EC 2.2.1.6)	fig|6666666.642170.peg.2719
Carbohydrates	Fermentation	Butanol Biosynthesis	Alcohol dehydrogenase (EC 1.1.1.1)	fig|6666666.642170.peg.1086,
				fig|6666666.642170.peg.1764
Carbohydrates	Fermentation	Butanol Biosynthesis	Enoyl-CoA hydratase (EC 4.2.1.17)	fig|6666666.642170.peg.1931
Carbohydrates	Fermentation	Butanol Biosynthesis	3-hydroxybutyryl-CoA dehydrogenase (EC 1.1.1.157)	fig|6666666.642170.peg.1498
Carbohydrates	Fermentation	Butanol Biosynthesis	Acetyl-CoA acetyltransferase (EC 2.3.1.9)	fig|6666666.642170.peg.178,
				fig|6666666.642170.peg.1499
Carbohydrates	Fermentation	Acetolactate synthase subunits	Acetolactate synthase large subunit (EC 2.2.1.6)	fig|6666666.642170.peg.1904
Carbohydrates	Fermentation	Acetolactate synthase subunits	Acetolactate synthase small subunit (EC 2.2.1.6)	fig|6666666.642170.peg.1903
Carbohydrates	Fermentation	Fermentations: Lactate	L-lactate dehydrogenase (EC 1.1.1.27)	fig|6666666.642170.peg.3949
Carbohydrates	Fermentation	Fermentations: Lactate	Phosphate acetyltransferase (EC 2.3.1.8)	fig|6666666.642170.peg.2913
Carbohydrates	Fermentation	Fermentations: Lactate	Acetate kinase (EC 2.7.2.1)	fig|6666666.642170.peg.2029
Carbohydrates	Fermentation	Acetyl-CoA fermentation to Butyrate	Enoyl-CoA hydratase (EC 4.2.1.17)	fig|6666666.642170.peg.1931
Carbohydrates	Fermentation	Acetyl-CoA fermentation to Butyrate	Electron transfer flavoprotein, beta subunit	fig|6666666.642170.peg.1930
Carbohydrates	Fermentation	Acetyl-CoA fermentation to Butyrate	3-hydroxybutyrate dehydrogenase (EC 1.1.1.30)	fig|6666666.642170.peg.3052
Carbohydrates	Fermentation	Acetyl-CoA fermentation to Butyrate	Electron transfer flavoprotein, alpha subunit	fig|6666666.642170.peg.1929
Carbohydrates	Fermentation	Acetyl-CoA fermentation to Butyrate	3-hydroxybutyryl-CoA dehydrogenase (EC 1.1.1.157)	fig|6666666.642170.peg.1498
Carbohydrates	Fermentation	Acetyl-CoA fermentation to Butyrate	Acetyl-CoA acetyltransferase (EC 2.3.1.9)	fig|6666666.642170.peg.178,
				fig|6666666.642170.peg.1499
Carbohydrates	Fermentation	Acetoin, butanediol metabolism	Transcriptional regulator of alpha-acetolactate operon AlsR	fig|6666666.642170.peg.2720
Carbohydrates	Fermentation	Acetoin, butanediol metabolism	Dihydrolipoamide dehydrogenase of acetoin dehydrogenase (EC 1.8.1.4)	fig|6666666.642170.peg.3572
Carbohydrates	Fermentation	Acetoin, butanediol metabolism	Acetolactate synthase, catabolic (EC 2.2.1.6)	fig|6666666.642170.peg.2719
Carbohydrates	Fermentation	Acetoin, butanediol metabolism	2,3-butanediol dehydrogenase, R-alcohol forming, (R)- and (S)-acetoin-specific (EC 1.1.1.4)	fig|6666666.642170.peg.3375
Carbohydrates	Fermentation	Acetoin, butanediol metabolism	Transcriptional activator of acetoin dehydrogenase operon AcoR	fig|6666666.642170.peg.3573
Carbohydrates	Fermentation	Acetoin, butanediol metabolism	Acetolactate synthase large subunit (EC 2.2.1.6)	fig|6666666.642170.peg.1904
Carbohydrates	Fermentation	Acetoin, butanediol metabolism	Alpha-acetolactate decarboxylase (EC 4.1.1.5)	fig|6666666.642170.peg.2718
Carbohydrates	Fermentation	Acetoin, butanediol metabolism	Acetolactate synthase small subunit (EC 2.2.1.6)	fig|6666666.642170.peg.1903
Carbohydrates	Sugar alcohols	Glycerol and Glycerol-3-phosphate Uptake and Utilization	Glycerophosphoryl diester phosphodiesterase (EC 3.1.4.46)	fig|6666666.642170.peg.102,
				fig|6666666.642170.peg.1500
Carbohydrates	Sugar alcohols	Glycerol and Glycerol-3-phosphate Uptake and Utilization	Glycerol-3-phosphate transporter	fig|6666666.642170.peg.4042
Carbohydrates	Sugar alcohols	Glycerol and Glycerol-3-phosphate Uptake and Utilization	Aerobic glycerol-3-phosphate dehydrogenase (EC 1.1.5.3)	fig|6666666.642170.peg.70
Carbohydrates	Sugar alcohols	Glycerol and Glycerol-3-phosphate Uptake and Utilization	Glycerol-3-phosphate dehydrogenase [NAD(P)+] (EC 1.1.1.94)	fig|6666666.642170.peg.1352
Carbohydrates	Sugar alcohols	Glycerol and Glycerol-3-phosphate Uptake and Utilization	Glycerol kinase (EC 2.7.1.30)	fig|6666666.642170.peg.69
Carbohydrates	Sugar alcohols	Glycerol and Glycerol-3-phosphate Uptake and Utilization	Glycerol-3-phosphate responsive antiterminator (mRNA-binding)	fig|6666666.642170.peg.67
Carbohydrates	Sugar alcohols	Glycerol and Glycerol-3-phosphate Uptake and Utilization	Glycerol uptake facilitator protein	fig|6666666.642170.peg.68
Carbohydrates	Sugar alcohols	Inositol catabolism	Myo-inositol 2-dehydrogenase 1 (EC 1.1.1.18)	fig|6666666.642170.peg.1846,
				fig|6666666.642170.peg.3140
Carbohydrates	Sugar alcohols	Inositol catabolism	Major myo-inositol transporter IolT	fig|6666666.642170.peg.990,
				fig|6666666.642170.peg.3154,
				fig|6666666.642170.peg.3374
Carbohydrates	Sugar alcohols	Inositol catabolism	Predicted transcriptional regulator of the myo-inositol catabolic operon	fig|6666666.642170.peg.228
Carbohydrates	Sugar alcohols	Inositol catabolism	Glyceraldehyde-3-phosphate ketol-isomerase (EC 5.3.1.1)	fig|6666666.642170.peg.3139
Carbohydrates	Sugar alcohols	Inositol catabolism	Minor myo-inositol transporter IolF	fig|6666666.642170.peg.3141
Carbohydrates	Sugar alcohols	Inositol catabolism	5-keto-2-deoxy-D-gluconate-6 phosphate aldolase (EC 4.1.2.29)	fig|6666666.642170.peg.3137
Carbohydrates	Sugar alcohols	Inositol catabolism	Transcriptional repressor of the myo-inositol catabolic operon DeoR family	fig|6666666.642170.peg.3147
Carbohydrates	Sugar alcohols	Inositol catabolism	Inosose dehydratase (EC 4.2.1.44)	fig|6666666.642170.peg.3142
Carbohydrates	Sugar alcohols	Inositol catabolism	5-keto-2-deoxygluconokinase (EC 2.7.1.92)	fig|6666666.642170.peg.3144
Carbohydrates	Carbohydrates - no subcategory	Carbon storage regulator	Flagellar assembly factor FliW	fig|6666666.642170.peg.2645
Carbohydrates	Carbohydrates - no subcategory	Carbon storage regulator	Carbon storage regulator	fig|6666666.642170.peg.2644
Carbohydrates	Polysaccharides	Glycogen metabolism	Glucose-1-phosphate adenylyltransferase (EC 2.7.7.27)	fig|6666666.642170.peg.2184
Carbohydrates	Polysaccharides	Glycogen metabolism	1,4-alpha-glucan (glycogen) branching enzyme, GH-13-type (EC 2.4.1.18)	fig|6666666.642170.peg.2185
Carbohydrates	Polysaccharides	Glycogen metabolism	Glycogen biosynthesis protein GlgD, glucose-1-phosphate adenylyltransferase family	fig|6666666.642170.peg.2183
Carbohydrates	Polysaccharides	Glycogen metabolism	Glycogen phosphorylase (EC 2.4.1.1)	fig|6666666.642170.peg.2181
Carbohydrates	Polysaccharides	Glycogen metabolism	Glycogen synthase, ADP-glucose transglucosylase (EC 2.4.1.21)	fig|6666666.642170.peg.2182
Carbohydrates	Monosaccharides	Mannose Metabolism	Mannose-6-phosphate isomerase (EC 5.3.1.8)	fig|6666666.642170.peg.356,
				fig|6666666.642170.peg.2695,
				fig|6666666.642170.peg.3636
Carbohydrates	Monosaccharides	Mannose Metabolism	Activator of the mannose operon (transcriptional antiterminator), BglG family	fig|6666666.642170.peg.354
Carbohydrates	Monosaccharides	Deoxyribose and Deoxynucleoside Catabolism	Purine nucleoside phosphorylase (EC 2.4.2.1)	fig|6666666.642170.peg.1208,
				fig|6666666.642170.peg.1425
Carbohydrates	Monosaccharides	Deoxyribose and Deoxynucleoside Catabolism	Na+ dependent nucleoside transporter NupC	fig|6666666.642170.peg.2310,
				fig|6666666.642170.peg.3058,
				fig|6666666.642170.peg.3103
Carbohydrates	Monosaccharides	Deoxyribose and Deoxynucleoside Catabolism	Ribokinase (EC 2.7.1.15)	fig|6666666.642170.peg.2710
Carbohydrates	Monosaccharides	Deoxyribose and Deoxynucleoside Catabolism	Phosphopentomutase (EC 5.4.2.7)	fig|6666666.642170.peg.1426
Carbohydrates	Monosaccharides	Deoxyribose and Deoxynucleoside Catabolism	Deoxyribonucleoside regulator DeoR (transcriptional repressor)	fig|6666666.642170.peg.3105
Carbohydrates	Monosaccharides	Deoxyribose and Deoxynucleoside Catabolism	Pyrimidine-nucleoside phosphorylase (EC 2.4.2.2)	fig|6666666.642170.peg.3102
Carbohydrates	Monosaccharides	Deoxyribose and Deoxynucleoside Catabolism	Deoxyribose-phosphate aldolase (EC 4.1.2.4)	fig|6666666.642170.peg.3104
Carbohydrates	Monosaccharides	D-gluconate and ketogluconates metabolism	Glucose 1-dehydrogenase (EC 1.1.1.47)	fig|6666666.642170.peg.3852,
				fig|6666666.642170.peg.3971
Carbohydrates	Monosaccharides	D-gluconate and ketogluconates metabolism	Gluconate permease, Bsu4004 homolog	fig|6666666.642170.peg.1196,
				fig|6666666.642170.peg.3175
Carbohydrates	Monosaccharides	D-gluconate and ketogluconates metabolism	6-phosphogluconate dehydrogenase, decarboxylating (EC 1.1.1.44)	fig|6666666.642170.peg.1466,
				fig|6666666.642170.peg.1664,
				fig|6666666.642170.peg.3176
Carbohydrates	Monosaccharides	D-gluconate and ketogluconates metabolism	Gluconokinase (EC 2.7.1.12)	fig|6666666.642170.peg.3174
Carbohydrates	Monosaccharides	D-gluconate and ketogluconates metabolism	Gluconate operon transcriptional repressor	fig|6666666.642170.peg.3173
Carbohydrates	Monosaccharides	Fructose utilization	Phosphotransferase system, phosphocarrier protein HPr	fig|6666666.642170.peg.569
Carbohydrates	Monosaccharides	Fructose utilization	Phosphoenolpyruvate-protein phosphotransferase of PTS system (EC 2.7.3.9)	fig|6666666.642170.peg.570
Carbohydrates	Monosaccharides	Fructose utilization	Transcriptional repressor of the fructose operon, DeoR family	fig|6666666.642170.peg.619
Carbohydrates	Monosaccharides	Fructose utilization	Transaldolase (EC 2.2.1.2)	fig|6666666.642170.peg.2847
Carbohydrates	Monosaccharides	Fructose utilization	1-phosphofructokinase (EC 2.7.1.56)	fig|6666666.642170.peg.620
Carbohydrates	Monosaccharides	Fructose utilization	Fructokinase (EC 2.7.1.4)	fig|6666666.642170.peg.1734,
				fig|6666666.642170.peg.3367,
				fig|6666666.642170.peg.3637
Carbohydrates	Monosaccharides	D-galactarate, D-glucarate and D-glycerate catabolism - gjo	Predicted 5-dehydro-4-deoxyglucarate regulator YcbG	fig|6666666.642170.peg.4009
Carbohydrates	Monosaccharides	D-galactarate, D-glucarate and D-glycerate catabolism - gjo	D-galactarate dehydratase (EC 4.2.1.42)	fig|6666666.642170.peg.4008
Carbohydrates	Monosaccharides	D-galactarate, D-glucarate and D-glycerate catabolism - gjo	2-hydroxy-3-oxopropionate reductase (EC 1.1.1.60)	fig|6666666.642170.peg.575
Carbohydrates	Monosaccharides	D-galactarate, D-glucarate and D-glycerate catabolism - gjo	Glucarate dehydratase (EC 4.2.1.40)	fig|6666666.642170.peg.4010
Carbohydrates	Monosaccharides	D-galactarate, D-glucarate and D-glycerate catabolism - gjo	5-dehydro-4-deoxyglucarate dehydratase (EC 4.2.1.41)	fig|6666666.642170.peg.4013
Carbohydrates	Monosaccharides	D-galactarate, D-glucarate and D-glycerate catabolism - gjo	Glycerate kinase (EC 2.7.1.31)	fig|6666666.642170.peg.3172
Carbohydrates	Monosaccharides	D-Galacturonate and D-Glucuronate Utilization	Mannonate dehydratase (EC 4.2.1.8)	fig|6666666.642170.peg.393
Carbohydrates	Monosaccharides	D-Galacturonate and D-Glucuronate Utilization	2-dehydro-3-deoxy-D-gluconate 5-dehydrogenase (EC 1.1.1.127)	fig|6666666.642170.peg.1281
Carbohydrates	Monosaccharides	D-Galacturonate and D-Glucuronate Utilization	Pectate lyase precursor (EC 4.2.2.2)	fig|6666666.642170.peg.3520
Carbohydrates	Monosaccharides	D-Galacturonate and D-Glucuronate Utilization	2-dehydro-3-deoxyphosphogluconate aldolase (EC 4.1.2.14)	fig|6666666.642170.peg.1277
Carbohydrates	Monosaccharides	D-Galacturonate and D-Glucuronate Utilization	D-galactarate dehydratase (EC 4.2.1.42)	fig|6666666.642170.peg.4008
Carbohydrates	Monosaccharides	D-Galacturonate and D-Glucuronate Utilization	Altronate oxidoreductase (EC 1.1.1.58)	fig|6666666.642170.peg.397
Carbohydrates	Monosaccharides	D-Galacturonate and D-Glucuronate Utilization	2-keto-3-deoxygluconate permease (KDG permease)	fig|6666666.642170.peg.1276
Carbohydrates	Monosaccharides	D-Galacturonate and D-Glucuronate Utilization	Hexuronate transporter	fig|6666666.642170.peg.395
Carbohydrates	Monosaccharides	D-Galacturonate and D-Glucuronate Utilization	5-dehydro-4-deoxyglucarate dehydratase (EC 4.2.1.41)	fig|6666666.642170.peg.4013
Carbohydrates	Monosaccharides	D-Galacturonate and D-Glucuronate Utilization	Transcriptional regulator KdgR, KDG operon repressor	fig|6666666.642170.peg.1279
Carbohydrates	Monosaccharides	D-Galacturonate and D-Glucuronate Utilization	4-deoxy-L-threo-5-hexosulose-uronate ketol-isomerase (EC 5.3.1.17)	fig|6666666.642170.peg.1280
Carbohydrates	Monosaccharides	D-Galacturonate and D-Glucuronate Utilization	Alpha-glucosidase (EC 3.2.1.20)	fig|6666666.642170.peg.2220
Carbohydrates	Monosaccharides	D-Galacturonate and D-Glucuronate Utilization	2-deoxy-D-gluconate 3-dehydrogenase (EC 1.1.1.125)	fig|6666666.642170.peg.1281
Carbohydrates	Monosaccharides	D-Galacturonate and D-Glucuronate Utilization	Glucuronide transporter UidB	fig|6666666.642170.peg.390
Carbohydrates	Monosaccharides	D-Galacturonate and D-Glucuronate Utilization	D-mannonate oxidoreductase (EC 1.1.1.57)	fig|6666666.642170.peg.394
Carbohydrates	Monosaccharides	D-Galacturonate and D-Glucuronate Utilization	Uronate isomerase (EC 5.3.1.12)	fig|6666666.642170.peg.389
Carbohydrates	Monosaccharides	D-Galacturonate and D-Glucuronate Utilization	Pectin lyase (EC 4.2.2.10)	fig|6666666.642170.peg.1110
Carbohydrates	Monosaccharides	D-Galacturonate and D-Glucuronate Utilization	Hexuronate utilization operon transcriptional repressor ExuR	fig|6666666.642170.peg.396
Carbohydrates	Monosaccharides	D-ribose utilization	Ribose operon repressor	fig|6666666.642170.peg.2709
Carbohydrates	Monosaccharides	D-ribose utilization	Ribokinase (EC 2.7.1.15)	fig|6666666.642170.peg.2710
Carbohydrates	Monosaccharides	D-ribose utilization	Ribose 5-phosphate isomerase B (EC 5.3.1.6)	fig|6666666.642170.peg.2826
Carbohydrates	Monosaccharides	Xylose utilization	Xylose isomerase (EC 5.3.1.5)	fig|6666666.642170.peg.987
Carbohydrates	Monosaccharides	Xylose utilization	Xylulose kinase (EC 2.7.1.17)	fig|6666666.642170.peg.988
Carbohydrates	Monosaccharides	Xylose utilization	Xyloside transporter XynT	fig|6666666.642170.peg.984
Carbohydrates	Monosaccharides	Xylose utilization	Xylose-responsive transcription regulator, ROK family	fig|6666666.642170.peg.986
Carbohydrates	Monosaccharides	D-galactarate, D-glucarate and D-glycerate catabolism	Predicted 5-dehydro-4-deoxyglucarate regulator YcbG	fig|6666666.642170.peg.4009
Carbohydrates	Monosaccharides	D-galactarate, D-glucarate and D-glycerate catabolism	D-galactarate dehydratase (EC 4.2.1.42)	fig|6666666.642170.peg.4008
Carbohydrates	Monosaccharides	D-galactarate, D-glucarate and D-glycerate catabolism	2-hydroxy-3-oxopropionate reductase (EC 1.1.1.60)	fig|6666666.642170.peg.575
Carbohydrates	Monosaccharides	D-galactarate, D-glucarate and D-glycerate catabolism	Glucarate dehydratase (EC 4.2.1.40)	fig|6666666.642170.peg.4010
Carbohydrates	Monosaccharides	D-galactarate, D-glucarate and D-glycerate catabolism	5-dehydro-4-deoxyglucarate dehydratase (EC 4.2.1.41)	fig|6666666.642170.peg.4013
Carbohydrates	Monosaccharides	D-galactarate, D-glucarate and D-glycerate catabolism	Glycerate kinase (EC 2.7.1.31)	fig|6666666.642170.peg.3172
Carbohydrates	Monosaccharides	L-Arabinose utilization	L-ribulose-5-phosphate 4-epimerase (EC 5.1.3.4)	fig|6666666.642170.peg.1956
Carbohydrates	Monosaccharides	L-Arabinose utilization	Ribulokinase (EC 2.7.1.16)	fig|6666666.642170.peg.1957
Carbohydrates	Monosaccharides	L-Arabinose utilization	L-arabinose isomerase (EC 5.3.1.4)	fig|6666666.642170.peg.1958
Carbohydrates	Monosaccharides	L-Arabinose utilization	Arabinan endo-1,5-alpha-L-arabinosidase (EC 3.2.1.99)	fig|6666666.642170.peg.1959,
				fig|6666666.642170.peg.3093
Carbohydrates	Monosaccharides	L-Arabinose utilization	Arabinose-proton symporter	fig|6666666.642170.peg.2504

## Sheet: BVA3
CATEGORY	SUBCATEGORY	SUBSYSTEM	ROLE	FEATURES
Cofactors, Vitamins, Prosthetic Groups, Pigments	Biotin	Biotin biosynthesis	Pimeloyl-CoA synthase (EC 6.2.1.14)	fig|6666666.642171.peg.1111
Cofactors, Vitamins, Prosthetic Groups, Pigments	Biotin	Biotin biosynthesis	Substrate-specific component BioY of biotin ECF transporter	fig|6666666.642171.peg.2007,
				fig|6666666.642171.peg.3267
Cofactors, Vitamins, Prosthetic Groups, Pigments	Biotin	Biotin biosynthesis	Biotin operon repressor	fig|6666666.642171.peg.890
Cofactors, Vitamins, Prosthetic Groups, Pigments	Biotin	Biotin biosynthesis	Adenosylmethionine-8-amino-7-oxononanoate aminotransferase (EC 2.6.1.62)	fig|6666666.642171.peg.1112
Cofactors, Vitamins, Prosthetic Groups, Pigments	Biotin	Biotin biosynthesis	8-amino-7-oxononanoate synthase (EC 2.3.1.47)	fig|6666666.642171.peg.1113
Cofactors, Vitamins, Prosthetic Groups, Pigments	Biotin	Biotin biosynthesis	Biotin synthase (EC 2.8.1.6)	fig|6666666.642171.peg.1115
Cofactors, Vitamins, Prosthetic Groups, Pigments	Biotin	Biotin biosynthesis	Long-chain-fatty-acid--CoA ligase (EC 6.2.1.3)	fig|6666666.642171.peg.61,
				fig|6666666.642171.peg.359,
				fig|6666666.642171.peg.739,
				fig|6666666.642171.peg.1102,
				fig|6666666.642171.peg.2008,
				fig|6666666.642171.peg.2016,
				fig|6666666.642171.peg.2244,
				fig|6666666.642171.peg.3390,
				fig|6666666.642171.peg.3395,
				fig|6666666.642171.peg.3681,
				fig|6666666.642171.peg.4266
Cofactors, Vitamins, Prosthetic Groups, Pigments	Biotin	Biotin biosynthesis	3-ketoacyl-CoA thiolase (EC 2.3.1.16)	fig|6666666.642171.peg.2009,
				fig|6666666.642171.peg.4265
Cofactors, Vitamins, Prosthetic Groups, Pigments	Biotin	Biotin biosynthesis Experimental	Biotin synthase (EC 2.8.1.6)	fig|6666666.642171.peg.1115
Cofactors, Vitamins, Prosthetic Groups, Pigments	Biotin	Biotin biosynthesis Experimental	Competence protein F homolog, phosphoribosyltransferase domain	fig|6666666.642171.peg.2908
Cofactors, Vitamins, Prosthetic Groups, Pigments	Biotin	Biotin biosynthesis Experimental	Adenosylmethionine-8-amino-7-oxononanoate aminotransferase (EC 2.6.1.62)	fig|6666666.642171.peg.1112
Cofactors, Vitamins, Prosthetic Groups, Pigments	Biotin	Biotin biosynthesis Experimental	8-amino-7-oxononanoate synthase (EC 2.3.1.47)	fig|6666666.642171.peg.1113
Cofactors, Vitamins, Prosthetic Groups, Pigments	Cofactors, Vitamins, Prosthetic Groups, Pigments - no subcategory	Thiamin biosynthesis	Sulfur carrier protein adenylyltransferase ThiF	fig|6666666.642171.peg.2414
Cofactors, Vitamins, Prosthetic Groups, Pigments	Cofactors, Vitamins, Prosthetic Groups, Pigments - no subcategory	Thiamin biosynthesis	Glycine oxidase ThiO (EC 1.4.3.19)	fig|6666666.642171.peg.1890,
				fig|6666666.642171.peg.2241
Cofactors, Vitamins, Prosthetic Groups, Pigments	Cofactors, Vitamins, Prosthetic Groups, Pigments - no subcategory	Thiamin biosynthesis	Thiamin pyrophosphokinase (EC 2.7.6.2)	fig|6666666.642171.peg.1396
Cofactors, Vitamins, Prosthetic Groups, Pigments	Cofactors, Vitamins, Prosthetic Groups, Pigments - no subcategory	Thiamin biosynthesis	Transmembrane component YkoC of energizing module of thiamin-regulated ECF transporter for HydroxyMethylPyrimidine	fig|6666666.642171.peg.1665
Cofactors, Vitamins, Prosthetic Groups, Pigments	Cofactors, Vitamins, Prosthetic Groups, Pigments - no subcategory	Thiamin biosynthesis	Thiamine-monophosphate kinase (EC 2.7.4.16)	fig|6666666.642171.peg.3997
Cofactors, Vitamins, Prosthetic Groups, Pigments	Cofactors, Vitamins, Prosthetic Groups, Pigments - no subcategory	Thiamin biosynthesis	1-deoxy-D-xylulose 5-phosphate synthase (EC 2.2.1.7)	fig|6666666.642171.peg.679
Cofactors, Vitamins, Prosthetic Groups, Pigments	Cofactors, Vitamins, Prosthetic Groups, Pigments - no subcategory	Thiamin biosynthesis	Hydroxymethylpyrimidine ABC transporter, ATPase component	fig|6666666.642171.peg.4458
Cofactors, Vitamins, Prosthetic Groups, Pigments	Cofactors, Vitamins, Prosthetic Groups, Pigments - no subcategory	Thiamin biosynthesis	Substrate-specific component ThiT of thiamin ECF transporter	fig|6666666.642171.peg.3370
Cofactors, Vitamins, Prosthetic Groups, Pigments	Cofactors, Vitamins, Prosthetic Groups, Pigments - no subcategory	Thiamin biosynthesis	Substrate-specific component YkoE of thiamin-regulated ECF transporter for HydroxyMethylPyrimidine	fig|6666666.642171.peg.1663
Cofactors, Vitamins, Prosthetic Groups, Pigments	Cofactors, Vitamins, Prosthetic Groups, Pigments - no subcategory	Thiamin biosynthesis	Hydroxymethylpyrimidine ABC transporter, transmembrane component	fig|6666666.642171.peg.4459
Cofactors, Vitamins, Prosthetic Groups, Pigments	Cofactors, Vitamins, Prosthetic Groups, Pigments - no subcategory	Thiamin biosynthesis	Thiamin-phosphate pyrophosphorylase (EC 2.5.1.3)	fig|6666666.642171.peg.2597
Cofactors, Vitamins, Prosthetic Groups, Pigments	Cofactors, Vitamins, Prosthetic Groups, Pigments - no subcategory	Thiamin biosynthesis	Hydroxyethylthiazole kinase (EC 2.7.1.50)	fig|6666666.642171.peg.2596
Cofactors, Vitamins, Prosthetic Groups, Pigments	Cofactors, Vitamins, Prosthetic Groups, Pigments - no subcategory	Thiamin biosynthesis	Sulfur carrier protein ThiS	fig|6666666.642171.peg.1889,
				fig|6666666.642171.peg.2242
Cofactors, Vitamins, Prosthetic Groups, Pigments	Quinone cofactors	Menaquinone and Phylloquinone Biosynthesis	Naphthoate synthase (EC 4.1.3.36)	fig|6666666.642171.peg.4474
Cofactors, Vitamins, Prosthetic Groups, Pigments	Quinone cofactors	Menaquinone and Phylloquinone Biosynthesis	Menaquinone-specific isochorismate synthase (EC 5.4.4.2)	fig|6666666.642171.peg.4477
Cofactors, Vitamins, Prosthetic Groups, Pigments	Quinone cofactors	Menaquinone and Phylloquinone Biosynthesis	2-succinyl-6-hydroxy-2,4-cyclohexadiene-1-carboxylate synthase (EC 4.2.99.20)	fig|6666666.642171.peg.14,
				fig|6666666.642171.peg.4475
Cofactors, Vitamins, Prosthetic Groups, Pigments	Quinone cofactors	Menaquinone and Phylloquinone Biosynthesis	2-succinyl-5-enolpyruvyl-6-hydroxy-3-cyclohexene-1-carboxylic-acid synthase (EC 2.2.1.9)	fig|6666666.642171.peg.13,
				fig|6666666.642171.peg.4476
Cofactors, Vitamins, Prosthetic Groups, Pigments	Quinone cofactors	Menaquinone and Phylloquinone Biosynthesis	O-succinylbenzoic acid--CoA ligase (EC 6.2.1.26)	fig|6666666.642171.peg.4473
Cofactors, Vitamins, Prosthetic Groups, Pigments	Quinone cofactors	Menaquinone and Phylloquinone Biosynthesis	O-succinylbenzoate synthase (EC 4.2.1.113)	fig|6666666.642171.peg.4472
Cofactors, Vitamins, Prosthetic Groups, Pigments	Quinone cofactors	Menaquinone and Phylloquinone Biosynthesis	1,4-dihydroxy-2-naphthoate polyprenyltransferase (EC 2.5.1.74)	fig|6666666.642171.peg.44,
				fig|6666666.642171.peg.2581
Cofactors, Vitamins, Prosthetic Groups, Pigments	Quinone cofactors	Menaquinone and Phylloquinone Biosynthesis -- gjo	Naphthoate synthase (EC 4.1.3.36)	fig|6666666.642171.peg.4474
Cofactors, Vitamins, Prosthetic Groups, Pigments	Quinone cofactors	Menaquinone and Phylloquinone Biosynthesis -- gjo	Menaquinone-specific isochorismate synthase (EC 5.4.4.2)	fig|6666666.642171.peg.4477
Cofactors, Vitamins, Prosthetic Groups, Pigments	Quinone cofactors	Menaquinone and Phylloquinone Biosynthesis -- gjo	2-succinyl-6-hydroxy-2,4-cyclohexadiene-1-carboxylate synthase (EC 4.2.99.20)	fig|6666666.642171.peg.14,
				fig|6666666.642171.peg.4475
Cofactors, Vitamins, Prosthetic Groups, Pigments	Quinone cofactors	Menaquinone and Phylloquinone Biosynthesis -- gjo	2-succinyl-5-enolpyruvyl-6-hydroxy-3-cyclohexene-1-carboxylic-acid synthase (EC 2.2.1.9)	fig|6666666.642171.peg.13,
				fig|6666666.642171.peg.4476
Cofactors, Vitamins, Prosthetic Groups, Pigments	Quinone cofactors	Menaquinone and Phylloquinone Biosynthesis -- gjo	O-succinylbenzoic acid--CoA ligase (EC 6.2.1.26)	fig|6666666.642171.peg.4473
Cofactors, Vitamins, Prosthetic Groups, Pigments	Quinone cofactors	Menaquinone and Phylloquinone Biosynthesis -- gjo	O-succinylbenzoate synthase (EC 4.2.1.113)	fig|6666666.642171.peg.4472
Cofactors, Vitamins, Prosthetic Groups, Pigments	Quinone cofactors	Menaquinone and Phylloquinone Biosynthesis -- gjo	1,4-dihydroxy-2-naphthoate polyprenyltransferase (EC 2.5.1.74)	fig|6666666.642171.peg.44,
				fig|6666666.642171.peg.2581
Cofactors, Vitamins, Prosthetic Groups, Pigments	Riboflavin, FMN, FAD	Riboflavin, FMN and FAD metabolism in plants	FMN adenylyltransferase (EC 2.7.7.2)	fig|6666666.642171.peg.1308
Cofactors, Vitamins, Prosthetic Groups, Pigments	Riboflavin, FMN, FAD	Riboflavin, FMN and FAD metabolism in plants	Substrate-specific component RibU of riboflavin ECF transporter	fig|6666666.642171.peg.826
Cofactors, Vitamins, Prosthetic Groups, Pigments	Riboflavin, FMN, FAD	Riboflavin, FMN and FAD metabolism in plants	Multi antimicrobial extrusion protein (Na(+)/drug antiporter), MATE family of MDR efflux pumps	fig|6666666.642171.peg.1017
Cofactors, Vitamins, Prosthetic Groups, Pigments	Riboflavin, FMN, FAD	Riboflavin, FMN and FAD metabolism in plants	6,7-dimethyl-8-ribityllumazine synthase (EC 2.5.1.78)	fig|6666666.642171.peg.806
Cofactors, Vitamins, Prosthetic Groups, Pigments	Riboflavin, FMN, FAD	Riboflavin, FMN and FAD metabolism in plants	5-amino-6-(5-phosphoribosylamino)uracil reductase (EC 1.1.1.193)	fig|6666666.642171.peg.803
Cofactors, Vitamins, Prosthetic Groups, Pigments	Riboflavin, FMN, FAD	Riboflavin, FMN and FAD metabolism in plants	Riboflavin kinase (EC 2.7.1.26)	fig|6666666.642171.peg.1308
Cofactors, Vitamins, Prosthetic Groups, Pigments	Riboflavin, FMN, FAD	Riboflavin, FMN and FAD metabolism in plants	GTP cyclohydrolase II (EC 3.5.4.25)	fig|6666666.642171.peg.805
Cofactors, Vitamins, Prosthetic Groups, Pigments	Riboflavin, FMN, FAD	Riboflavin, FMN and FAD metabolism in plants	Riboflavin synthase eubacterial/eukaryotic (EC 2.5.1.9)	fig|6666666.642171.peg.804
Cofactors, Vitamins, Prosthetic Groups, Pigments	Riboflavin, FMN, FAD	Riboflavin, FMN and FAD metabolism in plants	Diaminohydroxyphosphoribosylaminopyrimidine deaminase (EC 3.5.4.26)	fig|6666666.642171.peg.803
Cofactors, Vitamins, Prosthetic Groups, Pigments	Riboflavin, FMN, FAD	Riboflavin, FMN and FAD metabolism in plants	Pseudouridine-5' phosphatase (EC 3.1.3.-)	fig|6666666.642171.peg.2119
Cofactors, Vitamins, Prosthetic Groups, Pigments	Riboflavin, FMN, FAD	Riboflavin, FMN and FAD metabolism in plants	3,4-dihydroxy-2-butanone 4-phosphate synthase (EC 4.1.99.12)	fig|6666666.642171.peg.805
Cofactors, Vitamins, Prosthetic Groups, Pigments	Riboflavin, FMN, FAD	riboflavin to FAD	FMN adenylyltransferase (EC 2.7.7.2)	fig|6666666.642171.peg.1308
Cofactors, Vitamins, Prosthetic Groups, Pigments	Riboflavin, FMN, FAD	riboflavin to FAD	Riboflavin synthase eubacterial/eukaryotic (EC 2.5.1.9)	fig|6666666.642171.peg.804
Cofactors, Vitamins, Prosthetic Groups, Pigments	Riboflavin, FMN, FAD	riboflavin to FAD	Riboflavin kinase (EC 2.7.1.26)	fig|6666666.642171.peg.1308
Cofactors, Vitamins, Prosthetic Groups, Pigments	Riboflavin, FMN, FAD	riboflavin to FAD	3,4-dihydroxy-2-butanone 4-phosphate synthase (EC 4.1.99.12)	fig|6666666.642171.peg.805
Cofactors, Vitamins, Prosthetic Groups, Pigments	Riboflavin, FMN, FAD	Flavodoxin	Flavodoxin	fig|6666666.642171.peg.151,
				fig|6666666.642171.peg.1570,
				fig|6666666.642171.peg.1572
Cofactors, Vitamins, Prosthetic Groups, Pigments	Riboflavin, FMN, FAD	Riboflavin, FMN and FAD metabolism	FMN adenylyltransferase (EC 2.7.7.2)	fig|6666666.642171.peg.1308
Cofactors, Vitamins, Prosthetic Groups, Pigments	Riboflavin, FMN, FAD	Riboflavin, FMN and FAD metabolism	Substrate-specific component RibU of riboflavin ECF transporter	fig|6666666.642171.peg.826
Cofactors, Vitamins, Prosthetic Groups, Pigments	Riboflavin, FMN, FAD	Riboflavin, FMN and FAD metabolism	6,7-dimethyl-8-ribityllumazine synthase (EC 2.5.1.78)	fig|6666666.642171.peg.806
Cofactors, Vitamins, Prosthetic Groups, Pigments	Riboflavin, FMN, FAD	Riboflavin, FMN and FAD metabolism	5-amino-6-(5-phosphoribosylamino)uracil reductase (EC 1.1.1.193)	fig|6666666.642171.peg.803
Cofactors, Vitamins, Prosthetic Groups, Pigments	Riboflavin, FMN, FAD	Riboflavin, FMN and FAD metabolism	Riboflavin kinase (EC 2.7.1.26)	fig|6666666.642171.peg.1308
Cofactors, Vitamins, Prosthetic Groups, Pigments	Riboflavin, FMN, FAD	Riboflavin, FMN and FAD metabolism	GTP cyclohydrolase II (EC 3.5.4.25)	fig|6666666.642171.peg.805
Cofactors, Vitamins, Prosthetic Groups, Pigments	Riboflavin, FMN, FAD	Riboflavin, FMN and FAD metabolism	Riboflavin synthase eubacterial/eukaryotic (EC 2.5.1.9)	fig|6666666.642171.peg.804
Cofactors, Vitamins, Prosthetic Groups, Pigments	Riboflavin, FMN, FAD	Riboflavin, FMN and FAD metabolism	Diaminohydroxyphosphoribosylaminopyrimidine deaminase (EC 3.5.4.26)	fig|6666666.642171.peg.803
Cofactors, Vitamins, Prosthetic Groups, Pigments	Riboflavin, FMN, FAD	Riboflavin, FMN and FAD metabolism	3,4-dihydroxy-2-butanone 4-phosphate synthase (EC 4.1.99.12)	fig|6666666.642171.peg.805
Cofactors, Vitamins, Prosthetic Groups, Pigments	Pyridoxine	Pyridoxin (Vitamin B6) Biosynthesis	D-3-phosphoglycerate dehydrogenase (EC 1.1.1.95)	fig|6666666.642171.peg.824,
				fig|6666666.642171.peg.2273
Cofactors, Vitamins, Prosthetic Groups, Pigments	Pyridoxine	Pyridoxin (Vitamin B6) Biosynthesis	Phosphoserine aminotransferase (EC 2.6.1.52)	fig|6666666.642171.peg.2039
Cofactors, Vitamins, Prosthetic Groups, Pigments	Pyridoxine	Pyridoxin (Vitamin B6) Biosynthesis	NAD-dependent glyceraldehyde-3-phosphate dehydrogenase (EC 1.2.1.12)	fig|6666666.642171.peg.3043
Cofactors, Vitamins, Prosthetic Groups, Pigments	Pyridoxine	Pyridoxin (Vitamin B6) Biosynthesis	1-deoxy-D-xylulose 5-phosphate synthase (EC 2.2.1.7)	fig|6666666.642171.peg.679
Cofactors, Vitamins, Prosthetic Groups, Pigments	Pyridoxine	Pyridoxin(Vitamin B6) Degradation Pathway	Hypothetical NagD-like phosphatase	fig|6666666.642171.peg.3234
Cofactors, Vitamins, Prosthetic Groups, Pigments	NAD and NADP	NAD and NADP cofactor biosynthesis global	Quinolinate synthetase (EC 2.5.1.72)	fig|6666666.642171.peg.432
Cofactors, Vitamins, Prosthetic Groups, Pigments	NAD and NADP	NAD and NADP cofactor biosynthesis global	Isochorismatase (EC 3.3.2.1) of siderophore biosynthesis	fig|6666666.642171.peg.91,
				fig|6666666.642171.peg.3274
Cofactors, Vitamins, Prosthetic Groups, Pigments	NAD and NADP	NAD and NADP cofactor biosynthesis global	Nicotinamidase family protein YcaC	fig|6666666.642171.peg.3334
Cofactors, Vitamins, Prosthetic Groups, Pigments	NAD and NADP	NAD and NADP cofactor biosynthesis global	Quinolinate phosphoribosyltransferase [decarboxylating] (EC 2.4.2.19)	fig|6666666.642171.peg.431
Cofactors, Vitamins, Prosthetic Groups, Pigments	NAD and NADP	NAD and NADP cofactor biosynthesis global	NAD kinase (EC 2.7.1.23)	fig|6666666.642171.peg.1896
Cofactors, Vitamins, Prosthetic Groups, Pigments	NAD and NADP	NAD and NADP cofactor biosynthesis global	N-Ribosylnicotinamide phosphorylase (EC 2.4.2.1)	fig|6666666.642171.peg.785
Cofactors, Vitamins, Prosthetic Groups, Pigments	NAD and NADP	NAD and NADP cofactor biosynthesis global	Transcriptional repressor for NAD biosynthesis in gram-positives	fig|6666666.642171.peg.428
Cofactors, Vitamins, Prosthetic Groups, Pigments	NAD and NADP	NAD and NADP cofactor biosynthesis global	Predicted N-ribosylNicotinamide CRP-like regulator	fig|6666666.642171.peg.1670
Cofactors, Vitamins, Prosthetic Groups, Pigments	NAD and NADP	NAD and NADP cofactor biosynthesis global	ADP-ribose pyrophosphatase (EC 3.6.1.13)	fig|6666666.642171.peg.10,
				fig|6666666.642171.peg.771
Cofactors, Vitamins, Prosthetic Groups, Pigments	NAD and NADP	NAD and NADP cofactor biosynthesis global	Niacin transporter NiaP	fig|6666666.642171.peg.2358,
				fig|6666666.642171.peg.3805
Cofactors, Vitamins, Prosthetic Groups, Pigments	NAD and NADP	NAD and NADP cofactor biosynthesis global	NAD synthetase (EC 6.3.1.5)	fig|6666666.642171.peg.3789
Cofactors, Vitamins, Prosthetic Groups, Pigments	NAD and NADP	NAD and NADP cofactor biosynthesis global	L-aspartate oxidase (EC 1.4.3.16)	fig|6666666.642171.peg.430,
				fig|6666666.642171.peg.3454
Cofactors, Vitamins, Prosthetic Groups, Pigments	NAD and NADP	NAD and NADP cofactor biosynthesis global	Nicotinate-nucleotide adenylyltransferase (EC 2.7.7.18)	fig|6666666.642171.peg.542
Cofactors, Vitamins, Prosthetic Groups, Pigments	NAD and NADP	NAD and NADP cofactor biosynthesis global	Nicotinamidase (EC 3.5.1.19)	fig|6666666.642171.peg.3293
Cofactors, Vitamins, Prosthetic Groups, Pigments	Folate and pterines	Folate biosynthesis cluster	GTP cyclohydrolase I (EC 3.5.4.16) type 1	fig|6666666.642171.peg.854
Cofactors, Vitamins, Prosthetic Groups, Pigments	Folate and pterines	Folate biosynthesis cluster	transmembrane protein, distant homology with ydbS	fig|6666666.642171.peg.3630
Cofactors, Vitamins, Prosthetic Groups, Pigments	Folate and pterines	Folate biosynthesis cluster	Pantoate--beta-alanine ligase (EC 6.3.2.1)	fig|6666666.642171.peg.892
Cofactors, Vitamins, Prosthetic Groups, Pigments	Folate and pterines	Folate biosynthesis cluster	Dihydropteroate synthase (EC 2.5.1.15)	fig|6666666.642171.peg.4418
Cofactors, Vitamins, Prosthetic Groups, Pigments	Folate and pterines	Folate biosynthesis cluster	Dihydroneopterin aldolase (EC 4.1.2.25)	fig|6666666.642171.peg.4419
Cofactors, Vitamins, Prosthetic Groups, Pigments	Folate and pterines	Folate biosynthesis cluster	2-amino-4-hydroxy-6-hydroxymethyldihydropteridine pyrophosphokinase (EC 2.7.6.3)	fig|6666666.642171.peg.4420
Cofactors, Vitamins, Prosthetic Groups, Pigments	Folate and pterines	Folate biosynthesis cluster	tRNA(Ile)-lysidine synthetase (EC 6.3.4.19)	fig|6666666.642171.peg.17,
				fig|6666666.642171.peg.4408
Cofactors, Vitamins, Prosthetic Groups, Pigments	Folate and pterines	Folate biosynthesis cluster	Hypoxanthine-guanine phosphoribosyltransferase (EC 2.4.2.8)	fig|6666666.642171.peg.4409
Cofactors, Vitamins, Prosthetic Groups, Pigments	Folate and pterines	Folate biosynthesis cluster	Aspartate 1-decarboxylase (EC 4.1.1.11)	fig|6666666.642171.peg.893
Cofactors, Vitamins, Prosthetic Groups, Pigments	Folate and pterines	Folate Biosynthesis	Aminodeoxychorismate lyase (EC 4.1.3.38)	fig|6666666.642171.peg.4417
Cofactors, Vitamins, Prosthetic Groups, Pigments	Folate and pterines	Folate Biosynthesis	Folylpolyglutamate synthase (EC 6.3.2.17)	fig|6666666.642171.peg.409
Cofactors, Vitamins, Prosthetic Groups, Pigments	Folate and pterines	Folate Biosynthesis	Dihydropteroate synthase (EC 2.5.1.15)	fig|6666666.642171.peg.4418
Cofactors, Vitamins, Prosthetic Groups, Pigments	Folate and pterines	Folate Biosynthesis	5-formyltetrahydrofolate cyclo-ligase (EC 6.3.3.2)	fig|6666666.642171.peg.617
Cofactors, Vitamins, Prosthetic Groups, Pigments	Folate and pterines	Folate Biosynthesis	Dihydrofolate reductase (EC 1.5.1.3)	fig|6666666.642171.peg.958,
				fig|6666666.642171.peg.3003
Cofactors, Vitamins, Prosthetic Groups, Pigments	Folate and pterines	Folate Biosynthesis	Dihydrofolate synthase (EC 6.3.2.12)	fig|6666666.642171.peg.409
Cofactors, Vitamins, Prosthetic Groups, Pigments	Folate and pterines	Folate Biosynthesis	GTP cyclohydrolase I (EC 3.5.4.16) type 1	fig|6666666.642171.peg.854
Cofactors, Vitamins, Prosthetic Groups, Pigments	Folate and pterines	Folate Biosynthesis	Para-aminobenzoate synthase, aminase component (EC 2.6.1.85)	fig|6666666.642171.peg.4415
Cofactors, Vitamins, Prosthetic Groups, Pigments	Folate and pterines	Folate Biosynthesis	Thymidylate synthase (EC 2.1.1.45)	fig|6666666.642171.peg.957
Cofactors, Vitamins, Prosthetic Groups, Pigments	Folate and pterines	Folate Biosynthesis	2-amino-4-hydroxy-6-hydroxymethyldihydropteridine pyrophosphokinase (EC 2.7.6.3)	fig|6666666.642171.peg.4420
Cofactors, Vitamins, Prosthetic Groups, Pigments	Folate and pterines	Folate Biosynthesis	Dihydroneopterin aldolase (EC 4.1.2.25)	fig|6666666.642171.peg.4419
Cofactors, Vitamins, Prosthetic Groups, Pigments	Folate and pterines	Folate Biosynthesis	Para-aminobenzoate synthase, amidotransferase component (EC 2.6.1.85)	fig|6666666.642171.peg.4416
Cofactors, Vitamins, Prosthetic Groups, Pigments	Folate and pterines	5-FCL-like protein	Alcohol dehydrogenase (EC 1.1.1.1)	fig|6666666.642171.peg.1081,
				fig|6666666.642171.peg.1207,
				fig|6666666.642171.peg.3566
Cofactors, Vitamins, Prosthetic Groups, Pigments	Folate and pterines	5-FCL-like protein	Isocitrate dehydrogenase [NADP] (EC 1.1.1.42)	fig|6666666.642171.peg.300
Cofactors, Vitamins, Prosthetic Groups, Pigments	Folate and pterines	5-FCL-like protein	Formyltetrahydrofolate deformylase (EC 3.5.1.10)	fig|6666666.642171.peg.1681
Cofactors, Vitamins, Prosthetic Groups, Pigments	Folate and pterines	5-FCL-like protein	5-formyltetrahydrofolate cyclo-ligase (EC 6.3.3.2)	fig|6666666.642171.peg.617
Cofactors, Vitamins, Prosthetic Groups, Pigments	Folate and pterines	5-FCL-like protein	Dihydrofolate reductase (EC 1.5.1.3)	fig|6666666.642171.peg.958,
				fig|6666666.642171.peg.3003
Cofactors, Vitamins, Prosthetic Groups, Pigments	Folate and pterines	5-FCL-like protein	Thiamine-monophosphate kinase (EC 2.7.4.16)	fig|6666666.642171.peg.3997
Cofactors, Vitamins, Prosthetic Groups, Pigments	Folate and pterines	5-FCL-like protein	Serine hydroxymethyltransferase (EC 2.1.2.1)	fig|6666666.642171.peg.2748
Cofactors, Vitamins, Prosthetic Groups, Pigments	Folate and pterines	5-FCL-like protein	Methylenetetrahydrofolate dehydrogenase (NADP+) (EC 1.5.1.5)	fig|6666666.642171.peg.675
Cofactors, Vitamins, Prosthetic Groups, Pigments	Folate and pterines	5-FCL-like protein	Phosphoribosylglycinamide formyltransferase (EC 2.1.2.2)	fig|6666666.642171.peg.2227,
				fig|6666666.642171.peg.4054
Cofactors, Vitamins, Prosthetic Groups, Pigments	Folate and pterines	5-FCL-like protein	Phosphoribosylaminoimidazolecarboxamide formyltransferase (EC 2.1.2.3)	fig|6666666.642171.peg.3933,
				fig|6666666.642171.peg.4055
Cofactors, Vitamins, Prosthetic Groups, Pigments	Folate and pterines	5-FCL-like protein	Thiamin-phosphate pyrophosphorylase (EC 2.5.1.3)	fig|6666666.642171.peg.2597
Cofactors, Vitamins, Prosthetic Groups, Pigments	Folate and pterines	5-FCL-like protein	5,10-methylenetetrahydrofolate reductase (EC 1.5.1.20)	fig|6666666.642171.peg.1959
Cofactors, Vitamins, Prosthetic Groups, Pigments	Folate and pterines	5-FCL-like protein	Dihydrolipoamide acetyltransferase component of pyruvate dehydrogenase complex (EC 2.3.1.12)	fig|6666666.642171.peg.1517
Cofactors, Vitamins, Prosthetic Groups, Pigments	Folate and pterines	5-FCL-like protein	Hydroxyethylthiazole kinase (EC 2.7.1.50)	fig|6666666.642171.peg.2596
Cofactors, Vitamins, Prosthetic Groups, Pigments	Lipoic acid	Lipoic acid metabolism	Lipoate-protein ligase A	fig|6666666.642171.peg.2018
Cofactors, Vitamins, Prosthetic Groups, Pigments	Coenzyme A	Coenzyme A Biosynthesis cluster	3-methyl-2-oxobutanoate hydroxymethyltransferase (EC 2.1.2.11)	fig|6666666.642171.peg.891
Cofactors, Vitamins, Prosthetic Groups, Pigments	Coenzyme A	Coenzyme A Biosynthesis cluster	Pantoate--beta-alanine ligase (EC 6.3.2.1)	fig|6666666.642171.peg.892
Cofactors, Vitamins, Prosthetic Groups, Pigments	Coenzyme A	Coenzyme A Biosynthesis cluster	Pantothenate kinase type III, CoaX-like (EC 2.7.1.33)	fig|6666666.642171.peg.4411
Cofactors, Vitamins, Prosthetic Groups, Pigments	Coenzyme A	Coenzyme A Biosynthesis cluster	Aspartate 1-decarboxylase (EC 4.1.1.11)	fig|6666666.642171.peg.893
Cofactors, Vitamins, Prosthetic Groups, Pigments	Coenzyme A	Coenzyme A Biosynthesis	3-methyl-2-oxobutanoate hydroxymethyltransferase (EC 2.1.2.11)	fig|6666666.642171.peg.891
Cofactors, Vitamins, Prosthetic Groups, Pigments	Coenzyme A	Coenzyme A Biosynthesis	Pantothenate kinase (EC 2.7.1.33)	fig|6666666.642171.peg.755
Cofactors, Vitamins, Prosthetic Groups, Pigments	Coenzyme A	Coenzyme A Biosynthesis	Dephospho-CoA kinase (EC 2.7.1.24)	fig|6666666.642171.peg.308
Cofactors, Vitamins, Prosthetic Groups, Pigments	Coenzyme A	Coenzyme A Biosynthesis	Pantothenate kinase type III, CoaX-like (EC 2.7.1.33)	fig|6666666.642171.peg.4411
Cofactors, Vitamins, Prosthetic Groups, Pigments	Coenzyme A	Coenzyme A Biosynthesis	Aspartate 1-decarboxylase (EC 4.1.1.11)	fig|6666666.642171.peg.893
Cofactors, Vitamins, Prosthetic Groups, Pigments	Coenzyme A	Coenzyme A Biosynthesis	2-dehydropantoate 2-reductase (EC 1.1.1.169)	fig|6666666.642171.peg.1465,
				fig|6666666.642171.peg.1545,
				fig|6666666.642171.peg.2320,
				fig|6666666.642171.peg.3169
Cofactors, Vitamins, Prosthetic Groups, Pigments	Coenzyme A	Coenzyme A Biosynthesis	Phosphopantetheine adenylyltransferase (EC 2.7.7.3)	fig|6666666.642171.peg.1475
Cofactors, Vitamins, Prosthetic Groups, Pigments	Coenzyme A	Coenzyme A Biosynthesis	Phosphopantothenoylcysteine synthetase (EC 6.3.2.5)	fig|6666666.642171.peg.1406
Cofactors, Vitamins, Prosthetic Groups, Pigments	Coenzyme A	Coenzyme A Biosynthesis	Phosphopantothenoylcysteine decarboxylase (EC 4.1.1.36)	fig|6666666.642171.peg.1406
Cofactors, Vitamins, Prosthetic Groups, Pigments	Coenzyme A	Coenzyme A Biosynthesis	Pantoate--beta-alanine ligase (EC 6.3.2.1)	fig|6666666.642171.peg.892
Cell Wall and Capsule	Capsular and extracellular polysacchrides	dTDP-rhamnose synthesis	dTDP-4-dehydrorhamnose reductase (EC 1.1.1.133)	fig|6666666.642171.peg.2644,
				fig|6666666.642171.peg.2645
Cell Wall and Capsule	Capsular and extracellular polysacchrides	dTDP-rhamnose synthesis	Glucose-1-phosphate cytidylyltransferase (EC 2.7.7.33)	fig|6666666.642171.peg.4113
Cell Wall and Capsule	Capsular and extracellular polysacchrides	dTDP-rhamnose synthesis	dTDP-glucose 4,6-dehydratase (EC 4.2.1.46)	fig|6666666.642171.peg.2643,
				fig|6666666.642171.peg.3052
Cell Wall and Capsule	Capsular and extracellular polysacchrides	dTDP-rhamnose synthesis	dTDP-4-dehydrorhamnose 3,5-epimerase (EC 5.1.3.13)	fig|6666666.642171.peg.2645
Cell Wall and Capsule	Capsular and extracellular polysacchrides	dTDP-rhamnose synthesis	Glucose-1-phosphate thymidylyltransferase (EC 2.7.7.24)	fig|6666666.642171.peg.2642
Cell Wall and Capsule	Capsular and extracellular polysacchrides	CMP-N-acetylneuraminate Biosynthesis	N-acetylneuraminate synthase (EC 2.5.1.56)	fig|6666666.642171.peg.2639,
				fig|6666666.642171.peg.3383
Cell Wall and Capsule	Capsular and extracellular polysacchrides	CMP-N-acetylneuraminate Biosynthesis	UDP-N-acetylglucosamine 2-epimerase (EC 5.1.3.14)	fig|6666666.642171.peg.2887
Cell Wall and Capsule	Capsular and extracellular polysacchrides	Polysaccharide deacetylases	Peptidoglycan N-acetylglucosamine deacetylase (EC 3.5.1.-)	fig|6666666.642171.peg.534,
				fig|6666666.642171.peg.2080
Cell Wall and Capsule	Capsular and extracellular polysacchrides	Polysaccharide deacetylases	Polysaccharide deacetylase	fig|6666666.642171.peg.1514
Cell Wall and Capsule	Capsular and extracellular polysacchrides	Rhamnose containing glycans	UDP-glucose 4-epimerase (EC 5.1.3.2)	fig|6666666.642171.peg.1783,
				fig|6666666.642171.peg.2539
Cell Wall and Capsule	Capsular and extracellular polysacchrides	Rhamnose containing glycans	dTDP-4-dehydrorhamnose reductase (EC 1.1.1.133)	fig|6666666.642171.peg.2644,
				fig|6666666.642171.peg.2645
Cell Wall and Capsule	Capsular and extracellular polysacchrides	Rhamnose containing glycans	capsular polysaccharide biosynthesis protein	fig|6666666.642171.peg.3011,
				fig|6666666.642171.peg.3012
Cell Wall and Capsule	Capsular and extracellular polysacchrides	Rhamnose containing glycans	Teichoic acid export ATP-binding protein TagH (EC 3.6.3.40)	fig|6666666.642171.peg.2885,
				fig|6666666.642171.peg.3499
Cell Wall and Capsule	Capsular and extracellular polysacchrides	Rhamnose containing glycans	dTDP-glucose 4,6-dehydratase (EC 4.2.1.46)	fig|6666666.642171.peg.2643,
				fig|6666666.642171.peg.3052
Cell Wall and Capsule	Capsular and extracellular polysacchrides	Rhamnose containing glycans	dTDP-4-dehydrorhamnose 3,5-epimerase (EC 5.1.3.13)	fig|6666666.642171.peg.2645
Cell Wall and Capsule	Capsular and extracellular polysacchrides	Rhamnose containing glycans	Glycerol-3-phosphate cytidylyltransferase (EC 2.7.7.39)	fig|6666666.642171.peg.2881
Cell Wall and Capsule	Capsular and extracellular polysacchrides	Rhamnose containing glycans	Glucose-1-phosphate thymidylyltransferase (EC 2.7.7.24)	fig|6666666.642171.peg.2642
Cell Wall and Capsule	Capsular and extracellular polysacchrides	Exopolysaccharide Biosynthesis	Manganese-dependent protein-tyrosine phosphatase (EC 3.1.3.48)	fig|6666666.642171.peg.2818
Cell Wall and Capsule	Capsular and extracellular polysacchrides	Exopolysaccharide Biosynthesis	Tyrosine-protein kinase transmembrane modulator EpsC	fig|6666666.642171.peg.2816,
				fig|6666666.642171.peg.3006,
				fig|6666666.642171.peg.3986
Cell Wall and Capsule	Capsular and extracellular polysacchrides	Exopolysaccharide Biosynthesis	Tyrosine-protein kinase EpsD (EC 2.7.10.2)	fig|6666666.642171.peg.2817,
				fig|6666666.642171.peg.3007
Cell Wall and Capsule	Cell Wall and Capsule - no subcategory	Murein Hydrolases	N-acetylmuramoyl-L-alanine amidase (EC 3.5.1.28)	fig|6666666.642171.peg.455,
				fig|6666666.642171.peg.696,
				fig|6666666.642171.peg.1709,
				fig|6666666.642171.peg.1749,
				fig|6666666.642171.peg.1808,
				fig|6666666.642171.peg.2891,
				fig|6666666.642171.peg.3926
Cell Wall and Capsule	Cell Wall and Capsule - no subcategory	Murein Hydrolases	D-alanyl-D-alanine carboxypeptidase (EC 3.4.16.4)	fig|6666666.642171.peg.786,
				fig|6666666.642171.peg.813,
				fig|6666666.642171.peg.995,
				fig|6666666.642171.peg.1092,
				fig|6666666.642171.peg.4512
Cell Wall and Capsule	Cell Wall and Capsule - no subcategory	Murein Hydrolases	Muramoyltetrapeptide carboxypeptidase (EC 3.4.17.13)	fig|6666666.642171.peg.1691
Cell Wall and Capsule	Cell Wall and Capsule - no subcategory	UDP-N-acetylmuramate from Fructose-6-phosphate Biosynthesis	Glucosamine-1-phosphate N-acetyltransferase (EC 2.3.1.157)	fig|6666666.642171.peg.4390
Cell Wall and Capsule	Cell Wall and Capsule - no subcategory	UDP-N-acetylmuramate from Fructose-6-phosphate Biosynthesis	UDP-N-acetylglucosamine 1-carboxyvinyltransferase (EC 2.5.1.7)	fig|6666666.642171.peg.2728,
				fig|6666666.642171.peg.2763,
				fig|6666666.642171.peg.4429
Cell Wall and Capsule	Cell Wall and Capsule - no subcategory	UDP-N-acetylmuramate from Fructose-6-phosphate Biosynthesis	Phosphoglucosamine mutase (EC 5.4.2.10)	fig|6666666.642171.peg.3898
Cell Wall and Capsule	Cell Wall and Capsule - no subcategory	UDP-N-acetylmuramate from Fructose-6-phosphate Biosynthesis	N-acetylglucosamine-1-phosphate uridyltransferase (EC 2.7.7.23)	fig|6666666.642171.peg.4390
Cell Wall and Capsule	Cell Wall and Capsule - no subcategory	Recycling of Peptidoglycan Amino Acids	N-acetylmuramoyl-L-alanine amidase (EC 3.5.1.28)	fig|6666666.642171.peg.455,
				fig|6666666.642171.peg.696,
				fig|6666666.642171.peg.1709,
				fig|6666666.642171.peg.1749,
				fig|6666666.642171.peg.1808,
				fig|6666666.642171.peg.2891,
				fig|6666666.642171.peg.3926
Cell Wall and Capsule	Cell Wall and Capsule - no subcategory	Recycling of Peptidoglycan Amino Acids	Muramoyltetrapeptide carboxypeptidase (EC 3.4.17.13)	fig|6666666.642171.peg.1691
Cell Wall and Capsule	Gram-Positive cell wall components	Teichoic and lipoteichoic acids biosynthesis	Poly(glycerophosphate chain) D-alanine transfer protein DltD	fig|6666666.642171.peg.2576
Cell Wall and Capsule	Gram-Positive cell wall components	Teichoic and lipoteichoic acids biosynthesis	Teichoic acid export ATP-binding protein TagH (EC 3.6.3.40)	fig|6666666.642171.peg.2885,
				fig|6666666.642171.peg.3499
Cell Wall and Capsule	Gram-Positive cell wall components	Teichoic and lipoteichoic acids biosynthesis	N-acetylmannosaminyltransferase (EC 2.4.1.187)	fig|6666666.642171.peg.2880
Cell Wall and Capsule	Gram-Positive cell wall components	Teichoic and lipoteichoic acids biosynthesis	D-alanyl transfer protein DltB	fig|6666666.642171.peg.2578
Cell Wall and Capsule	Gram-Positive cell wall components	Teichoic and lipoteichoic acids biosynthesis	D-alanine--poly(phosphoribitol) ligase subunit 1 (EC 6.1.1.13)	fig|6666666.642171.peg.2579,
				fig|6666666.642171.peg.3471
Cell Wall and Capsule	Gram-Positive cell wall components	Teichoic and lipoteichoic acids biosynthesis	CDP-glycerol:poly(glycerophosphate) glycerophosphotransferase (EC 2.7.8.12)	fig|6666666.642171.peg.2883
Cell Wall and Capsule	Gram-Positive cell wall components	Teichoic and lipoteichoic acids biosynthesis	Teichoic acid translocation permease protein TagG	fig|6666666.642171.peg.2884
Cell Wall and Capsule	Gram-Positive cell wall components	Teichoic and lipoteichoic acids biosynthesis	2-C-methyl-D-erythritol 4-phosphate cytidylyltransferase (EC 2.7.7.60)	fig|6666666.642171.peg.2220,
				fig|6666666.642171.peg.4277
Cell Wall and Capsule	Gram-Positive cell wall components	D-Alanyl Lipoteichoic Acid Biosynthesis	Poly(glycerophosphate chain) D-alanine transfer protein DltD	fig|6666666.642171.peg.2576
Cell Wall and Capsule	Gram-Positive cell wall components	D-Alanyl Lipoteichoic Acid Biosynthesis	D-alanyl transfer protein DltB	fig|6666666.642171.peg.2578
Cell Wall and Capsule	Gram-Positive cell wall components	D-Alanyl Lipoteichoic Acid Biosynthesis	D-alanine--poly(phosphoribitol) ligase subunit 1 (EC 6.1.1.13)	fig|6666666.642171.peg.2579,
				fig|6666666.642171.peg.3471
Cell Wall and Capsule	Gram-Positive cell wall components	Teichuronic acid biosynthesis	Teichuronic acid biosynthesis protein TuaF	fig|6666666.642171.peg.2897
Cell Wall and Capsule	Gram-Positive cell wall components	Teichuronic acid biosynthesis	Teichuronic acid biosynthesis protein TuaE, putative secreted polysaccharide polymerase	fig|6666666.642171.peg.2896
Cell Wall and Capsule	Gram-Positive cell wall components	Teichuronic acid biosynthesis	Teichuronic acid biosynthesis protein TuaB	fig|6666666.642171.peg.2893
Cell Wall and Capsule	Gram-Positive cell wall components	Teichuronic acid biosynthesis	Teichuronic acid biosynthesis glycosyl transferase TuaC	fig|6666666.642171.peg.2894
Cell Wall and Capsule	Gram-Positive cell wall components	Teichuronic acid biosynthesis	Putative N-acetylgalactosaminyl-diphosphoundecaprenol glucuronosyltransferase	fig|6666666.642171.peg.2898
Cell Wall and Capsule	Gram-Positive cell wall components	Teichuronic acid biosynthesis	Putative undecaprenyl-phosphate N-acetylgalactosaminyl 1-phosphate transferase	fig|6666666.642171.peg.2892
Cell Wall and Capsule	Gram-Positive cell wall components	Teichuronic acid biosynthesis	Putative teichuronic acid biosynthesis glycosyl transferase TuaH	fig|6666666.642171.peg.2899
Cell Wall and Capsule	Gram-Positive cell wall components	Teichuronic acid biosynthesis	Teichuronic acid biosynthesis glycosyltransferase TuaA	fig|6666666.642171.peg.2892
Cell Wall and Capsule	Gram-Positive cell wall components	Sortase	Sortase A, LPXTG specific	fig|6666666.642171.peg.4144
Cell Wall and Capsule	Gram-Positive cell wall components	Polyglycerolphosphate lipoteichoic acid biosynthesis	Lipoteichoic acid synthase LtaS Type Ia	fig|6666666.642171.peg.4160
Cell Wall and Capsule	Gram-Positive cell wall components	Polyglycerolphosphate lipoteichoic acid biosynthesis	Lipoteichoic acid synthase LtaS Type IIIa	fig|6666666.642171.peg.2175,
				fig|6666666.642171.peg.3123
Cell Wall and Capsule	Gram-Positive cell wall components	Polyglycerolphosphate lipoteichoic acid biosynthesis	Lipoteichoic acid synthase LtaS Type Ib	fig|6666666.642171.peg.4112
Virulence, Disease and Defense	Bacteriocins, ribosomally synthesized antibacterial peptides	Bacitracin Stress Response	Two-component response regulator BceR	fig|6666666.642171.peg.179
Virulence, Disease and Defense	Bacteriocins, ribosomally synthesized antibacterial peptides	Bacitracin Stress Response	Protein LiaH, similar to phage shock protein A	fig|6666666.642171.peg.3147
Virulence, Disease and Defense	Bacteriocins, ribosomally synthesized antibacterial peptides	Bacitracin Stress Response	Protein LiaI	fig|6666666.642171.peg.3146
Virulence, Disease and Defense	Bacteriocins, ribosomally synthesized antibacterial peptides	Bacitracin Stress Response	Bacitracin export ATP-binding protein BceA	fig|6666666.642171.peg.181
Virulence, Disease and Defense	Bacteriocins, ribosomally synthesized antibacterial peptides	Bacitracin Stress Response	Bacitracin export permease protein BceB	fig|6666666.642171.peg.182
Virulence, Disease and Defense	Bacteriocins, ribosomally synthesized antibacterial peptides	Bacitracin Stress Response	Two-component sensor histidine kinase BceS	fig|6666666.642171.peg.180
Virulence, Disease and Defense	Resistance to antibiotics and toxic compounds	Copper homeostasis	Copper resistance protein CopD	fig|6666666.642171.peg.2254,
				fig|6666666.642171.peg.3702
Virulence, Disease and Defense	Resistance to antibiotics and toxic compounds	Copper homeostasis	Copper-translocating P-type ATPase (EC 3.6.3.4)	fig|6666666.642171.peg.1603,
				fig|6666666.642171.peg.3102,
				fig|6666666.642171.peg.3488
Virulence, Disease and Defense	Resistance to antibiotics and toxic compounds	Copper homeostasis	Copper resistance protein CopC	fig|6666666.642171.peg.2254,
				fig|6666666.642171.peg.3702
Virulence, Disease and Defense	Resistance to antibiotics and toxic compounds	Copper homeostasis	Multidrug resistance transporter, Bcr/CflA family	fig|6666666.642171.peg.2656
Virulence, Disease and Defense	Resistance to antibiotics and toxic compounds	Bile hydrolysis	Choloylglycine hydrolase (EC 3.5.1.24)	fig|6666666.642171.peg.2554
Virulence, Disease and Defense	Resistance to antibiotics and toxic compounds	Cobalt-zinc-cadmium resistance	Cobalt-zinc-cadmium resistance protein	fig|6666666.642171.peg.241,
				fig|6666666.642171.peg.3460,
				fig|6666666.642171.peg.3636,
				fig|6666666.642171.peg.3841,
				fig|6666666.642171.peg.4033
Virulence, Disease and Defense	Resistance to antibiotics and toxic compounds	Cobalt-zinc-cadmium resistance	Transcriptional regulator, MerR family	fig|6666666.642171.peg.2591,
				fig|6666666.642171.peg.3206,
				fig|6666666.642171.peg.3459
Virulence, Disease and Defense	Resistance to antibiotics and toxic compounds	Streptothricin resistance	Streptothricin acetyltransferase, Streptomyces lavendulae type	fig|6666666.642171.peg.515,
				fig|6666666.642171.peg.519
Virulence, Disease and Defense	Resistance to antibiotics and toxic compounds	Fosfomycin resistance	Fosfomycin resistance protein FosB	fig|6666666.642171.peg.1943
Virulence, Disease and Defense	Resistance to antibiotics and toxic compounds	Resistance to fluoroquinolones	DNA gyrase subunit B (EC 5.99.1.3)	fig|6666666.642171.peg.2328
Virulence, Disease and Defense	Resistance to antibiotics and toxic compounds	Resistance to fluoroquinolones	DNA gyrase subunit A (EC 5.99.1.3)	fig|6666666.642171.peg.2327
Virulence, Disease and Defense	Resistance to antibiotics and toxic compounds	Beta-lactamase	Metal-dependent hydrolases of the beta-lactamase superfamily I	fig|6666666.642171.peg.2019
Virulence, Disease and Defense	Resistance to antibiotics and toxic compounds	Multidrug Resistance Efflux Pumps	Multi antimicrobial extrusion protein (Na(+)/drug antiporter), MATE family of MDR efflux pumps	fig|6666666.642171.peg.1017
Virulence, Disease and Defense	Invasion and intracellular resistance	Mycobacterium virulence operon involved in protein synthesis (SSU ribosomal proteins)	SSU ribosomal protein S7p (S5e)	fig|6666666.642171.peg.4299
Virulence, Disease and Defense	Invasion and intracellular resistance	Mycobacterium virulence operon involved in protein synthesis (SSU ribosomal proteins)	Translation elongation factor G	fig|6666666.642171.peg.4300
Virulence, Disease and Defense	Invasion and intracellular resistance	Mycobacterium virulence operon involved in protein synthesis (SSU ribosomal proteins)	Translation elongation factor Tu	fig|6666666.642171.peg.4301
Virulence, Disease and Defense	Invasion and intracellular resistance	Mycobacterium virulence operon involved in protein synthesis (SSU ribosomal proteins)	SSU ribosomal protein S12p (S23e)	fig|6666666.642171.peg.4298
Virulence, Disease and Defense	Invasion and intracellular resistance	Mycobacterium virulence operon involved in DNA transcription	DNA-directed RNA polymerase beta' subunit (EC 2.7.7.6)	fig|6666666.642171.peg.3936,
				fig|6666666.642171.peg.4296
Virulence, Disease and Defense	Invasion and intracellular resistance	Mycobacterium virulence operon involved in DNA transcription	DNA-directed RNA polymerase beta subunit (EC 2.7.7.6)	fig|6666666.642171.peg.4295
Virulence, Disease and Defense	Invasion and intracellular resistance	Mycobacterium virulence operon possibly involved in quinolinate biosynthesis	Quinolinate synthetase (EC 2.5.1.72)	fig|6666666.642171.peg.432
Virulence, Disease and Defense	Invasion and intracellular resistance	Mycobacterium virulence operon possibly involved in quinolinate biosynthesis	Quinolinate phosphoribosyltransferase [decarboxylating] (EC 2.4.2.19)	fig|6666666.642171.peg.431
Virulence, Disease and Defense	Invasion and intracellular resistance	Mycobacterium virulence operon possibly involved in quinolinate biosynthesis	L-aspartate oxidase (EC 1.4.3.16)	fig|6666666.642171.peg.430,
				fig|6666666.642171.peg.3454
Virulence, Disease and Defense	Invasion and intracellular resistance	Mycobacterium virulence operon involved in protein synthesis (LSU ribosomal proteins)	LSU ribosomal protein L35p	fig|6666666.642171.peg.327
Virulence, Disease and Defense	Invasion and intracellular resistance	Mycobacterium virulence operon involved in protein synthesis (LSU ribosomal proteins)	Translation initiation factor 3	fig|6666666.642171.peg.326
Virulence, Disease and Defense	Invasion and intracellular resistance	Mycobacterium virulence operon involved in protein synthesis (LSU ribosomal proteins)	LSU ribosomal protein L20p	fig|6666666.642171.peg.328
Potassium metabolism	Potassium metabolism - no subcategory	Potassium homeostasis	Potassium efflux system KefA protein	fig|6666666.642171.peg.1566,
				fig|6666666.642171.peg.4185
Potassium metabolism	Potassium metabolism - no subcategory	Potassium homeostasis	Large-conductance mechanosensitive channel	fig|6666666.642171.peg.2806
Miscellaneous	Plant-Prokaryote DOE project	Iron-sulfur cluster assembly	PaaD-like protein (DUF59) involved in Fe-S cluster assembly	fig|6666666.642171.peg.1944
Miscellaneous	Plant-Prokaryote DOE project	Iron-sulfur cluster assembly	Iron-sulfur cluster regulator IscR	fig|6666666.642171.peg.462
Miscellaneous	Plant-Prokaryote DOE project	Iron-sulfur cluster assembly	Putative iron-sulfur cluster assembly scaffold protein for SUF system, SufE2	fig|6666666.642171.peg.3195
Miscellaneous	Plant-Prokaryote DOE project	Iron-sulfur cluster assembly	Iron-sulfur cluster assembly protein SufD	fig|6666666.642171.peg.3193
Miscellaneous	Plant-Prokaryote DOE project	Iron-sulfur cluster assembly	Iron-sulfur cluster assembly ATPase protein SufC	fig|6666666.642171.peg.3192
Miscellaneous	Plant-Prokaryote DOE project	Iron-sulfur cluster assembly	Scaffold protein for [4Fe-4S] cluster assembly ApbC, MRP-like	fig|6666666.642171.peg.4343
Miscellaneous	Plant-Prokaryote DOE project	Iron-sulfur cluster assembly	Cysteine desulfurase (EC 2.8.1.7)	fig|6666666.642171.peg.429,
				fig|6666666.642171.peg.463,
				fig|6666666.642171.peg.3453,
				fig|6666666.642171.peg.3829
Miscellaneous	Plant-Prokaryote DOE project	Iron-sulfur cluster assembly	Iron-sulfur cluster assembly protein SufB	fig|6666666.642171.peg.3196
Miscellaneous	Plant-Prokaryote DOE project	Niacin-Choline transport and metabolism	Glycine betaine transporter OpuD	fig|6666666.642171.peg.197
Miscellaneous	Plant-Prokaryote DOE project	Niacin-Choline transport and metabolism	Nicotinamidase (EC 3.5.1.19)	fig|6666666.642171.peg.3293
Miscellaneous	Plant-Prokaryote DOE project	Niacin-Choline transport and metabolism	Niacin transporter NiaP	fig|6666666.642171.peg.2358,
				fig|6666666.642171.peg.3805
Miscellaneous	Plant-Prokaryote DOE project	Niacin-Choline transport and metabolism	Betaine aldehyde dehydrogenase (EC 1.2.1.8)	fig|6666666.642171.peg.3364
Miscellaneous	Plant-Prokaryote DOE project	Single-Rhodanese-domain proteins	Rhodanese domain protein UPF0176, Firmicutes subgroup	fig|6666666.642171.peg.3854,
				fig|6666666.642171.peg.4481
Miscellaneous	Miscellaneous - no subcategory	Muconate lactonizing enzyme family	L-alanyl-gamma-D-glutamyl-L-diamino acid endopeptidase	fig|6666666.642171.peg.1689
Miscellaneous	Miscellaneous - no subcategory	Muconate lactonizing enzyme family	O-succinylbenzoate synthase (EC 4.2.1.113)	fig|6666666.642171.peg.4472
Miscellaneous	Miscellaneous - no subcategory	Aromatic dioxygenase mess	Catechol-2,3-dioxygenase (EC 1.13.11.2)	fig|6666666.642171.peg.4212
Miscellaneous	Miscellaneous - no subcategory	Bacillus subtilis scratch - gjo	Ku domain protein	fig|6666666.642171.peg.1652
Miscellaneous	Miscellaneous - no subcategory	Bacillus subtilis scratch - gjo	Cell division topological determinant MinJ	fig|6666666.642171.peg.2932,
				fig|6666666.642171.peg.4484
Miscellaneous	Miscellaneous - no subcategory	Bacillus subtilis scratch - gjo	ATP-dependent DNA ligase (EC 6.5.1.1) clustered with Ku protein, LigD	fig|6666666.642171.peg.1653
Miscellaneous	Miscellaneous - no subcategory	Dioxygenases (EC 1.13.11.-)	Catechol-2,3-dioxygenase (EC 1.13.11.2)	fig|6666666.642171.peg.4212
Miscellaneous	Miscellaneous - no subcategory	Broadly distributed proteins not in subsystems	YbbL ABC transporter ATP-binding protein	fig|6666666.642171.peg.1763
Phages, Prophages, Transposable elements, Plasmids	Phages, Prophages	Phage baseplate proteins	Phage baseplate	fig|6666666.642171.peg.106
Phages, Prophages, Transposable elements, Plasmids	Phages, Prophages	Phage packaging machinery	Phage terminase, small subunit	fig|6666666.642171.peg.1737,
				fig|6666666.642171.peg.1791,
				fig|6666666.642171.peg.1832
Phages, Prophages, Transposable elements, Plasmids	Phages, Prophages	Phage packaging machinery	Phage terminase, large subunit	fig|6666666.642171.peg.1736,
				fig|6666666.642171.peg.1831
Phages, Prophages, Transposable elements, Plasmids	Phages, Prophages	Phage packaging machinery	Phage portal protein	fig|6666666.642171.peg.1830
Phages, Prophages, Transposable elements, Plasmids	Phages, Prophages	Phage capsid proteins	Phage capsid and scaffold	fig|6666666.642171.peg.1821
Phages, Prophages, Transposable elements, Plasmids	Phages, Prophages	Phage capsid proteins	Phage minor capsid protein	fig|6666666.642171.peg.1828
Phages, Prophages, Transposable elements, Plasmids	Phages, Prophages	Phage capsid proteins	Phage major capsid protein	fig|6666666.642171.peg.1826
Membrane Transport	ABC transporters	ABC transporter oligopeptide (TC 3.A.1.5.1)	Oligopeptide ABC transporter, periplasmic oligopeptide-binding protein OppA (TC 3.A.1.5.1)	fig|6666666.642171.peg.3371
Membrane Transport	Protein translocation across cytoplasmic membrane	EcsAB transporter affecting expression and secretion of secretory preproteins	EcsC protein	fig|6666666.642171.peg.2035
Membrane Transport	Protein translocation across cytoplasmic membrane	EcsAB transporter affecting expression and secretion of secretory preproteins	ABC transporter, ATP-binding protein EcsA	fig|6666666.642171.peg.2037
Membrane Transport	Protein translocation across cytoplasmic membrane	EcsAB transporter affecting expression and secretion of secretory preproteins	Protease production regulatory protein Hpr (ScoC)	fig|6666666.642171.peg.2043
Membrane Transport	Protein translocation across cytoplasmic membrane	EcsAB transporter affecting expression and secretion of secretory preproteins	Foldase protein PrsA precursor (EC 5.2.1.8)	fig|6666666.642171.peg.2048,
				fig|6666666.642171.peg.4413
Membrane Transport	Protein translocation across cytoplasmic membrane	EcsAB transporter affecting expression and secretion of secretory preproteins	ABC transporter, permease protein EscB	fig|6666666.642171.peg.2036
Membrane Transport	Protein translocation across cytoplasmic membrane	Twin-arginine translocation system	Twin-arginine translocation protein TatAd	fig|6666666.642171.peg.3832
Membrane Transport	Protein translocation across cytoplasmic membrane	Twin-arginine translocation system	Twin-arginine translocation protein TatCd	fig|6666666.642171.peg.3831
Membrane Transport	Cation transporters	Copper uptake system CopCD	Copper resistance protein CopD	fig|6666666.642171.peg.2254,
				fig|6666666.642171.peg.3702
Membrane Transport	Cation transporters	Copper uptake system CopCD	Copper resistance protein CopC	fig|6666666.642171.peg.2254,
				fig|6666666.642171.peg.3702
Membrane Transport	Cation transporters	Magnesium transport	Magnesium and cobalt transport protein CorA	fig|6666666.642171.peg.631,
				fig|6666666.642171.peg.4191
Membrane Transport	Cation transporters	Copper Transport System	Copper(I) chaperone CopZ	fig|6666666.642171.peg.3101
Membrane Transport	Cation transporters	Copper Transport System	Transcriptional repressor in copper uptake, YcnK	fig|6666666.642171.peg.2253,
				fig|6666666.642171.peg.3701
Membrane Transport	Cation transporters	Copper Transport System	Copper resistance protein CopC	fig|6666666.642171.peg.2254,
				fig|6666666.642171.peg.3702
Membrane Transport	Cation transporters	Copper Transport System	Repressor CsoR of the copZA operon	fig|6666666.642171.peg.3100
Membrane Transport	Cation transporters	Copper Transport System	Conserved membrane protein in copper uptake, YcnI	fig|6666666.642171.peg.3703
Membrane Transport	Cation transporters	Copper Transport System	Copper resistance protein CopD	fig|6666666.642171.peg.2254,
				fig|6666666.642171.peg.3702
Membrane Transport	Cation transporters	Copper Transport System	Reductase or disulfide isomerase in copper uptake, YcnL	fig|6666666.642171.peg.3700
Membrane Transport	Cation transporters	Copper Transport System	Copper-translocating P-type ATPase (EC 3.6.3.4)	fig|6666666.642171.peg.1603,
				fig|6666666.642171.peg.3102,
				fig|6666666.642171.peg.3488
Membrane Transport	Uni- Sym- and Antiporters	Multi-subunit cation antiporter	Na(+) H(+) antiporter subunit F	fig|6666666.642171.peg.3304
Membrane Transport	Uni- Sym- and Antiporters	Multi-subunit cation antiporter	Na(+) H(+) antiporter subunit E	fig|6666666.642171.peg.3305
Membrane Transport	Uni- Sym- and Antiporters	Multi-subunit cation antiporter	Na(+) H(+) antiporter subunit B	fig|6666666.642171.peg.3308
Membrane Transport	Uni- Sym- and Antiporters	Multi-subunit cation antiporter	Na(+) H(+) antiporter subunit A	fig|6666666.642171.peg.3309
Membrane Transport	Uni- Sym- and Antiporters	Multi-subunit cation antiporter	Na(+) H(+) antiporter subunit C	fig|6666666.642171.peg.3307
Membrane Transport	Uni- Sym- and Antiporters	Multi-subunit cation antiporter	Na(+) H(+) antiporter subunit D	fig|6666666.642171.peg.3306
Membrane Transport	Uni- Sym- and Antiporters	Multi-subunit cation antiporter	Na(+) H(+) antiporter subunit G	fig|6666666.642171.peg.3303
Membrane Transport	Uni- Sym- and Antiporters	NhaA, NhaD and Sodium-dependent phosphate transporters	Sodium-dependent phosphate transporter	fig|6666666.642171.peg.565
Membrane Transport	Membrane Transport - no subcategory	ECF class transporters	Substrate-specific component RibU of riboflavin ECF transporter	fig|6666666.642171.peg.826
Membrane Transport	Membrane Transport - no subcategory	ECF class transporters	Transmembrane component YkoC of energizing module of thiamin-regulated ECF transporter for HydroxyMethylPyrimidine	fig|6666666.642171.peg.1665
Membrane Transport	Membrane Transport - no subcategory	ECF class transporters	Substrate-specific component BioY of biotin ECF transporter	fig|6666666.642171.peg.2007,
				fig|6666666.642171.peg.3267
Membrane Transport	Membrane Transport - no subcategory	ECF class transporters	Substrate-specific component ThiT of thiamin ECF transporter	fig|6666666.642171.peg.3370
Membrane Transport	Membrane Transport - no subcategory	ECF class transporters	Substrate-specific component YkoE of thiamin-regulated ECF transporter for HydroxyMethylPyrimidine	fig|6666666.642171.peg.1663
Membrane Transport	Membrane Transport - no subcategory	ECF class transporters	Transmembrane component of general energizing module of ECF transporters	fig|6666666.642171.peg.4335
Membrane Transport	Membrane Transport - no subcategory	ECF class transporters	ATPase component of general energizing module of ECF transporters	fig|6666666.642171.peg.4333,
				fig|6666666.642171.peg.4334
Membrane Transport	Membrane Transport - no subcategory	ECF class transporters	Duplicated ATPase component YkoD of energizing module of thiamin-regulated ECF transporter for HydroxyMethylPyrimidine	fig|6666666.642171.peg.1664
Membrane Transport	Membrane Transport - no subcategory	ECF class transporters	Substrate-specific component TrpP of tryptophan ECF transporter	fig|6666666.642171.peg.2040
Membrane Transport	TRAP transporters	TRAP Transporter collection	TRAP-type C4-dicarboxylate transport system, periplasmic component	fig|6666666.642171.peg.3377,
				fig|6666666.642171.peg.3647
Iron acquisition and metabolism	Siderophores	Bacillibactin Siderophore	Trilactone hydrolase [bacillibactin] siderophore	fig|6666666.642171.peg.3270
Iron acquisition and metabolism	Siderophores	Bacillibactin Siderophore	Fe-bacillibactin uptake system FeuB	fig|6666666.642171.peg.2294,
				fig|6666666.642171.peg.3912
Iron acquisition and metabolism	Siderophores	Bacillibactin Siderophore	Isochorismate synthase (EC 5.4.4.2) [bacillibactin] siderophore	fig|6666666.642171.peg.3272
Iron acquisition and metabolism	Siderophores	Bacillibactin Siderophore	Isochorismatase (EC 3.3.2.1) [bacillibactin] siderophore	fig|6666666.642171.peg.91,
				fig|6666666.642171.peg.3274
Iron acquisition and metabolism	Siderophores	Bacillibactin Siderophore	Fe-bacillibactin uptake system FeuA, Fe-bacillibactin binding	fig|6666666.642171.peg.3911
Iron acquisition and metabolism	Siderophores	Bacillibactin Siderophore	2,3-dihydroxybenzoate-AMP ligase (EC 2.7.7.58) [bacillibactin] siderophore	fig|6666666.642171.peg.92,
				fig|6666666.642171.peg.3273
Iron acquisition and metabolism	Siderophores	Bacillibactin Siderophore	Fe-bacillibactin uptake system FeuC	fig|6666666.642171.peg.3913
Iron acquisition and metabolism	Siderophores	Bacillibactin Siderophore	Bacillibactin synthetase component F (EC 2.7.7.-)	fig|6666666.642171.peg.3275
Iron acquisition and metabolism	Siderophores	Siderophore Anthrachelin	Uncharacterized iron compound ABC uptake transporter, permease protein	fig|6666666.642171.peg.3717,
				fig|6666666.642171.peg.3718
Iron acquisition and metabolism	Siderophores	Siderophore Anthrachelin	Antibiotic biosynthesis monooxygenase domain-containing protein	fig|6666666.642171.peg.4095
Iron acquisition and metabolism	Siderophores	Siderophore Anthrachelin	Uncharacterized iron compound ABC uptake transporter, substrate-binding protein	fig|6666666.642171.peg.3715
Iron acquisition and metabolism	Siderophores	Siderophore Anthrachelin	Uncharacterized iron compound ABC uptake transporter, ATP-binding protein	fig|6666666.642171.peg.3716
Iron acquisition and metabolism	Iron acquisition and metabolism - no subcategory	Heme, hemin uptake and utilization systems in GramPositives	Antibiotic biosynthesis monooxygenase domain-containing protein	fig|6666666.642171.peg.4095
Iron acquisition and metabolism	Iron acquisition and metabolism - no subcategory	Heme, hemin uptake and utilization systems in GramPositives	Zn-dependent hydrolase YycJ/WalJ, required for cell wall metabolism and coordination of cell division with DNA replication	fig|6666666.642171.peg.2410,
				fig|6666666.642171.peg.3487
Iron acquisition and metabolism	Iron acquisition and metabolism - no subcategory	Heme, hemin uptake and utilization systems in GramPositives	Uncharacterized iron compound ABC uptake transporter, substrate-binding protein	fig|6666666.642171.peg.3715
Iron acquisition and metabolism	Iron acquisition and metabolism - no subcategory	Heme, hemin uptake and utilization systems in GramPositives	Uncharacterized iron compound ABC uptake transporter, ATP-binding protein	fig|6666666.642171.peg.3716
Iron acquisition and metabolism	Iron acquisition and metabolism - no subcategory	Heme, hemin uptake and utilization systems in GramPositives	Sortase A, LPXTG specific	fig|6666666.642171.peg.4144
Iron acquisition and metabolism	Iron acquisition and metabolism - no subcategory	Heme, hemin uptake and utilization systems in GramPositives	Heme ABC type transporter HtsABC, heme-binding protein	fig|6666666.642171.peg.2011
Iron acquisition and metabolism	Iron acquisition and metabolism - no subcategory	Heme, hemin uptake and utilization systems in GramPositives	Two-component sensor kinase SA14-24	fig|6666666.642171.peg.2407
Iron acquisition and metabolism	Iron acquisition and metabolism - no subcategory	Heme, hemin uptake and utilization systems in GramPositives	Uncharacterized iron compound ABC uptake transporter, permease protein	fig|6666666.642171.peg.3717,
				fig|6666666.642171.peg.3718
Iron acquisition and metabolism	Iron acquisition and metabolism - no subcategory	Heme, hemin uptake and utilization systems in GramPositives	Two-component response regulator SA14-24	fig|6666666.642171.peg.2406
Iron acquisition and metabolism	Iron acquisition and metabolism - no subcategory	Ferrous iron transporter EfeUOB, low-pH-induced	Ferrous iron transport peroxidase EfeB	fig|6666666.642171.peg.2599
Iron acquisition and metabolism	Iron acquisition and metabolism - no subcategory	Ferrous iron transporter EfeUOB, low-pH-induced	Ferrous iron transport periplasmic protein EfeO, contains peptidase-M75 domain and (frequently) cupredoxin-like domain	fig|6666666.642171.peg.2598
RNA Metabolism	RNA processing and modification	Ribonucleases in Bacillus	Ribonuclease J1 (endonuclease and 5' exonuclease)	fig|6666666.642171.peg.1535
RNA Metabolism	RNA processing and modification	Ribonucleases in Bacillus	Ribonuclease HII (EC 3.1.26.4)	fig|6666666.642171.peg.1370
RNA Metabolism	RNA processing and modification	Ribonucleases in Bacillus	Ribonuclease J2 (endoribonuclease in RNA processing)	fig|6666666.642171.peg.1297
RNA Metabolism	RNA processing and modification	Ribonucleases in Bacillus	Ribonuclease HIII (EC 3.1.26.4)	fig|6666666.642171.peg.351
RNA Metabolism	RNA processing and modification	Ribonucleases in Bacillus	5' exoribonuclease Bsu YhaM&subsystem_name=Ribonucleases_in_Bacillus'>3'->5' exoribonuclease Bsu YhaM	fig|6666666.642171.peg.2050
RNA Metabolism	RNA processing and modification	Ribonucleases in Bacillus	Extracellular ribonuclease Bsn	fig|6666666.642171.peg.3214
RNA Metabolism	RNA processing and modification	Ribonuclease H	Ribonuclease HI, Bacillus nonfunctional homolog	fig|6666666.642171.peg.940
RNA Metabolism	RNA processing and modification	Ribonuclease H	Ribonuclease HII (EC 3.1.26.4)	fig|6666666.642171.peg.1370
RNA Metabolism	RNA processing and modification	Ribonuclease H	Ribonuclease HIII (EC 3.1.26.4)	fig|6666666.642171.peg.351
RNA Metabolism	RNA processing and modification	RNA processing and degradation, bacterial	3'-to-5' exoribonuclease RNase R	fig|6666666.642171.peg.3084,
				fig|6666666.642171.peg.3452
RNA Metabolism	RNA processing and modification	RNA processing and degradation, bacterial	Ribonuclease III (EC 3.1.26.3)	fig|6666666.642171.peg.1383
RNA Metabolism	RNA processing and modification	tRNA processing	Ribonuclease Z (EC 3.1.26.11)	fig|6666666.642171.peg.729
RNA Metabolism	RNA processing and modification	tRNA processing	Ribonuclease P protein component (EC 3.1.26.5)	fig|6666666.642171.peg.2335
RNA Metabolism	RNA processing and modification	tRNA processing	tRNA dimethylallyltransferase (EC 2.5.1.75)	fig|6666666.642171.peg.1240
RNA Metabolism	RNA processing and modification	tRNA processing	tRNA(Ile)-lysidine synthetase (EC 6.3.4.19)	fig|6666666.642171.peg.17,
				fig|6666666.642171.peg.4408
RNA Metabolism	RNA processing and modification	tRNA processing	Ribonuclease PH (EC 2.7.7.56)	fig|6666666.642171.peg.377
RNA Metabolism	RNA processing and modification	RNA processing orphans	2'-5' RNA ligase	fig|6666666.642171.peg.208,
				fig|6666666.642171.peg.2286
RNA Metabolism	RNA processing and modification	RNA processing orphans	2H phosphoesterase superfamily protein Bsu1186 (yjcG)	fig|6666666.642171.peg.1866
RNA Metabolism	RNA processing and modification	RNA methylation	tRNA (cytidine(34)-2'-O)-methyltransferase (EC 2.1.1.207)	fig|6666666.642171.peg.2150
RNA Metabolism	RNA processing and modification	RNA methylation	16S rRNA (cytosine(967)-C(5))-methyltransferase (EC 2.1.1.176)	fig|6666666.642171.peg.1402
RNA Metabolism	RNA processing and modification	RNA methylation	SSU rRNA (adenine(1518)-N(6)/adenine(1519)-N(6))-dimethyltransferase (EC 2.1.1.182)	fig|6666666.642171.peg.4382
RNA Metabolism	RNA processing and modification	RNA methylation	16S rRNA (guanine(966)-N(2))-methyltransferase (EC 2.1.1.171)	fig|6666666.642171.peg.1476
RNA Metabolism	Transcription	Transcription initiation, bacterial sigma factors	RNA polymerase sigma factor RpoD	fig|6666666.642171.peg.588
RNA Metabolism	Transcription	Transcription initiation, bacterial sigma factors	RNA polymerase sporulation specific sigma factor SigE	fig|6666666.642171.peg.1447
RNA Metabolism	Transcription	Transcription initiation, bacterial sigma factors	RNA polymerase sporulation specific sigma factor SigH	fig|6666666.642171.peg.4286
RNA Metabolism	Transcription	Transcription initiation, bacterial sigma factors	RNA polymerase heat shock sigma factor SigI	fig|6666666.642171.peg.1648
RNA Metabolism	Transcription	Transcription initiation, bacterial sigma factors	RNA polymerase sporulation specific sigma factor SigF	fig|6666666.642171.peg.789
RNA Metabolism	Transcription	Transcription initiation, bacterial sigma factors	RNA polymerase sigma factor SigB	fig|6666666.642171.peg.3616
RNA Metabolism	Transcription	Transcription initiation, bacterial sigma factors	RNA polymerase sigma-54 factor RpoN	fig|6666666.642171.peg.3022
RNA Metabolism	Transcription	Transcription initiation, bacterial sigma factors	RNA polymerase sigma factor SigV	fig|6666666.642171.peg.4025,
				fig|6666666.642171.peg.4038
RNA Metabolism	Transcription	Transcription initiation, bacterial sigma factors	RNA polymerase sigma-70 factor	fig|6666666.642171.peg.1738,
				fig|6666666.642171.peg.2093
RNA Metabolism	Transcription	Transcription initiation, bacterial sigma factors	RNA polymerase sporulation specific sigma factor SigK	fig|6666666.642171.peg.529
RNA Metabolism	Transcription	Transcription initiation, bacterial sigma factors	RNA polymerase sporulation specific sigma factor SigG	fig|6666666.642171.peg.1446
RNA Metabolism	Transcription	Transcription initiation, bacterial sigma factors	RNA polymerase sigma factor SigZ	fig|6666666.642171.peg.2310
RNA Metabolism	Transcription	Transcription initiation, bacterial sigma factors	RNA polymerase sigma factor for flagellar operon	fig|6666666.642171.peg.1328
RNA Metabolism	Transcription	Transcription initiation, bacterial sigma factors	RNA polymerase sigma factor SigW	fig|6666666.642171.peg.3902
RNA Metabolism	Transcription	RNA polymerase bacterial	DNA-directed RNA polymerase delta subunit (EC 2.7.7.6)	fig|6666666.642171.peg.2722
RNA Metabolism	Transcription	RNA polymerase bacterial	DNA-directed RNA polymerase alpha subunit (EC 2.7.7.6)	fig|6666666.642171.peg.4331
RNA Metabolism	Transcription	RNA polymerase bacterial	DNA-directed RNA polymerase beta' subunit (EC 2.7.7.6)	fig|6666666.642171.peg.3936,
				fig|6666666.642171.peg.4296
RNA Metabolism	Transcription	RNA polymerase bacterial	DNA-directed RNA polymerase omega subunit (EC 2.7.7.6)	fig|6666666.642171.peg.1407
RNA Metabolism	Transcription	RNA polymerase bacterial	DNA-directed RNA polymerase beta subunit (EC 2.7.7.6)	fig|6666666.642171.peg.4295
RNA Metabolism	Transcription	Transcription factors bacterial	Transcription termination protein NusB	fig|6666666.642171.peg.674
RNA Metabolism	Transcription	Transcription factors bacterial	Transcription accessory protein (S1 RNA-binding domain)	fig|6666666.642171.peg.3614
RNA Metabolism	Transcription	Transcription factors bacterial	Transcription elongation factor GreA	fig|6666666.642171.peg.484,
				fig|6666666.642171.peg.3435
RNA Metabolism	Transcription	Transcription factors bacterial	Transcription termination factor Rho	fig|6666666.642171.peg.2730
RNA Metabolism	Transcription	Transcription factors bacterial	Transcription antitermination protein NusG	fig|6666666.642171.peg.735,
				fig|6666666.642171.peg.4289
RNA Metabolism	Transcription	Transcription factors bacterial	Transcription-repair coupling factor	fig|6666666.642171.peg.2300,
				fig|6666666.642171.peg.4395
RNA Metabolism	Transcription	Transcription factors bacterial	COG2740: Predicted nucleic-acid-binding protein implicated in transcription termination	fig|6666666.642171.peg.1314
RNA Metabolism	Transcription	Transcription factors bacterial	Transcription termination protein NusA	fig|6666666.642171.peg.1315
RNA Metabolism	Transcription	Rrf2 family transcriptional regulators	Nitrite-sensitive transcriptional repressor NsrR	fig|6666666.642171.peg.2105
RNA Metabolism	Transcription	Rrf2 family transcriptional regulators	Rrf2 family transcriptional regulator	fig|6666666.642171.peg.3451,
				fig|6666666.642171.peg.3609
RNA Metabolism	Transcription	Rrf2 family transcriptional regulators	Rrf2 family transcriptional regulator, group III	fig|6666666.642171.peg.2778,
				fig|6666666.642171.peg.3591
RNA Metabolism	Transcription	Rrf2 family transcriptional regulators	Iron-sulfur cluster regulator IscR	fig|6666666.642171.peg.462
Nucleosides and Nucleotides	Pyrimidines	pyrimidine conversions	Nucleoside diphosphate kinase (EC 2.7.4.6)	fig|6666666.642171.peg.859
Nucleosides and Nucleotides	Pyrimidines	pyrimidine conversions	Deoxycytidine kinase (EC 2.7.1.74)	fig|6666666.642171.peg.4506
Nucleosides and Nucleotides	Pyrimidines	pyrimidine conversions	Thymidylate kinase (EC 2.7.4.9)	fig|6666666.642171.peg.4368
Nucleosides and Nucleotides	Pyrimidines	pyrimidine conversions	Thioredoxin reductase (EC 1.8.1.9)	fig|6666666.642171.peg.836,
				fig|6666666.642171.peg.2970,
				fig|6666666.642171.peg.3258,
				fig|6666666.642171.peg.3778
Nucleosides and Nucleotides	Pyrimidines	pyrimidine conversions	Pyrimidine-nucleoside phosphorylase (EC 2.4.2.2)	fig|6666666.642171.peg.2488
Nucleosides and Nucleotides	Pyrimidines	pyrimidine conversions	Cytidylate kinase (EC 2.7.4.25)	fig|6666666.642171.peg.842
Nucleosides and Nucleotides	Pyrimidines	pyrimidine conversions	Thymidine kinase (EC 2.7.1.21)	fig|6666666.642171.peg.2732
Nucleosides and Nucleotides	Pyrimidines	pyrimidine conversions	Bis(5'-nucleosyl)-tetraphosphatase (asymmetrical) (EC 3.6.1.17)	fig|6666666.642171.peg.140,
				fig|6666666.642171.peg.1894
Nucleosides and Nucleotides	Pyrimidines	pyrimidine conversions	Purine nucleoside phosphorylase (EC 2.4.2.1)	fig|6666666.642171.peg.785,
				fig|6666666.642171.peg.994
Nucleosides and Nucleotides	Pyrimidines	pyrimidine conversions	5'-nucleotidase (EC 3.1.3.5)	fig|6666666.642171.peg.4171,
				fig|6666666.642171.peg.4349
Nucleosides and Nucleotides	Pyrimidines	pyrimidine conversions	Thymidylate synthase (EC 2.1.1.45)	fig|6666666.642171.peg.957
Nucleosides and Nucleotides	Pyrimidines	pyrimidine conversions	Cytidine deaminase (EC 3.5.4.5)	fig|6666666.642171.peg.577
Nucleosides and Nucleotides	Pyrimidines	pyrimidine conversions	Uridine kinase (EC 2.7.1.48)	fig|6666666.642171.peg.483
Nucleosides and Nucleotides	Pyrimidines	pyrimidine conversions	Uracil phosphoribosyltransferase (EC 2.4.2.9)	fig|6666666.642171.peg.2749
Nucleosides and Nucleotides	Pyrimidines	pyrimidine conversions	2',3'-cyclic-nucleotide 2'-phosphodiesterase (EC 3.1.4.16)	fig|6666666.642171.peg.4171,
				fig|6666666.642171.peg.4349
Nucleosides and Nucleotides	Pyrimidines	pyrimidine conversions	CTP synthase (EC 6.3.4.2)	fig|6666666.642171.peg.2723
Nucleosides and Nucleotides	Pyrimidines	De Novo Pyrimidine Synthesis	Uracil permease	fig|6666666.642171.peg.1430
Nucleosides and Nucleotides	Pyrimidines	De Novo Pyrimidine Synthesis	Orotidine 5'-phosphate decarboxylase (EC 4.1.1.23)	fig|6666666.642171.peg.1423
Nucleosides and Nucleotides	Pyrimidines	De Novo Pyrimidine Synthesis	Aspartate carbamoyltransferase (EC 2.1.3.2)	fig|6666666.642171.peg.1429
Nucleosides and Nucleotides	Pyrimidines	De Novo Pyrimidine Synthesis	Carbamoyl-phosphate synthase small chain (EC 6.3.5.5)	fig|6666666.642171.peg.1427,
				fig|6666666.642171.peg.1935
Nucleosides and Nucleotides	Pyrimidines	De Novo Pyrimidine Synthesis	Orotate phosphoribosyltransferase (EC 2.4.2.10)	fig|6666666.642171.peg.1422
Nucleosides and Nucleotides	Pyrimidines	De Novo Pyrimidine Synthesis	Carbamoyl-phosphate synthase large chain (EC 6.3.5.5)	fig|6666666.642171.peg.1426,
				fig|6666666.642171.peg.1934
Nucleosides and Nucleotides	Pyrimidines	De Novo Pyrimidine Synthesis	Dihydroorotase (EC 3.5.2.3)	fig|6666666.642171.peg.1428
Nucleosides and Nucleotides	Pyrimidines	De Novo Pyrimidine Synthesis	Uracil phosphoribosyltransferase (EC 2.4.2.9)	fig|6666666.642171.peg.2749
Nucleosides and Nucleotides	Pyrimidines	De Novo Pyrimidine Synthesis	Pyrimidine operon regulatory protein PyrR	fig|6666666.642171.peg.1431
Nucleosides and Nucleotides	Purines	De Novo Purine Biosynthesis	Phosphoribosylamine--glycine ligase (EC 6.3.4.13)	fig|6666666.642171.peg.41,
				fig|6666666.642171.peg.4056
Nucleosides and Nucleotides	Purines	De Novo Purine Biosynthesis	IMP cyclohydrolase (EC 3.5.4.10)	fig|6666666.642171.peg.3933,
				fig|6666666.642171.peg.4055
Nucleosides and Nucleotides	Purines	De Novo Purine Biosynthesis	Amidophosphoribosyltransferase (EC 2.4.2.14)	fig|6666666.642171.peg.4052
Nucleosides and Nucleotides	Purines	De Novo Purine Biosynthesis	Ribose-phosphate pyrophosphokinase (EC 2.7.6.1)	fig|6666666.642171.peg.4391
Nucleosides and Nucleotides	Purines	De Novo Purine Biosynthesis	Phosphoribosylaminoimidazole-succinocarboxamide synthase (EC 6.3.2.6)	fig|6666666.642171.peg.4048
Nucleosides and Nucleotides	Purines	De Novo Purine Biosynthesis	Phosphoribosylglycinamide formyltransferase (EC 2.1.2.2)	fig|6666666.642171.peg.2227,
				fig|6666666.642171.peg.4054
Nucleosides and Nucleotides	Purines	De Novo Purine Biosynthesis	Adenylosuccinate lyase (EC 4.3.2.2)	fig|6666666.642171.peg.4047
Nucleosides and Nucleotides	Purines	De Novo Purine Biosynthesis	Phosphoribosylformylglycinamidine cyclo-ligase (EC 6.3.3.1)	fig|6666666.642171.peg.2226,
				fig|6666666.642171.peg.4053
Nucleosides and Nucleotides	Purines	De Novo Purine Biosynthesis	Phosphoribosylaminoimidazolecarboxamide formyltransferase (EC 2.1.2.3)	fig|6666666.642171.peg.3933,
				fig|6666666.642171.peg.4055
Nucleosides and Nucleotides	Purines	De Novo Purine Biosynthesis	Phosphoribosylformylglycinamidine synthase, PurS subunit (EC 6.3.5.3)	fig|6666666.642171.peg.4049
Nucleosides and Nucleotides	Purines	De Novo Purine Biosynthesis	Phosphoribosylformylglycinamidine synthase, synthetase subunit (EC 6.3.5.3)	fig|6666666.642171.peg.4051
Nucleosides and Nucleotides	Purines	De Novo Purine Biosynthesis	Phosphoribosylformylglycinamidine synthase, glutamine amidotransferase subunit (EC 6.3.5.3)	fig|6666666.642171.peg.4050
Nucleosides and Nucleotides	Purines	Xanthine dehydrogenase subunits	Xanthine and CO dehydrogenases maturation factor, XdhC/CoxF family	fig|6666666.642171.peg.2435
Nucleosides and Nucleotides	Purines	Xanthine dehydrogenase subunits	Xanthine dehydrogenase, molybdenum binding subunit (EC 1.17.1.4)	fig|6666666.642171.peg.2437,
				fig|6666666.642171.peg.3981
Nucleosides and Nucleotides	Purines	Xanthine dehydrogenase subunits	Xanthine dehydrogenase, FAD binding subunit (EC 1.17.1.4)	fig|6666666.642171.peg.2438,
				fig|6666666.642171.peg.3982
Nucleosides and Nucleotides	Purines	Xanthine dehydrogenase subunits	Xanthine dehydrogenase iron-sulfur subunit (EC 1.17.1.4)	fig|6666666.642171.peg.2439
Nucleosides and Nucleotides	Purines	Xanthine Metabolism in Bacteria	Hypoxanthine/guanine permease PbuG	fig|6666666.642171.peg.4040
Nucleosides and Nucleotides	Purines	Xanthine Metabolism in Bacteria	Na+ dependent nucleoside transporter NupC	fig|6666666.642171.peg.2487,
				fig|6666666.642171.peg.2530,
				fig|6666666.642171.peg.3245
Nucleosides and Nucleotides	Purines	Xanthine Metabolism in Bacteria	Xanthine phosphoribosyltransferase (EC 2.4.2.22)	fig|6666666.642171.peg.923
Nucleosides and Nucleotides	Purines	Xanthine Metabolism in Bacteria	Xanthine permease	fig|6666666.642171.peg.924,
				fig|6666666.642171.peg.3491
Nucleosides and Nucleotides	Purines	Purine Utilization	Xanthine and CO dehydrogenases maturation factor, XdhC/CoxF family	fig|6666666.642171.peg.2435
Nucleosides and Nucleotides	Purines	Purine Utilization	Xanthine permease	fig|6666666.642171.peg.924,
				fig|6666666.642171.peg.3491
Nucleosides and Nucleotides	Purines	Purine Utilization	Xanthine dehydrogenase, molybdenum binding subunit (EC 1.17.1.4)	fig|6666666.642171.peg.2437,
				fig|6666666.642171.peg.3981
Nucleosides and Nucleotides	Purines	Purine Utilization	Xanthine dehydrogenase, FAD binding subunit (EC 1.17.1.4)	fig|6666666.642171.peg.2438,
				fig|6666666.642171.peg.3982
Nucleosides and Nucleotides	Purines	Purine Utilization	Xanthine dehydrogenase iron-sulfur subunit (EC 1.17.1.4)	fig|6666666.642171.peg.2439
Nucleosides and Nucleotides	Purines	GMP synthase	GMP synthase [glutamine-hydrolyzing], ATP pyrophosphatase subunit (EC 6.3.5.2)	fig|6666666.642171.peg.4037
Nucleosides and Nucleotides	Purines	GMP synthase	GMP synthase [glutamine-hydrolyzing], amidotransferase subunit (EC 6.3.5.2)	fig|6666666.642171.peg.4037
Nucleosides and Nucleotides	Purines	Purine conversions	Adenylosuccinate synthetase (EC 6.3.4.4)	fig|6666666.642171.peg.2404
Nucleosides and Nucleotides	Purines	Purine conversions	GMP synthase [glutamine-hydrolyzing], amidotransferase subunit (EC 6.3.5.2)	fig|6666666.642171.peg.4037
Nucleosides and Nucleotides	Purines	Purine conversions	Inosine-5'-monophosphate dehydrogenase (EC 1.1.1.205)	fig|6666666.642171.peg.4513
Nucleosides and Nucleotides	Purines	Purine conversions	GMP reductase (EC 1.7.1.7)	fig|6666666.642171.peg.3256
Nucleosides and Nucleotides	Purines	Purine conversions	Hypoxanthine-guanine phosphoribosyltransferase (EC 2.4.2.8)	fig|6666666.642171.peg.4409
Nucleosides and Nucleotides	Purines	Purine conversions	Adenylosuccinate lyase (EC 4.3.2.2)	fig|6666666.642171.peg.4047
Nucleosides and Nucleotides	Purines	Purine conversions	Deoxyadenosine kinase (EC 2.7.1.76)	fig|6666666.642171.peg.4506
Nucleosides and Nucleotides	Purines	Purine conversions	Adenine phosphoribosyltransferase (EC 2.4.2.7)	fig|6666666.642171.peg.452
Nucleosides and Nucleotides	Purines	Purine conversions	2',3'-cyclic-nucleotide 2'-phosphodiesterase (EC 3.1.4.16)	fig|6666666.642171.peg.4171,
				fig|6666666.642171.peg.4349
Nucleosides and Nucleotides	Purines	Purine conversions	Nucleoside diphosphate kinase (EC 2.7.4.6)	fig|6666666.642171.peg.859
Nucleosides and Nucleotides	Purines	Purine conversions	Adenylate kinase (EC 2.7.4.3)	fig|6666666.642171.peg.4325
Nucleosides and Nucleotides	Purines	Purine conversions	Deoxyguanosine kinase (EC 2.7.1.113)	fig|6666666.642171.peg.4505
Nucleosides and Nucleotides	Purines	Purine conversions	Adenine deaminase (EC 3.5.4.2)	fig|6666666.642171.peg.1536,
				fig|6666666.642171.peg.4058
Nucleosides and Nucleotides	Purines	Purine conversions	Purine nucleoside phosphorylase (EC 2.4.2.1)	fig|6666666.642171.peg.785,
				fig|6666666.642171.peg.994
Nucleosides and Nucleotides	Purines	Purine conversions	5'-nucleotidase (EC 3.1.3.5)	fig|6666666.642171.peg.4171,
				fig|6666666.642171.peg.4349
Nucleosides and Nucleotides	Purines	Purine conversions	GMP synthase [glutamine-hydrolyzing], ATP pyrophosphatase subunit (EC 6.3.5.2)	fig|6666666.642171.peg.4037
Nucleosides and Nucleotides	Purines	Purine conversions	Xanthine phosphoribosyltransferase (EC 2.4.2.22)	fig|6666666.642171.peg.923
Nucleosides and Nucleotides	Purines	Purine conversions	5'-nucleotidase family protein in cluster with NagD-like phosphatase	fig|6666666.642171.peg.3228
Nucleosides and Nucleotides	Purines	Purine conversions	Guanylate kinase (EC 2.7.4.8)	fig|6666666.642171.peg.1408
Nucleosides and Nucleotides	Nucleosides and Nucleotides - no subcategory	Ribonucleotide reduction	Ribonucleotide reductase of class Ib (aerobic), alpha subunit (EC 1.17.4.1)	fig|6666666.642171.peg.1235
Nucleosides and Nucleotides	Nucleosides and Nucleotides - no subcategory	Ribonucleotide reduction	Ribonucleotide reduction protein NrdI	fig|6666666.642171.peg.1236
Nucleosides and Nucleotides	Nucleosides and Nucleotides - no subcategory	Ribonucleotide reduction	Ribonucleotide reductase transcriptional regulator NrdR	fig|6666666.642171.peg.315
Nucleosides and Nucleotides	Nucleosides and Nucleotides - no subcategory	Ribonucleotide reduction	Ribonucleotide reductase of class Ib (aerobic), beta subunit (EC 1.17.4.1)	fig|6666666.642171.peg.1234
Nucleosides and Nucleotides	Nucleosides and Nucleotides - no subcategory	Adenosyl nucleosidases	S-adenosylhomocysteine nucleosidase (EC 3.2.2.9)	fig|6666666.642171.peg.489
Nucleosides and Nucleotides	Nucleosides and Nucleotides - no subcategory	Adenosyl nucleosidases	Purine nucleoside phosphorylase (EC 2.4.2.1)	fig|6666666.642171.peg.785,
				fig|6666666.642171.peg.994
Nucleosides and Nucleotides	Nucleosides and Nucleotides - no subcategory	Adenosyl nucleosidases	5'-methylthioadenosine nucleosidase (EC 3.2.2.16)	fig|6666666.642171.peg.489
Nucleosides and Nucleotides	Detoxification	Nucleoside triphosphate pyrophosphohydrolase MazG	Nucleoside triphosphate pyrophosphohydrolase MazG (EC 3.6.1.8)	fig|6666666.642171.peg.4398
Nucleosides and Nucleotides	Detoxification	Nudix proteins (nucleoside triphosphate hydrolases)	ADP-ribose pyrophosphatase (EC 3.6.1.13)	fig|6666666.642171.peg.10,
				fig|6666666.642171.peg.771
Nucleosides and Nucleotides	Detoxification	Nudix proteins (nucleoside triphosphate hydrolases)	8-oxo-dGTPase Bsu YtkD	fig|6666666.642171.peg.4460
Nucleosides and Nucleotides	Detoxification	Nudix proteins (nucleoside triphosphate hydrolases)	8-oxo-GTPase Bsu YtkD	fig|6666666.642171.peg.4460
Protein Metabolism	Protein folding	Protein chaperones	Heat shock protein GrpE	fig|6666666.642171.peg.559,
				fig|6666666.642171.peg.3466
Protein Metabolism	Protein folding	Protein chaperones	Chaperone protein DnaK	fig|6666666.642171.peg.560,
				fig|6666666.642171.peg.3467
Protein Metabolism	Protein folding	Protein chaperones	Chaperone protein DnaJ	fig|6666666.642171.peg.561
Protein Metabolism	Protein folding	Protein chaperones	Chaperone protein HtpG	fig|6666666.642171.peg.2235,
				fig|6666666.642171.peg.2459,
				fig|6666666.642171.peg.3444
Protein Metabolism	Protein folding	Periplasmic disulfide interchange	Periplasmic thiol:disulfide interchange protein DsbA	fig|6666666.642171.peg.3104
Protein Metabolism	Protein folding	Periplasmic disulfide interchange	Cytochrome c-type biogenesis protein CcdA (DsbD analog)	fig|6666666.642171.peg.1178
Protein Metabolism	Protein folding	Peptidyl-prolyl cis-trans isomerase	Foldase protein PrsA precursor (EC 5.2.1.8)	fig|6666666.642171.peg.2048,
				fig|6666666.642171.peg.4413
Protein Metabolism	Protein biosynthesis	tRNA aminoacylation, Val	Valyl-tRNA synthetase (EC 6.1.1.9)	fig|6666666.642171.peg.408
Protein Metabolism	Protein biosynthesis	tRNA aminoacylation, Met	Methionyl-tRNA synthetase (EC 6.1.1.10)	fig|6666666.642171.peg.4378
Protein Metabolism	Protein biosynthesis	rRNAs	5S rRNA	fig|6666666.642171.rna.1,
				fig|6666666.642171.rna.29,
				fig|6666666.642171.rna.58,
				fig|6666666.642171.rna.60,
				fig|6666666.642171.rna.61,
				fig|6666666.642171.rna.85,
				fig|6666666.642171.rna.87
Protein Metabolism	Protein biosynthesis	rRNAs	SSU rRNA	fig|6666666.642171.rna.89
Protein Metabolism	Protein biosynthesis	rRNAs	LSU rRNA	fig|6666666.642171.rna.88
Protein Metabolism	Protein biosynthesis	tRNA aminoacylation, Ile	Isoleucyl-tRNA synthetase (EC 6.1.1.5)	fig|6666666.642171.peg.1435
Protein Metabolism	Protein biosynthesis	tRNA aminoacylation, Arg	Arginyl-tRNA synthetase (EC 6.1.1.19)	fig|6666666.642171.peg.2706
Protein Metabolism	Protein biosynthesis	Translation initiation factors bacterial	Translation initiation factor 1	fig|6666666.642171.peg.4327
Protein Metabolism	Protein biosynthesis	Translation initiation factors bacterial	Methionyl-tRNA formyltransferase (EC 2.1.2.9)	fig|6666666.642171.peg.1403
Protein Metabolism	Protein biosynthesis	Translation initiation factors bacterial	Translation initiation factor 3	fig|6666666.642171.peg.326
Protein Metabolism	Protein biosynthesis	Translation initiation factors bacterial	Translation initiation factor 2	fig|6666666.642171.peg.1312
Protein Metabolism	Protein biosynthesis	Translation initiation factors bacterial	Ribosome-binding factor A	fig|6666666.642171.peg.1310
Protein Metabolism	Protein biosynthesis	Ribosome SSU bacterial	SSU ribosomal protein S11p (S14e)	fig|6666666.642171.peg.4330
Protein Metabolism	Protein biosynthesis	Ribosome SSU bacterial	SSU ribosomal protein S1p	fig|6666666.642171.peg.843
Protein Metabolism	Protein biosynthesis	Ribosome SSU bacterial	SSU ribosomal protein S6p	fig|6666666.642171.peg.2350
Protein Metabolism	Protein biosynthesis	Ribosome SSU bacterial	SSU ribosomal protein S15p (S13e)	fig|6666666.642171.peg.1307
Protein Metabolism	Protein biosynthesis	Ribosome SSU bacterial	SSU ribosomal protein S14p (S29e)	fig|6666666.642171.peg.2156,
				fig|6666666.642171.peg.4317
Protein Metabolism	Protein biosynthesis	Ribosome SSU bacterial	SSU ribosomal protein S5p (S2e)	fig|6666666.642171.peg.4321
Protein Metabolism	Protein biosynthesis	Ribosome SSU bacterial	SSU ribosomal protein S18p	fig|6666666.642171.peg.2352
Protein Metabolism	Protein biosynthesis	Ribosome SSU bacterial	SSU ribosomal protein S17p (S11e)	fig|6666666.642171.peg.4313
Protein Metabolism	Protein biosynthesis	Ribosome SSU bacterial	SSU ribosomal protein S20p	fig|6666666.642171.peg.552
Protein Metabolism	Protein biosynthesis	Ribosome SSU bacterial	SSU ribosomal protein S12p (S23e)	fig|6666666.642171.peg.4298
Protein Metabolism	Protein biosynthesis	Ribosome SSU bacterial	SSU ribosomal protein S9p (S16e)	fig|6666666.642171.peg.4338
Protein Metabolism	Protein biosynthesis	Ribosome SSU bacterial	SSU ribosomal protein S8p (S15Ae)	fig|6666666.642171.peg.4318
Protein Metabolism	Protein biosynthesis	Ribosome SSU bacterial	SSU ribosomal protein S4p (S9e)	fig|6666666.642171.peg.251
Protein Metabolism	Protein biosynthesis	Ribosome SSU bacterial	SSU ribosomal protein S14p (S29e), zinc-independent	fig|6666666.642171.peg.2156
Protein Metabolism	Protein biosynthesis	Ribosome SSU bacterial	SSU ribosomal protein S19p (S15e)	fig|6666666.642171.peg.4308
Protein Metabolism	Protein biosynthesis	Ribosome SSU bacterial	SSU ribosomal protein S10p (S20e)	fig|6666666.642171.peg.4303
Protein Metabolism	Protein biosynthesis	Ribosome SSU bacterial	SSU ribosomal protein S16p	fig|6666666.642171.peg.1377
Protein Metabolism	Protein biosynthesis	Ribosome SSU bacterial	SSU ribosomal protein S3p (S3e)	fig|6666666.642171.peg.4310
Protein Metabolism	Protein biosynthesis	Ribosome SSU bacterial	SSU ribosomal protein S18p, zinc-independent	fig|6666666.642171.peg.2352
Protein Metabolism	Protein biosynthesis	Ribosome SSU bacterial	SSU ribosomal protein S7p (S5e)	fig|6666666.642171.peg.4299
Protein Metabolism	Protein biosynthesis	Ribosome SSU bacterial	SSU ribosomal protein S2p (SAe)	fig|6666666.642171.peg.1326
Protein Metabolism	Protein biosynthesis	Ribosome SSU bacterial	SSU ribosomal protein S14p (S29e), zinc-dependent	fig|6666666.642171.peg.4317
Protein Metabolism	Protein biosynthesis	Ribosome SSU bacterial	SSU ribosomal protein S21p	fig|6666666.642171.peg.566
Protein Metabolism	Protein biosynthesis	Ribosome SSU bacterial	SSU ribosomal protein S13p (S18e)	fig|6666666.642171.peg.4329
Protein Metabolism	Protein biosynthesis	tRNA aminoacylation, Gly	Glycyl-tRNA synthetase alpha chain (EC 6.1.1.14)	fig|6666666.642171.peg.581
Protein Metabolism	Protein biosynthesis	tRNA aminoacylation, Gly	Glycyl-tRNA synthetase beta chain (EC 6.1.1.14)	fig|6666666.642171.peg.582,
				fig|6666666.642171.peg.3376
Protein Metabolism	Protein biosynthesis	tRNA aminoacylation, Ala	Alanyl-tRNA synthetase (EC 6.1.1.7)	fig|6666666.642171.peg.475
Protein Metabolism	Protein biosynthesis	tRNA aminoacylation, Trp	Tryptophanyl-tRNA synthetase (EC 6.1.1.2)	fig|6666666.642171.peg.1916
Protein Metabolism	Protein biosynthesis	Ribosome LSU bacterial	LSU ribosomal protein L18p (L5e)	fig|6666666.642171.peg.4320
Protein Metabolism	Protein biosynthesis	Ribosome LSU bacterial	LSU ribosomal protein L11p (L12e)	fig|6666666.642171.peg.4290
Protein Metabolism	Protein biosynthesis	Ribosome LSU bacterial	LSU ribosomal protein L5p (L11e)	fig|6666666.642171.peg.4316
Protein Metabolism	Protein biosynthesis	Ribosome LSU bacterial	LSU ribosomal protein L23p (L23Ae)	fig|6666666.642171.peg.4306
Protein Metabolism	Protein biosynthesis	Ribosome LSU bacterial	LSU ribosomal protein L14p (L23e)	fig|6666666.642171.peg.4314
Protein Metabolism	Protein biosynthesis	Ribosome LSU bacterial	LSU ribosomal protein L31p, zinc-dependent	fig|6666666.642171.peg.2731
Protein Metabolism	Protein biosynthesis	Ribosome LSU bacterial	LSU ribosomal protein L2p (L8e)	fig|6666666.642171.peg.4307
Protein Metabolism	Protein biosynthesis	Ribosome LSU bacterial	LSU ribosomal protein L31p	fig|6666666.642171.peg.2731,
				fig|6666666.642171.peg.4468
Protein Metabolism	Protein biosynthesis	Ribosome LSU bacterial	LSU ribosomal protein L6p (L9e)	fig|6666666.642171.peg.4319
Protein Metabolism	Protein biosynthesis	Ribosome LSU bacterial	LSU ribosomal protein L21p	fig|6666666.642171.peg.421
Protein Metabolism	Protein biosynthesis	Ribosome LSU bacterial	LSU ribosomal protein L24p (L26e)	fig|6666666.642171.peg.4315
Protein Metabolism	Protein biosynthesis	Ribosome LSU bacterial	LSU ribosomal protein L29p (L35e)	fig|6666666.642171.peg.4312
Protein Metabolism	Protein biosynthesis	Ribosome LSU bacterial	LSU ribosomal protein L30p (L7e)	fig|6666666.642171.peg.4322
Protein Metabolism	Protein biosynthesis	Ribosome LSU bacterial	LSU ribosomal protein L31p, zinc-independent	fig|6666666.642171.peg.4468
Protein Metabolism	Protein biosynthesis	Ribosome LSU bacterial	LSU ribosomal protein L1p (L10Ae)	fig|6666666.642171.peg.4291
Protein Metabolism	Protein biosynthesis	Ribosome LSU bacterial	LSU ribosomal protein L33p, zinc-dependent	fig|6666666.642171.peg.616,
				fig|6666666.642171.peg.4287
Protein Metabolism	Protein biosynthesis	Ribosome LSU bacterial	LSU ribosomal protein L16p (L10e)	fig|6666666.642171.peg.4311
Protein Metabolism	Protein biosynthesis	Ribosome LSU bacterial	LSU ribosomal protein L25p	fig|6666666.642171.peg.4392
Protein Metabolism	Protein biosynthesis	Ribosome LSU bacterial	LSU ribosomal protein L3p (L3e)	fig|6666666.642171.peg.4304
Protein Metabolism	Protein biosynthesis	Ribosome LSU bacterial	LSU ribosomal protein L15p (L27Ae)	fig|6666666.642171.peg.4323
Protein Metabolism	Protein biosynthesis	Ribosome LSU bacterial	Firmicutes ribosomal L7Ae family protein	fig|6666666.642171.peg.4297
Protein Metabolism	Protein biosynthesis	Ribosome LSU bacterial	LSU ribosomal protein L33p, zinc-independent	fig|6666666.642171.peg.730
Protein Metabolism	Protein biosynthesis	Ribosome LSU bacterial	LSU ribosomal protein L13p (L13Ae)	fig|6666666.642171.peg.4337
Protein Metabolism	Protein biosynthesis	Ribosome LSU bacterial	LSU ribosomal protein L22p (L17e)	fig|6666666.642171.peg.4309
Protein Metabolism	Protein biosynthesis	Ribosome LSU bacterial	LSU ribosomal protein L10p (P0)	fig|6666666.642171.peg.4292
Protein Metabolism	Protein biosynthesis	Ribosome LSU bacterial	LSU ribosomal protein L9p	fig|6666666.642171.peg.2390
Protein Metabolism	Protein biosynthesis	Ribosome LSU bacterial	LSU ribosomal protein L28p	fig|6666666.642171.peg.1394
Protein Metabolism	Protein biosynthesis	Ribosome LSU bacterial	LSU ribosomal protein L19p	fig|6666666.642171.peg.1372
Protein Metabolism	Protein biosynthesis	Ribosome LSU bacterial	LSU ribosomal protein L35p	fig|6666666.642171.peg.327
Protein Metabolism	Protein biosynthesis	Ribosome LSU bacterial	LSU ribosomal protein L36p	fig|6666666.642171.peg.4328
Protein Metabolism	Protein biosynthesis	Ribosome LSU bacterial	LSU ribosomal protein L20p	fig|6666666.642171.peg.328
Protein Metabolism	Protein biosynthesis	Ribosome LSU bacterial	LSU ribosomal protein L32p	fig|6666666.642171.peg.1468
Protein Metabolism	Protein biosynthesis	Ribosome LSU bacterial	LSU ribosomal protein L33p	fig|6666666.642171.peg.616,
				fig|6666666.642171.peg.730,
				fig|6666666.642171.peg.4287
Protein Metabolism	Protein biosynthesis	Ribosome LSU bacterial	LSU ribosomal protein L17p	fig|6666666.642171.peg.4332
Protein Metabolism	Protein biosynthesis	Ribosome LSU bacterial	LSU ribosomal protein L27p	fig|6666666.642171.peg.423
Protein Metabolism	Protein biosynthesis	Ribosome LSU bacterial	LSU ribosomal protein L4p (L1e)	fig|6666666.642171.peg.4305
Protein Metabolism	Protein biosynthesis	Programmed frameshift	programmed frameshift-containing	fig|6666666.642171.peg.2924,
				fig|6666666.642171.peg.3403
Protein Metabolism	Protein biosynthesis	Programmed frameshift	Peptide chain release factor 2	fig|6666666.642171.peg.2924,
				fig|6666666.642171.peg.3403
Protein Metabolism	Protein biosynthesis	tRNA aminoacylation, Cys	Cysteinyl-tRNA synthetase (EC 6.1.1.16)	fig|6666666.642171.peg.4282
Protein Metabolism	Protein biosynthesis	Translation termination factors bacterial	Ribosome recycling factor	fig|6666666.642171.peg.1323
Protein Metabolism	Protein biosynthesis	Translation termination factors bacterial	Peptidyl-tRNA hydrolase (EC 3.1.1.29)	fig|6666666.642171.peg.4393
Protein Metabolism	Protein biosynthesis	Translation termination factors bacterial	Peptide deformylase (EC 3.5.1.88)	fig|6666666.642171.peg.1404,
				fig|6666666.642171.peg.1532
Protein Metabolism	Protein biosynthesis	Translation termination factors bacterial	Methionine aminopeptidase (EC 3.4.11.18)	fig|6666666.642171.peg.4157,
				fig|6666666.642171.peg.4326
Protein Metabolism	Protein biosynthesis	Translation termination factors bacterial	tmRNA-binding protein SmpB	fig|6666666.642171.peg.3085
Protein Metabolism	Protein biosynthesis	Translation termination factors bacterial	Peptide chain release factor 2	fig|6666666.642171.peg.2924,
				fig|6666666.642171.peg.3403
Protein Metabolism	Protein biosynthesis	Translation termination factors bacterial	Peptide chain release factor 1	fig|6666666.642171.peg.2737
Protein Metabolism	Protein biosynthesis	tRNA aminoacylation, His	Histidyl-tRNA synthetase (EC 6.1.1.21)	fig|6666666.642171.peg.458,
				fig|6666666.642171.peg.2271
Protein Metabolism	Protein biosynthesis	tRNA aminoacylation, Asp and Asn	Aspartyl-tRNA(Asn) amidotransferase subunit C (EC 6.3.5.6)	fig|6666666.642171.peg.4070
Protein Metabolism	Protein biosynthesis	tRNA aminoacylation, Asp and Asn	Aspartyl-tRNA(Asn) amidotransferase subunit B (EC 6.3.5.6)	fig|6666666.642171.peg.4072
Protein Metabolism	Protein biosynthesis	tRNA aminoacylation, Asp and Asn	Aspartyl-tRNA synthetase (EC 6.1.1.12)	fig|6666666.642171.peg.459,
				fig|6666666.642171.peg.2270
Protein Metabolism	Protein biosynthesis	tRNA aminoacylation, Asp and Asn	Asparaginyl-tRNA synthetase (EC 6.1.1.22)	fig|6666666.642171.peg.898
Protein Metabolism	Protein biosynthesis	tRNA aminoacylation, Asp and Asn	Aspartyl-tRNA(Asn) amidotransferase subunit A (EC 6.3.5.6)	fig|6666666.642171.peg.4071
Protein Metabolism	Protein biosynthesis	Translation elongation factors bacterial	Translation elongation factor G	fig|6666666.642171.peg.4300
Protein Metabolism	Protein biosynthesis	Translation elongation factors bacterial	Translation elongation factor LepA	fig|6666666.642171.peg.556
Protein Metabolism	Protein biosynthesis	Translation elongation factors bacterial	Translation elongation factor Tu	fig|6666666.642171.peg.4301
Protein Metabolism	Protein biosynthesis	Translation elongation factors bacterial	Translation elongation factor Ts	fig|6666666.642171.peg.1325
Protein Metabolism	Protein biosynthesis	Translation elongation factors bacterial	Translation elongation factor P	fig|6666666.642171.peg.660
Protein Metabolism	Protein biosynthesis	tRNAs	tRNA-Phe-GAA	fig|6666666.642171.rna.22,
				fig|6666666.642171.rna.41,
				fig|6666666.642171.rna.70
Protein Metabolism	Protein biosynthesis	tRNAs	tRNA-Leu-CAG	fig|6666666.642171.rna.81
Protein Metabolism	Protein biosynthesis	tRNAs	tRNA-Arg-ACG	fig|6666666.642171.rna.5,
				fig|6666666.642171.rna.32,
				fig|6666666.642171.rna.45,
				fig|6666666.642171.rna.78
Protein Metabolism	Protein biosynthesis	tRNAs	tRNA-Val-GAC	fig|6666666.642171.rna.11
Protein Metabolism	Protein biosynthesis	tRNAs	tRNA-Trp-CCA	fig|6666666.642171.rna.19
Protein Metabolism	Protein biosynthesis	tRNAs	tRNA-Leu-CAA	fig|6666666.642171.rna.13
Protein Metabolism	Protein biosynthesis	tRNAs	tRNA-Gly-GCC	fig|6666666.642171.rna.4,
				fig|6666666.642171.rna.16,
				fig|6666666.642171.rna.34,
				fig|6666666.642171.rna.80
Protein Metabolism	Protein biosynthesis	tRNAs	tRNA-Leu-GAG	fig|6666666.642171.rna.46
Protein Metabolism	Protein biosynthesis	tRNAs	tRNA-Arg-CCG	fig|6666666.642171.rna.42
Protein Metabolism	Protein biosynthesis	tRNAs	tRNA-Ser-GGA	fig|6666666.642171.rna.27
Protein Metabolism	Protein biosynthesis	tRNAs	tRNA-Ala-GGC	fig|6666666.642171.rna.43
Protein Metabolism	Protein biosynthesis	tRNAs	tRNA-Cys-GCA	fig|6666666.642171.rna.15
Protein Metabolism	Protein biosynthesis	tRNA aminoacylation, Lys	Lysyl-tRNA synthetase (class II) (EC 6.1.1.6)	fig|6666666.642171.peg.4423
Protein Metabolism	Protein biosynthesis	tRNA aminoacylation, Thr	Threonyl-tRNA synthetase (EC 6.1.1.3)	fig|6666666.642171.peg.320,
				fig|6666666.642171.peg.1083
Protein Metabolism	Protein biosynthesis	tRNA aminoacylation, Pro	Prolyl-tRNA synthetase (EC 6.1.1.15), bacterial type	fig|6666666.642171.peg.1318
Protein Metabolism	Protein biosynthesis	tRNA aminoacylation, Pro	Cys-tRNA(Pro) deacylase YbaK	fig|6666666.642171.peg.504
Protein Metabolism	Protein biosynthesis	Translation elongation factor G family	Translation elongation factor G	fig|6666666.642171.peg.4300
Protein Metabolism	Protein biosynthesis	tRNA aminoacylation, Glu and Gln	Glutamyl-tRNA(Gln) amidotransferase subunit A (EC 6.3.5.7)	fig|6666666.642171.peg.4071
Protein Metabolism	Protein biosynthesis	tRNA aminoacylation, Glu and Gln	Glutamyl-tRNA synthetase (EC 6.1.1.17)	fig|6666666.642171.peg.2207,
				fig|6666666.642171.peg.4279
Protein Metabolism	Protein biosynthesis	tRNA aminoacylation, Glu and Gln	Glutamyl-tRNA(Gln) amidotransferase subunit B (EC 6.3.5.7)	fig|6666666.642171.peg.4072
Protein Metabolism	Protein biosynthesis	tRNA aminoacylation, Glu and Gln	Glutamyl-tRNA(Gln) synthetase (EC 6.1.1.24)	fig|6666666.642171.peg.2207,
				fig|6666666.642171.peg.4279
Protein Metabolism	Protein biosynthesis	tRNA aminoacylation, Glu and Gln	Glutamyl-tRNA(Gln) amidotransferase subunit C (EC 6.3.5.7)	fig|6666666.642171.peg.4070
Protein Metabolism	Protein biosynthesis	tRNA aminoacylation, Ser	Seryl-tRNA synthetase (EC 6.1.1.11)	fig|6666666.642171.peg.4509
Protein Metabolism	Protein biosynthesis	tRNA aminoacylation, Tyr	Tyrosyl-tRNA synthetase (EC 6.1.1.1)	fig|6666666.642171.peg.236,
				fig|6666666.642171.peg.2583,
				fig|6666666.642171.peg.3425
Protein Metabolism	Protein biosynthesis	tRNA aminoacylation, Leu	Leucyl-tRNA synthetase (EC 6.1.1.4)	fig|6666666.642171.peg.188
Protein Metabolism	Protein biosynthesis	Glycyl-tRNA synthetase	Glycyl-tRNA synthetase alpha chain (EC 6.1.1.14)	fig|6666666.642171.peg.581
Protein Metabolism	Protein biosynthesis	Glycyl-tRNA synthetase	Glycyl-tRNA synthetase beta chain (EC 6.1.1.14)	fig|6666666.642171.peg.582,
				fig|6666666.642171.peg.3376
Protein Metabolism	Protein biosynthesis	tRNA aminoacylation, Phe	Phenylalanyl-tRNA synthetase alpha chain (EC 6.1.1.20)	fig|6666666.642171.peg.349,
				fig|6666666.642171.peg.3399
Protein Metabolism	Protein biosynthesis	tRNA aminoacylation, Phe	Phenylalanyl-tRNA synthetase domain protein (Bsu YtpR)	fig|6666666.642171.peg.221
Protein Metabolism	Protein biosynthesis	tRNA aminoacylation, Phe	Phenylalanyl-tRNA synthetase beta chain (EC 6.1.1.20)	fig|6666666.642171.peg.350
Protein Metabolism	Protein processing and modification	Signal peptidase	Signal peptidase I (EC 3.4.21.89)	fig|6666666.642171.peg.801,
				fig|6666666.642171.peg.1548,
				fig|6666666.642171.peg.1991,
				fig|6666666.642171.peg.3483
Protein Metabolism	Protein processing and modification	Signal peptidase	Lipoprotein signal peptidase (EC 3.4.23.36)	fig|6666666.642171.peg.1433
Protein Metabolism	Protein processing and modification	N-linked Glycosylation in Bacteria	UDP-glucose 4-epimerase (EC 5.1.3.2)	fig|6666666.642171.peg.1783,
				fig|6666666.642171.peg.2539
Protein Metabolism	Protein processing and modification	N-linked Glycosylation in Bacteria	UDP-N-acetylglucosamine 4,6-dehydratase (EC 4.2.1.-)	fig|6666666.642171.peg.970,
				fig|6666666.642171.peg.4264
Protein Metabolism	Protein processing and modification	N-linked Glycosylation in Bacteria	Lipid carrier : UDP-N-acetylgalactosaminyltransferase (EC 2.4.1.-)	fig|6666666.642171.peg.3017
Protein Metabolism	Protein processing and modification	N-linked Glycosylation in Bacteria	4-keto-6-deoxy-N-Acetyl-D-hexosaminyl-(Lipid carrier) aminotransferase	fig|6666666.642171.peg.3019
Protein Metabolism	Protein degradation	Metalloendopeptidases (EC 3.4.24.-)	Bacillolysin, extracellular neutral metalloprotease (EC 3.4.24.28)	fig|6666666.642171.peg.12,
				fig|6666666.642171.peg.1506
Protein Metabolism	Protein degradation	Aminopeptidases (EC 3.4.11.-)	Aminopeptidase S (Leu, Val, Phe, Tyr preference) (EC 3.4.11.24)	fig|6666666.642171.peg.1544
Protein Metabolism	Protein degradation	Aminopeptidases (EC 3.4.11.-)	Cytosol aminopeptidase PepA (EC 3.4.11.1)	fig|6666666.642171.peg.3265,
				fig|6666666.642171.peg.4355
Protein Metabolism	Protein degradation	Aminopeptidases (EC 3.4.11.-)	Aminopeptidase Y (Arg, Lys, Leu preference) (EC 3.4.11.15)	fig|6666666.642171.peg.3049
Protein Metabolism	Protein degradation	Protein degradation	Deblocking aminopeptidase (EC 3.4.11.-)	fig|6666666.642171.peg.2023
Protein Metabolism	Protein degradation	Protein degradation	Aminopeptidase YpdF (MP-, MA-, MS-, AP-, NP- specific)	fig|6666666.642171.peg.659
Protein Metabolism	Protein degradation	Metallocarboxypeptidases (EC 3.4.17.-)	D-alanyl-D-alanine carboxypeptidase (EC 3.4.16.4)	fig|6666666.642171.peg.786,
				fig|6666666.642171.peg.813,
				fig|6666666.642171.peg.995,
				fig|6666666.642171.peg.1092,
				fig|6666666.642171.peg.4512
Protein Metabolism	Protein degradation	Metallocarboxypeptidases (EC 3.4.17.-)	Muramoyltetrapeptide carboxypeptidase (EC 3.4.17.13)	fig|6666666.642171.peg.1691
Protein Metabolism	Protein degradation	Metallocarboxypeptidases (EC 3.4.17.-)	Thermostable carboxypeptidase 1 (EC 3.4.17.19)	fig|6666666.642171.peg.922,
				fig|6666666.642171.peg.3468
Protein Metabolism	Protein degradation	Serine endopeptidase (EC 3.4.21.-)	Glutamyl endopeptidase precursor (EC 3.4.21.19), blaSE	fig|6666666.642171.peg.4234
Protein Metabolism	Protein degradation	Proteolysis in bacteria, ATP-dependent	DNA repair protein RadA	fig|6666666.642171.peg.4274,
				fig|6666666.642171.peg.4488
Protein Metabolism	Protein degradation	Proteolysis in bacteria, ATP-dependent	ATP-dependent Clp protease ATP-binding subunit ClpX	fig|6666666.642171.peg.393
Protein Metabolism	Protein degradation	Proteolysis in bacteria, ATP-dependent	Membrane-associated protein containing RNA-binding TRAM domain and ribonuclease PIN-domain, YacL B.subtilis ortholog	fig|6666666.642171.peg.4276
Protein Metabolism	Protein degradation	Proteolysis in bacteria, ATP-dependent	ATP-dependent Clp protease, ATP-binding subunit ClpC	fig|6666666.642171.peg.16,
				fig|6666666.642171.peg.4273
Protein Metabolism	Protein degradation	Proteolysis in bacteria, ATP-dependent	ATP-dependent hsl protease ATP-binding subunit HslU	fig|6666666.642171.peg.1360
Protein Metabolism	Protein degradation	Proteolysis in bacteria, ATP-dependent	Transcriptional regulator CtsR	fig|6666666.642171.peg.4270
Protein Metabolism	Protein degradation	Proteolysis in bacteria, ATP-dependent	ATP-dependent protease La (EC 3.4.21.53) Type I	fig|6666666.642171.peg.395
Protein Metabolism	Protein degradation	Omega peptidases (EC 3.4.19.-)	Acylamino-acid-releasing enzyme (EC 3.4.19.1)	fig|6666666.642171.peg.3240
Protein Metabolism	Protein degradation	Omega peptidases (EC 3.4.19.-)	Pyrrolidone-carboxylate peptidase (EC 3.4.19.3)	fig|6666666.642171.peg.3830
Protein Metabolism	Protein degradation	Omega peptidases (EC 3.4.19.-)	Gamma-D-glutamyl-meso-diaminopimelate peptidase (EC 3.4.19.11)	fig|6666666.642171.peg.1022,
				fig|6666666.642171.peg.2106,
				fig|6666666.642171.peg.3990
Cell Division and Cell Cycle	Checkpoint control	Bacterial checkpoint-control-related cluster	Diadenylate cyclase spyDAC	fig|6666666.642171.peg.1019,
				fig|6666666.642171.peg.3900,
				fig|6666666.642171.peg.3944
Cell Division and Cell Cycle	Checkpoint control	Bacterial checkpoint-control-related cluster	Uncharacterized secreted protein associated with spyDAC	fig|6666666.642171.peg.3899
Cell Division and Cell Cycle	Checkpoint control	Bacterial checkpoint-control-related cluster	Phosphoglucosamine mutase (EC 5.4.2.10)	fig|6666666.642171.peg.3898
Cell Division and Cell Cycle	Checkpoint control	Bacterial checkpoint-control-related cluster	Bacterial checkpoint controller DisA with nucleotide-binding domain	fig|6666666.642171.peg.1019,
				fig|6666666.642171.peg.3900,
				fig|6666666.642171.peg.3944
Motility and Chemotaxis	Flagellar motility in Prokaryota	Flagellum in Campylobacter	Flagellar basal-body rod protein FlgC	fig|6666666.642171.peg.1357
Motility and Chemotaxis	Flagellar motility in Prokaryota	Flagellum in Campylobacter	Flagellin protein FlaA	fig|6666666.642171.peg.2917
Motility and Chemotaxis	Flagellar motility in Prokaryota	Flagellum in Campylobacter	Cell division protein FtsI [Peptidoglycan synthetase] (EC 2.4.1.129)	fig|6666666.642171.peg.1459,
				fig|6666666.642171.peg.1460
Motility and Chemotaxis	Flagellar motility in Prokaryota	Flagellum in Campylobacter	Flagellar hook-basal body complex protein FliE	fig|6666666.642171.peg.1356
Motility and Chemotaxis	Flagellar motility in Prokaryota	Flagellum in Campylobacter	Flagellar basal-body rod protein FlgB	fig|6666666.642171.peg.1358,
				fig|6666666.642171.peg.3970
Motility and Chemotaxis	Flagellar motility in Prokaryota	Flagellum	Flagellar synthesis regulator FleN	fig|6666666.642171.peg.1334
Motility and Chemotaxis	Flagellar motility in Prokaryota	Flagellum	RNA polymerase sigma factor RpoD	fig|6666666.642171.peg.588
Motility and Chemotaxis	Flagellar motility in Prokaryota	Flagellum	Flagellar hook-associated protein FlgK	fig|6666666.642171.peg.2912
Motility and Chemotaxis	Flagellar motility in Prokaryota	Flagellum	Flagellar assembly protein FliH	fig|6666666.642171.peg.1353
Motility and Chemotaxis	Flagellar motility in Prokaryota	Flagellum	Flagellar biosynthesis protein FliR	fig|6666666.642171.peg.1338
Motility and Chemotaxis	Flagellar motility in Prokaryota	Flagellum	Flagellar biosynthesis protein FliP	fig|6666666.642171.peg.1340
Motility and Chemotaxis	Flagellar motility in Prokaryota	Flagellum	Flagellar hook protein FlgE	fig|6666666.642171.peg.1347
Motility and Chemotaxis	Flagellar motility in Prokaryota	Flagellum	Flagellar M-ring protein FliF	fig|6666666.642171.peg.1355
Motility and Chemotaxis	Flagellar motility in Prokaryota	Flagellum	Flagellar basal-body rod modification protein FlgD	fig|6666666.642171.peg.1348
Motility and Chemotaxis	Flagellar motility in Prokaryota	Flagellum	Flagellar basal-body rod protein FlgC	fig|6666666.642171.peg.1357
Motility and Chemotaxis	Flagellar motility in Prokaryota	Flagellum	Flagellar biosynthesis protein FlhB	fig|6666666.642171.peg.1337,
				fig|6666666.642171.peg.3382
Motility and Chemotaxis	Flagellar motility in Prokaryota	Flagellum	Flagellar hook-basal body complex protein FliE	fig|6666666.642171.peg.1356
Motility and Chemotaxis	Flagellar motility in Prokaryota	Flagellum	Flagellar basal-body rod protein FlgB	fig|6666666.642171.peg.1358,
				fig|6666666.642171.peg.3970
Motility and Chemotaxis	Flagellar motility in Prokaryota	Flagellum	Flagellar biosynthesis protein FliS	fig|6666666.642171.peg.117,
				fig|6666666.642171.peg.2919
Motility and Chemotaxis	Flagellar motility in Prokaryota	Flagellum	Flagellar basal-body rod protein FlgF	fig|6666666.642171.peg.2802,
				fig|6666666.642171.peg.3415
Motility and Chemotaxis	Flagellar motility in Prokaryota	Flagellum	Flagellin protein FlaA	fig|6666666.642171.peg.2917
Motility and Chemotaxis	Flagellar motility in Prokaryota	Flagellum	Flagellar motor switch protein FliN	fig|6666666.642171.peg.1343
Motility and Chemotaxis	Flagellar motility in Prokaryota	Flagellum	Flagellar protein FlbB	fig|6666666.642171.peg.1350
Motility and Chemotaxis	Flagellar motility in Prokaryota	Flagellum	Flagellar basal-body rod protein FlgG	fig|6666666.642171.peg.2803
Motility and Chemotaxis	Flagellar motility in Prokaryota	Flagellum	Flagellar biosynthesis protein FlgN	fig|6666666.642171.peg.2911
Motility and Chemotaxis	Flagellar motility in Prokaryota	Flagellum	RNA polymerase sigma-54 factor RpoN	fig|6666666.642171.peg.3022
Motility and Chemotaxis	Flagellar motility in Prokaryota	Flagellum	Flagellar motor rotation protein MotB	fig|6666666.642171.peg.231,
				fig|6666666.642171.peg.1623
Motility and Chemotaxis	Flagellar motility in Prokaryota	Flagellum	Flagellar protein FliJ	fig|6666666.642171.peg.1351
Motility and Chemotaxis	Flagellar motility in Prokaryota	Flagellum	Flagellar hook-associated protein FlgL	fig|6666666.642171.peg.2913
Motility and Chemotaxis	Flagellar motility in Prokaryota	Flagellum	Flagellar biosynthesis protein FlhA	fig|6666666.642171.peg.1336
Motility and Chemotaxis	Flagellar motility in Prokaryota	Flagellum	Flagellum-specific ATP synthase FliI	fig|6666666.642171.peg.1352
Motility and Chemotaxis	Flagellar motility in Prokaryota	Flagellum	Flagellar biosynthesis protein FliQ	fig|6666666.642171.peg.1339
Motility and Chemotaxis	Flagellar motility in Prokaryota	Flagellum	Flagellar hook-length control protein FliK	fig|6666666.642171.peg.1349
Motility and Chemotaxis	Flagellar motility in Prokaryota	Flagellum	Flagellar motor switch protein FliM	fig|6666666.642171.peg.1344
Motility and Chemotaxis	Flagellar motility in Prokaryota	Flagellum	Flagellar biosynthesis protein FlhF	fig|6666666.642171.peg.1335
Motility and Chemotaxis	Flagellar motility in Prokaryota	Flagellum	Flagellar motor rotation protein MotA	fig|6666666.642171.peg.230,
				fig|6666666.642171.peg.1622,
				fig|6666666.642171.peg.3405
Motility and Chemotaxis	Flagellar motility in Prokaryota	Flagellum	Flagellar motor switch protein FliG	fig|6666666.642171.peg.1354
Motility and Chemotaxis	Flagellar motility in Prokaryota	Flagellum	Flagellar protein FlbD	fig|6666666.642171.peg.1346
Motility and Chemotaxis	Flagellar motility in Prokaryota	Flagellum	RNA polymerase sigma factor for flagellar operon	fig|6666666.642171.peg.1328
Motility and Chemotaxis	Flagellar motility in Prokaryota	Flagellum	Flagellar biosynthesis protein FliT	fig|6666666.642171.peg.116
Regulation and Cell signaling	Regulation and Cell signaling - no subcategory	cAMP signaling in bacteria	Adenylate cyclase (EC 4.6.1.1)	fig|6666666.642171.peg.1899
Regulation and Cell signaling	Regulation and Cell signaling - no subcategory	cAMP signaling in bacteria	Adenine phosphoribosyltransferase (EC 2.4.2.7)	fig|6666666.642171.peg.452
Regulation and Cell signaling	Regulation and Cell signaling - no subcategory	LysR-family proteins in Escherichia coli	Chromosome initiation inhibitor	fig|6666666.642171.peg.3171
Regulation and Cell signaling	Regulation and Cell signaling - no subcategory	HPr catabolite repression system	Catabolite repression HPr-like protein Crh	fig|6666666.642171.peg.2976
Regulation and Cell signaling	Regulation and Cell signaling - no subcategory	HPr catabolite repression system	Phosphotransferase system, phosphocarrier protein HPr	fig|6666666.642171.peg.1596
Regulation and Cell signaling	Regulation and Cell signaling - no subcategory	HPr catabolite repression system	Bacillus subtilis catabolite repression transcription factor CcpB	fig|6666666.642171.peg.2356
Regulation and Cell signaling	Regulation and Cell signaling - no subcategory	HPr catabolite repression system	Catabolite control protein A	fig|6666666.642171.peg.229
Regulation and Cell signaling	Regulation and Cell signaling - no subcategory	Sex pheromones in Enterococcus faecalis and other Firmicutes	Putative pheromone cAM373 precursor lipoprotein CamS	fig|6666666.642171.peg.4066
Regulation and Cell signaling	Regulation and Cell signaling - no subcategory	Sex pheromones in Enterococcus faecalis and other Firmicutes	Lipoprotein signal peptidase (EC 3.4.23.36)	fig|6666666.642171.peg.1433
Regulation and Cell signaling	Regulation and Cell signaling - no subcategory	Sex pheromones in Enterococcus faecalis and other Firmicutes	Heptaprenyl diphosphate synthase component II (EC 2.5.1.30)	fig|6666666.642171.peg.858
Regulation and Cell signaling	Regulation and Cell signaling - no subcategory	Sex pheromones in Enterococcus faecalis and other Firmicutes	Heptaprenyl diphosphate synthase component I (EC 2.5.1.30)	fig|6666666.642171.peg.856
Regulation and Cell signaling	Regulation and Cell signaling - no subcategory	Sex pheromones in Enterococcus faecalis and other Firmicutes	Oligopeptide ABC transporter, periplasmic oligopeptide-binding protein OppA (TC 3.A.1.5.1)	fig|6666666.642171.peg.3371
Regulation and Cell signaling	Regulation and Cell signaling - no subcategory	Stringent Response, (p)ppGpp metabolism	GTP pyrophosphokinase (EC 2.7.6.5), (p)ppGpp synthetase II	fig|6666666.642171.peg.453
Regulation and Cell signaling	Regulation and Cell signaling - no subcategory	Stringent Response, (p)ppGpp metabolism	Guanosine-3',5'-bis(diphosphate) 3'-pyrophosphohydrolase (EC 3.1.7.2)	fig|6666666.642171.peg.453
Regulation and Cell signaling	Regulation and Cell signaling - no subcategory	Cell envelope-associated LytR-CpsA-Psr transcriptional attenuators	Cell envelope-associated transcriptional attenuator LytR-CpsA-Psr, subfamily F2 (as in PMID19099556)	fig|6666666.642171.peg.2326
Regulation and Cell signaling	Programmed Cell Death and Toxin-antitoxin Systems	MazEF toxin-antitoxing (programmed cell death) system	Programmed cell death toxin YdcE	fig|6666666.642171.peg.3623
Regulation and Cell signaling	Programmed Cell Death and Toxin-antitoxin Systems	MazEF toxin-antitoxing (programmed cell death) system	Programmed cell death antitoxin YdcD	fig|6666666.642171.peg.3624
Regulation and Cell signaling	Programmed Cell Death and Toxin-antitoxin Systems	Murein hydrolase regulation and cell death	LrgA-associated membrane protein LrgB	fig|6666666.642171.peg.325
Regulation and Cell signaling	Programmed Cell Death and Toxin-antitoxin Systems	Murein hydrolase regulation and cell death	Autolysis histidine kinase LytS	fig|6666666.642171.peg.322
Regulation and Cell signaling	Programmed Cell Death and Toxin-antitoxin Systems	Murein hydrolase regulation and cell death	Antiholin-like protein LrgA	fig|6666666.642171.peg.324
Regulation and Cell signaling	Programmed Cell Death and Toxin-antitoxin Systems	Murein hydrolase regulation and cell death	CidA-associated membrane protein CidB	fig|6666666.642171.peg.2593
Regulation and Cell signaling	Programmed Cell Death and Toxin-antitoxin Systems	Murein hydrolase regulation and cell death	Cytidine deaminase (EC 3.5.4.5)	fig|6666666.642171.peg.577
Regulation and Cell signaling	Programmed Cell Death and Toxin-antitoxin Systems	Murein hydrolase regulation and cell death	Holin associated membrane protein 1	fig|6666666.642171.peg.3891
Regulation and Cell signaling	Programmed Cell Death and Toxin-antitoxin Systems	Murein hydrolase regulation and cell death	Holin-like protein 2	fig|6666666.642171.peg.3890
Regulation and Cell signaling	Programmed Cell Death and Toxin-antitoxin Systems	Murein hydrolase regulation and cell death	Holin-like protein CidA	fig|6666666.642171.peg.2594
Regulation and Cell signaling	Programmed Cell Death and Toxin-antitoxin Systems	Murein hydrolase regulation and cell death	Autolysis response regulater LytR	fig|6666666.642171.peg.323
Regulation and Cell signaling	Programmed Cell Death and Toxin-antitoxin Systems	Murein hydrolase regulation and cell death	Holin associated membrane protein 2	fig|6666666.642171.peg.3890
Regulation and Cell signaling	Programmed Cell Death and Toxin-antitoxin Systems	Phd-Doc, YdcE-YdcD toxin-antitoxin (programmed cell death) systems	Programmed cell death toxin YdcE	fig|6666666.642171.peg.3623
Regulation and Cell signaling	Programmed Cell Death and Toxin-antitoxin Systems	Phd-Doc, YdcE-YdcD toxin-antitoxin (programmed cell death) systems	Programmed cell death antitoxin YdcD	fig|6666666.642171.peg.3624
Secondary Metabolism	Secondary Metabolism - no subcategory	Alkylpyrone synthase	Type III polyketide sythase producing alkylpyrones (B. subtilis BpsA)	fig|6666666.642171.peg.932
Secondary Metabolism	Secondary Metabolism - no subcategory	Alkylpyrone synthase	Alkylpyrone O-methyltransferase (B. subtilis BpsB)	fig|6666666.642171.peg.933
Secondary Metabolism	Plant Hormones	Auxin biosynthesis	Tryptophan synthase alpha chain (EC 4.2.1.20)	fig|6666666.642171.peg.869
Secondary Metabolism	Plant Hormones	Auxin biosynthesis	Anthranilate phosphoribosyltransferase (EC 2.4.2.18)	fig|6666666.642171.peg.865
Secondary Metabolism	Plant Hormones	Auxin biosynthesis	Tryptophan synthase beta chain (EC 4.2.1.20)	fig|6666666.642171.peg.868
Secondary Metabolism	Plant Hormones	Auxin biosynthesis	Phosphoribosylanthranilate isomerase (EC 5.3.1.24)	fig|6666666.642171.peg.867
DNA Metabolism	DNA repair	DNA repair, bacterial MutL-MutS system	Recombination inhibitory protein MutS2	fig|6666666.642171.peg.355
DNA Metabolism	DNA repair	DNA repair, bacterial MutL-MutS system	DNA mismatch repair protein MutS	fig|6666666.642171.peg.1270
DNA Metabolism	DNA repair	DNA repair, bacterial MutL-MutS system	DNA mismatch repair protein MutL	fig|6666666.642171.peg.1269
DNA Metabolism	DNA repair	DNA repair, UvrABC system	Excinuclease ABC subunit C	fig|6666666.642171.peg.366
DNA Metabolism	DNA repair	DNA repair, UvrABC system	Excinuclease ABC subunit A	fig|6666666.642171.peg.2940
DNA Metabolism	DNA repair	DNA repair, UvrABC system	Excinuclease ABC subunit B	fig|6666666.642171.peg.2939
DNA Metabolism	DNA repair	DNA repair, bacterial DinG and relatives	DinG family ATP-dependent helicase YoaA	fig|6666666.642171.peg.894,
				fig|6666666.642171.peg.2265
DNA Metabolism	DNA repair	DNA repair, bacterial DinG and relatives	DinG family ATP-dependent helicase YpvA	fig|6666666.642171.peg.921
DNA Metabolism	DNA repair	RecA and RecX	RecA protein	fig|6666666.642171.peg.1281
DNA Metabolism	DNA repair	RecA and RecX	Regulatory protein RecX	fig|6666666.642171.peg.4230
DNA Metabolism	DNA repair	DNA repair system including RecA, MutS and a hypothetical protein	DNA mismatch repair protein MutS	fig|6666666.642171.peg.1270
DNA Metabolism	DNA repair	DNA repair system including RecA, MutS and a hypothetical protein	RecA protein	fig|6666666.642171.peg.1281
DNA Metabolism	DNA repair	DNA repair system including RecA, MutS and a hypothetical protein	Regulatory protein RecX	fig|6666666.642171.peg.4230
DNA Metabolism	DNA repair	DNA repair, bacterial	Exonuclease SbcD	fig|6666666.642171.peg.1980
DNA Metabolism	DNA repair	DNA repair, bacterial	ADA regulatory protein	fig|6666666.642171.peg.2353
DNA Metabolism	DNA repair	DNA repair, bacterial	SOS-response repressor and protease LexA (EC 3.4.21.88)	fig|6666666.642171.peg.1186
DNA Metabolism	DNA repair	DNA repair, bacterial	DNA-cytosine methyltransferase (EC 2.1.1.37)	fig|6666666.642171.peg.152,
				fig|6666666.642171.peg.1841,
				fig|6666666.642171.peg.2499
DNA Metabolism	DNA repair	DNA repair, bacterial	DNA polymerase IV (EC 2.7.7.7)	fig|6666666.642171.peg.726,
				fig|6666666.642171.peg.761
DNA Metabolism	DNA repair	DNA repair, bacterial	Very-short-patch mismatch repair endonuclease (G-T specific)	fig|6666666.642171.peg.2500
DNA Metabolism	DNA repair	DNA repair, bacterial	Exonuclease SbcC	fig|6666666.642171.peg.1979
DNA Metabolism	DNA repair	DNA repair, bacterial	Endonuclease V (EC 3.1.21.7)	fig|6666666.642171.peg.71,
				fig|6666666.642171.peg.2829
DNA Metabolism	DNA repair	DNA repair, bacterial	Single-stranded DNA-binding protein	fig|6666666.642171.peg.2351,
				fig|6666666.642171.peg.2809
DNA Metabolism	DNA repair	DNA repair, bacterial	Exodeoxyribonuclease VII small subunit (EC 3.1.11.6)	fig|6666666.642171.peg.677
DNA Metabolism	DNA repair	DNA repair, bacterial	DNA repair protein RadA	fig|6666666.642171.peg.4274,
				fig|6666666.642171.peg.4488
DNA Metabolism	DNA repair	DNA repair, bacterial	Exodeoxyribonuclease VII large subunit (EC 3.1.11.6)	fig|6666666.642171.peg.676
DNA Metabolism	DNA repair	DNA repair, bacterial	DNA repair protein RecN	fig|6666666.642171.peg.682
DNA Metabolism	DNA repair	DNA repair, bacterial	A/G-specific adenine glycosylase (EC 3.2.2.-)	fig|6666666.642171.peg.2315,
				fig|6666666.642171.peg.4243
DNA Metabolism	DNA repair	DNA repair, bacterial	Endonuclease IV (EC 3.1.21.2)	fig|6666666.642171.peg.596
DNA Metabolism	DNA repair	DNA repair, bacterial	Methylated-DNA--protein-cysteine methyltransferase (EC 2.1.1.63)	fig|6666666.642171.peg.1638,
				fig|6666666.642171.peg.2354
DNA Metabolism	DNA repair	DNA repair, bacterial	RecA protein	fig|6666666.642171.peg.1281
DNA Metabolism	DNA repair	DNA repair, bacterial	Exodeoxyribonuclease III (EC 3.1.11.2)	fig|6666666.642171.peg.2355
DNA Metabolism	DNA repair	DNA repair, bacterial RecFOR pathway	Recombination protein RecR	fig|6666666.642171.peg.4498
DNA Metabolism	DNA repair	DNA repair, bacterial RecFOR pathway	DNA recombination and repair protein RecF	fig|6666666.642171.peg.2330,
				fig|6666666.642171.peg.3939
DNA Metabolism	DNA repair	DNA repair, bacterial RecFOR pathway	ATP-dependent DNA helicase RecQ	fig|6666666.642171.peg.1045,
				fig|6666666.642171.peg.3952
DNA Metabolism	DNA repair	DNA repair, bacterial RecFOR pathway	RecU Holliday junction resolvase	fig|6666666.642171.peg.903
DNA Metabolism	DNA repair	DNA repair, bacterial RecFOR pathway	Single-stranded DNA-binding protein	fig|6666666.642171.peg.2351,
				fig|6666666.642171.peg.2809
DNA Metabolism	DNA repair	DNA repair, bacterial RecFOR pathway	RecA protein	fig|6666666.642171.peg.1281
DNA Metabolism	DNA repair	DNA repair, bacterial RecFOR pathway	ATP-dependent DNA helicase RecS (RecQ family)	fig|6666666.642171.peg.829
DNA Metabolism	DNA repair	DNA repair, bacterial RecFOR pathway	DNA recombination and repair protein RecO	fig|6666666.642171.peg.580
DNA Metabolism	DNA repair	DNA repair, bacterial RecBCD pathway	RecD-like DNA helicase YrrC	fig|6666666.642171.peg.466
DNA Metabolism	DNA repair	Nonhomologous End-Joining in Bacteria	Ku domain protein	fig|6666666.642171.peg.1652
DNA Metabolism	DNA repair	Nonhomologous End-Joining in Bacteria	ATP-dependent DNA ligase (EC 6.5.1.1) clustered with Ku protein, LigD	fig|6666666.642171.peg.1653
DNA Metabolism	DNA Metabolism - no subcategory	DNA ligases	Ku domain protein	fig|6666666.642171.peg.1652
DNA Metabolism	DNA Metabolism - no subcategory	DNA ligases	ATP-dependent DNA ligase (EC 6.5.1.1) clustered with Ku protein, LigD	fig|6666666.642171.peg.1653
DNA Metabolism	DNA Metabolism - no subcategory	External and Outer Membrane Nucleases	Extracellular ribonuclease Bsn	fig|6666666.642171.peg.3214
DNA Metabolism	DNA Metabolism - no subcategory	DNA structural proteins, bacterial	Chromosome partition protein smc	fig|6666666.642171.peg.1382
DNA Metabolism	DNA Metabolism - no subcategory	DNA structural proteins, bacterial	DNA-binding protein HBsu	fig|6666666.642171.peg.853
DNA Metabolism	DNA replication	DNA topoisomerases, Type I, ATP-independent	DNA topoisomerase III (EC 5.99.1.2)	fig|6666666.642171.peg.3673
DNA Metabolism	DNA replication	DNA topoisomerases, Type I, ATP-independent	DNA topoisomerase I (EC 5.99.1.2)	fig|6666666.642171.peg.1364
DNA Metabolism	DNA replication	DNA replication strays	DNA polymerase III polC-type (EC 2.7.7.7)	fig|6666666.642171.peg.157,
				fig|6666666.642171.peg.1317
DNA Metabolism	DNA replication	DNA replication strays	DNA polymerase I 5'-3' exonuclease domain	fig|6666666.642171.peg.938
DNA Metabolism	DNA replication	DNA topoisomerases, Type II, ATP-dependent	DNA gyrase subunit B (EC 5.99.1.3)	fig|6666666.642171.peg.2328
DNA Metabolism	DNA replication	DNA topoisomerases, Type II, ATP-dependent	DNA gyrase subunit A (EC 5.99.1.3)	fig|6666666.642171.peg.2327
DNA Metabolism	DNA uptake, competence	DNA processing cluster	Recombination protein RecR	fig|6666666.642171.peg.4498
DNA Metabolism	DNA uptake, competence	DNA processing cluster	Inhibitor of pro-sigmaK processing BofA	fig|6666666.642171.peg.4496
DNA Metabolism	DNA uptake, competence	DNA processing cluster	DNA topoisomerase III (EC 5.99.1.2)	fig|6666666.642171.peg.3673
DNA Metabolism	DNA uptake, competence	DNA processing cluster	DNA polymerase III subunits gamma and tau (EC 2.7.7.7)	fig|6666666.642171.peg.4500
Fatty Acids, Lipids, and Isoprenoids	Triacylglycerols	Triacylglycerol metabolism	Monoglyceride lipase (EC 3.1.1.23)	fig|6666666.642171.peg.4449
Fatty Acids, Lipids, and Isoprenoids	Triacylglycerols	Triacylglycerol metabolism	Lysophospholipase (EC 3.1.1.5)	fig|6666666.642171.peg.4449
Fatty Acids, Lipids, and Isoprenoids	Fatty acids	Fatty Acid Biosynthesis FASII	3-oxoacyl-[acyl-carrier protein] reductase (EC 1.1.1.100)	fig|6666666.642171.peg.2664
Fatty Acids, Lipids, and Isoprenoids	Fatty acids	Fatty Acid Biosynthesis FASII	Acetyl-coenzyme A carboxyl transferase alpha chain (EC 6.4.1.2)	fig|6666666.642171.peg.288,
				fig|6666666.642171.peg.722,
				fig|6666666.642171.peg.2284
Fatty Acids, Lipids, and Isoprenoids	Fatty acids	Fatty Acid Biosynthesis FASII	Enoyl-[acyl-carrier-protein] reductase [NADH] (EC 1.3.1.9)	fig|6666666.642171.peg.1885
Fatty Acids, Lipids, and Isoprenoids	Fatty acids	Fatty Acid Biosynthesis FASII	Biotin carboxyl carrier protein of acetyl-CoA carboxylase	fig|6666666.642171.peg.670
Fatty Acids, Lipids, and Isoprenoids	Fatty acids	Fatty Acid Biosynthesis FASII	Biotin carboxylase of acetyl-CoA carboxylase (EC 6.3.4.14)	fig|6666666.642171.peg.671,
				fig|6666666.642171.peg.1103
Fatty Acids, Lipids, and Isoprenoids	Fatty acids	Fatty Acid Biosynthesis FASII	4'-phosphopantetheinyl transferase (EC 2.7.8.-)	fig|6666666.642171.peg.3751,
				fig|6666666.642171.peg.3932
Fatty Acids, Lipids, and Isoprenoids	Fatty acids	Fatty Acid Biosynthesis FASII	Acetyl-coenzyme A carboxyl transferase beta chain (EC 6.4.1.2)	fig|6666666.642171.peg.287,
				fig|6666666.642171.peg.722
Fatty Acids, Lipids, and Isoprenoids	Fatty acids	Fatty Acid Biosynthesis FASII	Acyl carrier protein	fig|6666666.642171.peg.1384
Fatty Acids, Lipids, and Isoprenoids	Fatty acids	Fatty Acid Biosynthesis FASII	Malonyl CoA-acyl carrier protein transacylase (EC 2.3.1.39)	fig|6666666.642171.peg.1122,
				fig|6666666.642171.peg.1265,
				fig|6666666.642171.peg.1386,
				fig|6666666.642171.peg.1528
Fatty Acids, Lipids, and Isoprenoids	Fatty acids	Fatty Acid Biosynthesis FASII	3-hydroxyacyl-[acyl-carrier-protein] dehydratase, FabZ form (EC 4.2.1.59)	fig|6666666.642171.peg.2805,
				fig|6666666.642171.peg.3696
Fatty Acids, Lipids, and Isoprenoids	Fatty acids	Fatty acid metabolism cluster	Long-chain-fatty-acid--CoA ligase (EC 6.2.1.3)	fig|6666666.642171.peg.61,
				fig|6666666.642171.peg.359,
				fig|6666666.642171.peg.739,
				fig|6666666.642171.peg.1102,
				fig|6666666.642171.peg.2008,
				fig|6666666.642171.peg.2016,
				fig|6666666.642171.peg.2244,
				fig|6666666.642171.peg.3390,
				fig|6666666.642171.peg.3395,
				fig|6666666.642171.peg.3681,
				fig|6666666.642171.peg.4266
Fatty Acids, Lipids, and Isoprenoids	Fatty acids	Fatty acid metabolism cluster	Enoyl-CoA hydratase (EC 4.2.1.17)	fig|6666666.642171.peg.361,
				fig|6666666.642171.peg.750,
				fig|6666666.642171.peg.2056
Fatty Acids, Lipids, and Isoprenoids	Fatty acids	Fatty acid metabolism cluster	3-ketoacyl-CoA thiolase (EC 2.3.1.16)	fig|6666666.642171.peg.2009,
				fig|6666666.642171.peg.4265
Fatty Acids, Lipids, and Isoprenoids	Isoprenoids	Isoprenoinds for Quinones	Undecaprenyl diphosphate synthase (EC 2.5.1.31)	fig|6666666.642171.peg.1322
Fatty Acids, Lipids, and Isoprenoids	Isoprenoids	Isoprenoinds for Quinones	Heptaprenyl diphosphate synthase component II (EC 2.5.1.30)	fig|6666666.642171.peg.858
Fatty Acids, Lipids, and Isoprenoids	Isoprenoids	Isoprenoinds for Quinones	Heptaprenyl diphosphate synthase component I (EC 2.5.1.30)	fig|6666666.642171.peg.856
Fatty Acids, Lipids, and Isoprenoids	Isoprenoids	Isoprenoinds for Quinones	(2E,6E)-farnesyl diphosphate synthase (EC 2.5.1.10)	fig|6666666.642171.peg.678
Fatty Acids, Lipids, and Isoprenoids	Isoprenoids	Isoprenoid Biosynthesis	Isopentenyl-diphosphate delta-isomerase, FMN-dependent (EC 5.3.3.2)	fig|6666666.642171.peg.844
Fatty Acids, Lipids, and Isoprenoids	Isoprenoids	Isoprenoid Biosynthesis	4-diphosphocytidyl-2-C-methyl-D-erythritol kinase (EC 2.7.1.148)	fig|6666666.642171.peg.4386
Fatty Acids, Lipids, and Isoprenoids	Isoprenoids	Isoprenoid Biosynthesis	2-C-methyl-D-erythritol 2,4-cyclodiphosphate synthase (EC 4.6.1.12)	fig|6666666.642171.peg.4278
Fatty Acids, Lipids, and Isoprenoids	Isoprenoids	Isoprenoid Biosynthesis	Acetyl-CoA acetyltransferase (EC 2.3.1.9)	fig|6666666.642171.peg.698,
				fig|6666666.642171.peg.2009,
				fig|6666666.642171.peg.4265
Fatty Acids, Lipids, and Isoprenoids	Isoprenoids	Isoprenoid Biosynthesis	1-deoxy-D-xylulose 5-phosphate synthase (EC 2.2.1.7)	fig|6666666.642171.peg.679
Fatty Acids, Lipids, and Isoprenoids	Isoprenoids	Isoprenoid Biosynthesis	1-deoxy-D-xylulose 5-phosphate reductoisomerase (EC 1.1.1.267)	fig|6666666.642171.peg.1320
Fatty Acids, Lipids, and Isoprenoids	Isoprenoids	Isoprenoid Biosynthesis	Undecaprenyl diphosphate synthase (EC 2.5.1.31)	fig|6666666.642171.peg.1322
Fatty Acids, Lipids, and Isoprenoids	Isoprenoids	Isoprenoid Biosynthesis	(2E,6E)-farnesyl diphosphate synthase (EC 2.5.1.10)	fig|6666666.642171.peg.678
Fatty Acids, Lipids, and Isoprenoids	Isoprenoids	Isoprenoid Biosynthesis	2-C-methyl-D-erythritol 4-phosphate cytidylyltransferase (EC 2.7.7.60)	fig|6666666.642171.peg.2220,
				fig|6666666.642171.peg.4277
Fatty Acids, Lipids, and Isoprenoids	Isoprenoids	Polyprenyl Diphosphate Biosynthesis	Undecaprenyl diphosphate synthase (EC 2.5.1.31)	fig|6666666.642171.peg.1322
Fatty Acids, Lipids, and Isoprenoids	Isoprenoids	Polyprenyl Diphosphate Biosynthesis	Heptaprenyl diphosphate synthase component II (EC 2.5.1.30)	fig|6666666.642171.peg.858
Fatty Acids, Lipids, and Isoprenoids	Isoprenoids	Polyprenyl Diphosphate Biosynthesis	Heptaprenyl diphosphate synthase component I (EC 2.5.1.30)	fig|6666666.642171.peg.856
Fatty Acids, Lipids, and Isoprenoids	Isoprenoids	Polyprenyl Diphosphate Biosynthesis	(2E,6E)-farnesyl diphosphate synthase (EC 2.5.1.10)	fig|6666666.642171.peg.678
Fatty Acids, Lipids, and Isoprenoids	Isoprenoids	Nonmevalonate Branch of Isoprenoid Biosynthesis	1-deoxy-D-xylulose 5-phosphate reductoisomerase (EC 1.1.1.267)	fig|6666666.642171.peg.1320
Fatty Acids, Lipids, and Isoprenoids	Isoprenoids	Nonmevalonate Branch of Isoprenoid Biosynthesis	4-diphosphocytidyl-2-C-methyl-D-erythritol kinase (EC 2.7.1.148)	fig|6666666.642171.peg.4386
Fatty Acids, Lipids, and Isoprenoids	Isoprenoids	Nonmevalonate Branch of Isoprenoid Biosynthesis	2-C-methyl-D-erythritol 2,4-cyclodiphosphate synthase (EC 4.6.1.12)	fig|6666666.642171.peg.4278
Fatty Acids, Lipids, and Isoprenoids	Isoprenoids	Nonmevalonate Branch of Isoprenoid Biosynthesis	2-C-methyl-D-erythritol 4-phosphate cytidylyltransferase (EC 2.7.7.60)	fig|6666666.642171.peg.2220,
				fig|6666666.642171.peg.4277
Fatty Acids, Lipids, and Isoprenoids	Isoprenoids	Nonmevalonate Branch of Isoprenoid Biosynthesis	1-deoxy-D-xylulose 5-phosphate synthase (EC 2.2.1.7)	fig|6666666.642171.peg.679
Fatty Acids, Lipids, and Isoprenoids	Isoprenoids	Isoprenoid Biosynthesis: Interconversions	Isopentenyl-diphosphate delta-isomerase, FMN-dependent (EC 5.3.3.2)	fig|6666666.642171.peg.844
Fatty Acids, Lipids, and Isoprenoids	Isoprenoids	Isoprenoid Biosynthesis: Interconversions	(2E,6E)-farnesyl diphosphate synthase (EC 2.5.1.10)	fig|6666666.642171.peg.678
Nitrogen Metabolism	Nitrogen Metabolism - no subcategory	Nitrosative stress	Nitrite-sensitive transcriptional repressor NsrR	fig|6666666.642171.peg.2105
Nitrogen Metabolism	Nitrogen Metabolism - no subcategory	Nitrate and nitrite ammonification	Respiratory nitrate reductase alpha chain (EC 1.7.99.4)	fig|6666666.642171.peg.2711
Nitrogen Metabolism	Nitrogen Metabolism - no subcategory	Nitrate and nitrite ammonification	Respiratory nitrate reductase gamma chain (EC 1.7.99.4)	fig|6666666.642171.peg.2714
Nitrogen Metabolism	Nitrogen Metabolism - no subcategory	Nitrate and nitrite ammonification	Respiratory nitrate reductase delta chain (EC 1.7.99.4)	fig|6666666.642171.peg.2713
Nitrogen Metabolism	Nitrogen Metabolism - no subcategory	Nitrate and nitrite ammonification	Respiratory nitrate reductase beta chain (EC 1.7.99.4)	fig|6666666.642171.peg.2712
Nitrogen Metabolism	Nitrogen Metabolism - no subcategory	Nitrate and nitrite ammonification	Nitrite reductase [NAD(P)H] small subunit (EC 1.7.1.4)	fig|6666666.642171.peg.3776
Nitrogen Metabolism	Nitrogen Metabolism - no subcategory	Nitrate and nitrite ammonification	Nitrite reductase [NAD(P)H] large subunit (EC 1.7.1.4)	fig|6666666.642171.peg.3773,
				fig|6666666.642171.peg.3775
Nitrogen Metabolism	Nitrogen Metabolism - no subcategory	Ammonia assimilation	Glutamine synthetase type I (EC 6.3.1.2)	fig|6666666.642171.peg.1226
Nitrogen Metabolism	Nitrogen Metabolism - no subcategory	Ammonia assimilation	Glutamate synthase [NADPH] small chain (EC 1.4.1.13)	fig|6666666.642171.peg.1080
Nitrogen Metabolism	Nitrogen Metabolism - no subcategory	Ammonia assimilation	Ferredoxin-dependent glutamate synthase (EC 1.4.7.1)	fig|6666666.642171.peg.4061
Nitrogen Metabolism	Nitrogen Metabolism - no subcategory	Ammonia assimilation	Nitrogen regulatory protein P-II	fig|6666666.642171.peg.2791
Nitrogen Metabolism	Nitrogen Metabolism - no subcategory	Ammonia assimilation	Ammonium transporter	fig|6666666.642171.peg.2792
Nitrogen Metabolism	Nitrogen Metabolism - no subcategory	Ammonia assimilation	Glutamate synthase [NADPH] large chain (EC 1.4.1.13)	fig|6666666.642171.peg.1079
Nitrogen Metabolism	Denitrification	Denitrifying reductase gene clusters	Nitric oxide reductase activation protein NorD	fig|6666666.642171.peg.1025
Nitrogen Metabolism	Denitrification	Denitrifying reductase gene clusters	Respiratory nitrate reductase alpha chain (EC 1.7.99.4)	fig|6666666.642171.peg.2711
Nitrogen Metabolism	Denitrification	Denitrifying reductase gene clusters	Respiratory nitrate reductase gamma chain (EC 1.7.99.4)	fig|6666666.642171.peg.2714
Nitrogen Metabolism	Denitrification	Denitrifying reductase gene clusters	Respiratory nitrate reductase delta chain (EC 1.7.99.4)	fig|6666666.642171.peg.2713
Nitrogen Metabolism	Denitrification	Denitrifying reductase gene clusters	Respiratory nitrate reductase beta chain (EC 1.7.99.4)	fig|6666666.642171.peg.2712
Nitrogen Metabolism	Denitrification	Denitrifying reductase gene clusters	Nitric oxide reductase activation protein NorQ	fig|6666666.642171.peg.1024
Dormancy and Sporulation	Dormancy and Sporulation - no subcategory	Sporulation gene orphans	RNA polymerase sporulation specific sigma factor SigE	fig|6666666.642171.peg.1447
Dormancy and Sporulation	Dormancy and Sporulation - no subcategory	Sporulation gene orphans	KapB, lipoprotein required for KinB pathway to sporulation	fig|6666666.642171.peg.3323
Dormancy and Sporulation	Dormancy and Sporulation - no subcategory	Sporulation gene orphans	Stage II sporulation protein D (SpoIID)	fig|6666666.642171.peg.2764,
				fig|6666666.642171.peg.4427
Dormancy and Sporulation	Dormancy and Sporulation - no subcategory	Sporulation gene orphans	Stage V sporulation protein AF (SpoVAF)	fig|6666666.642171.peg.796,
				fig|6666666.642171.peg.3388
Dormancy and Sporulation	Dormancy and Sporulation - no subcategory	Sporulation gene orphans	Stage V sporulation protein AD (SpoVAD)	fig|6666666.642171.peg.9,
				fig|6666666.642171.peg.793
Dormancy and Sporulation	Dormancy and Sporulation - no subcategory	Sporulation gene orphans	Sporulation kinase B (EC 2.7.13.3)	fig|6666666.642171.peg.3324
Dormancy and Sporulation	Dormancy and Sporulation - no subcategory	Sporulation gene orphans	Stage IV sporulation protein B	fig|6666666.642171.peg.684
Dormancy and Sporulation	Dormancy and Sporulation - no subcategory	Sporulation gene orphans	Stage III sporulation protein D	fig|6666666.642171.peg.2799
Dormancy and Sporulation	Dormancy and Sporulation - no subcategory	Sporulation gene orphans	Stage VI sporulation protein D	fig|6666666.642171.peg.53,
				fig|6666666.642171.peg.404
Dormancy and Sporulation	Dormancy and Sporulation - no subcategory	Sporulation gene orphans	Stage IV sporulation protein FA (SpoIVFA)	fig|6666666.642171.peg.419
Dormancy and Sporulation	Dormancy and Sporulation - no subcategory	Sporulation gene orphans	Stage III sporulation protein AF	fig|6666666.642171.peg.667
Dormancy and Sporulation	Dormancy and Sporulation - no subcategory	Sporulation gene orphans	Stage V sporulation protein AA (SpoVAA)	fig|6666666.642171.peg.790
Dormancy and Sporulation	Dormancy and Sporulation - no subcategory	Sporulation gene orphans	Stage V sporulation protein B	fig|6666666.642171.peg.445
Dormancy and Sporulation	Dormancy and Sporulation - no subcategory	Sporulation gene orphans	Stage IV sporulation pro-sigma-K processing enzyme (SpoIVFB)	fig|6666666.642171.peg.420
Dormancy and Sporulation	Dormancy and Sporulation - no subcategory	Sporulation gene orphans	KapD, inhibitor of KinA pathway to sporulation	fig|6666666.642171.peg.3322
Dormancy and Sporulation	Dormancy and Sporulation - no subcategory	Sporulation gene orphans	Stage III sporulation protein AB	fig|6666666.642171.peg.663
Dormancy and Sporulation	Dormancy and Sporulation - no subcategory	Sporulation gene orphans	Stage 0 sporulation two-component response regulator (Spo0A)	fig|6666666.642171.peg.685
Dormancy and Sporulation	Dormancy and Sporulation - no subcategory	Sporulation gene orphans	Stage V sporulation protein AB (SpoVAB)	fig|6666666.642171.peg.791
Dormancy and Sporulation	Dormancy and Sporulation - no subcategory	Sporulation gene orphans	Stage V sporulation protein E	fig|6666666.642171.peg.1455
Dormancy and Sporulation	Dormancy and Sporulation - no subcategory	Sporulation gene orphans	Sporulation initiation phosphotransferase (Spo0F)	fig|6666666.642171.peg.2725
Dormancy and Sporulation	Dormancy and Sporulation - no subcategory	Sporulation gene orphans	Stage III sporulation protein AA	fig|6666666.642171.peg.132,
				fig|6666666.642171.peg.662
Dormancy and Sporulation	Dormancy and Sporulation - no subcategory	Sporulation gene orphans	Stage III sporulation protein AD	fig|6666666.642171.peg.665
Dormancy and Sporulation	Dormancy and Sporulation - no subcategory	Sporulation gene orphans	Sporulation kinase A (EC 2.7.13.3)	fig|6666666.642171.peg.36,
				fig|6666666.642171.peg.1588
Dormancy and Sporulation	Dormancy and Sporulation - no subcategory	Sporulation gene orphans	Stage II sporulation protein M (SpoIIM)	fig|6666666.642171.peg.780
Dormancy and Sporulation	Dormancy and Sporulation - no subcategory	Sporulation gene orphans	Stage III sporulation protein AC	fig|6666666.642171.peg.664
Dormancy and Sporulation	Dormancy and Sporulation - no subcategory	Sporulation gene orphans	Stage V sporulation protein AC (SpoVAC)	fig|6666666.642171.peg.8,
				fig|6666666.642171.peg.792
Dormancy and Sporulation	Dormancy and Sporulation - no subcategory	Sporulation gene orphans	Stage II sporulation protein B	fig|6666666.642171.peg.411
Dormancy and Sporulation	Dormancy and Sporulation - no subcategory	Sporulation gene orphans	Sporulation initiation phosphotransferase B (Spo0B)	fig|6666666.642171.peg.424
Dormancy and Sporulation	Dormancy and Sporulation - no subcategory	Sporulation gene orphans	Stage II sporulation protein P	fig|6666666.642171.peg.554,
				fig|6666666.642171.peg.2188
Dormancy and Sporulation	Dormancy and Sporulation - no subcategory	Sporulation gene orphans	Stage V sporulation protein T, AbrB family transcriptional regulator (SpoVT)	fig|6666666.642171.peg.4396
Dormancy and Sporulation	Dormancy and Sporulation - no subcategory	Sporulation gene orphans	Stage IV sporulation protein A	fig|6666666.642171.peg.851
Dormancy and Sporulation	Dormancy and Sporulation - no subcategory	Sporulation gene orphans	Sporulation kinase C (EC 2.7.13.3)	fig|6666666.642171.peg.1539,
				fig|6666666.642171.peg.2232
Dormancy and Sporulation	Dormancy and Sporulation - no subcategory	Sporulation gene orphans	Stage II sporulation serine phosphatase for sigma-F activation (SpoIIE)	fig|6666666.642171.peg.4405
Dormancy and Sporulation	Dormancy and Sporulation - no subcategory	Sporulation gene orphans	Stage II sporulation protein related to metaloproteases (SpoIIQ)	fig|6666666.642171.peg.2787
Dormancy and Sporulation	Dormancy and Sporulation - no subcategory	Sporulation gene orphans	RNA polymerase sporulation specific sigma factor SigF	fig|6666666.642171.peg.789
Dormancy and Sporulation	Dormancy and Sporulation - no subcategory	Sporulation gene orphans	Stage II sporulation protein required for processing of pro-sigma-E (SpoIIR)	fig|6666666.642171.peg.2741
Dormancy and Sporulation	Dormancy and Sporulation - no subcategory	Sporulation gene orphans	Stage III sporulation protein AG	fig|6666666.642171.peg.668,
				fig|6666666.642171.peg.3484
Dormancy and Sporulation	Dormancy and Sporulation - no subcategory	Sporulation gene orphans	Sporulation sigma-E factor processing peptidase (SpoIIGA)	fig|6666666.642171.peg.1448
Dormancy and Sporulation	Dormancy and Sporulation - no subcategory	Sporulation gene orphans	Stage III sporulation protein AE	fig|6666666.642171.peg.666
Dormancy and Sporulation	Dormancy and Sporulation - no subcategory	Sporulation gene orphans	Stage III sporulation protein AH	fig|6666666.642171.peg.669,
				fig|6666666.642171.peg.3485
Dormancy and Sporulation	Dormancy and Sporulation - no subcategory	Sporulation gene orphans	RNA polymerase sporulation specific sigma factor SigG	fig|6666666.642171.peg.1446
Dormancy and Sporulation	Dormancy and Sporulation - no subcategory	Sporulation gene orphans	RNA polymerase sporulation specific sigma factor SigK	fig|6666666.642171.peg.529
Dormancy and Sporulation	Dormancy and Sporulation - no subcategory	Spore Core Dehydration	Spore maturation protein B	fig|6666666.642171.peg.79,
				fig|6666666.642171.peg.815
Dormancy and Sporulation	Dormancy and Sporulation - no subcategory	Spore Core Dehydration	Spore maturation protein A	fig|6666666.642171.peg.78,
				fig|6666666.642171.peg.814
Dormancy and Sporulation	Dormancy and Sporulation - no subcategory	Spore germination	Spore germination protein YpeB	fig|6666666.642171.peg.839
Dormancy and Sporulation	Dormancy and Sporulation - no subcategory	Spore germination	Spore cortex-lytic enzyme CwlJ	fig|6666666.642171.peg.150,
				fig|6666666.642171.peg.3835
Dormancy and Sporulation	Dormancy and Sporulation - no subcategory	Spore germination	Protein GerPE, required for proper assembly of spore coat, mutations lead to super-dormant spore	fig|6666666.642171.peg.1976
Dormancy and Sporulation	Dormancy and Sporulation - no subcategory	Spore germination	Protein GerPD, required for proper assembly of spore coat, mutations lead to super-dormant spore	fig|6666666.642171.peg.1975
Dormancy and Sporulation	Dormancy and Sporulation - no subcategory	Spore germination	Protein GerPB, required for proper assembly of spore coat, mutations lead to super-dormant spore	fig|6666666.642171.peg.1973
Dormancy and Sporulation	Dormancy and Sporulation - no subcategory	Spore germination	Protein GerPC, required for proper assembly of spore coat, mutations lead to super-dormant spore	fig|6666666.642171.peg.1974
Dormancy and Sporulation	Dormancy and Sporulation - no subcategory	Spore germination	Spore germination protein GerKC	fig|6666666.642171.peg.2856
Dormancy and Sporulation	Dormancy and Sporulation - no subcategory	Spore germination	Spore protein YdhD, not involved in spore germination	fig|6666666.642171.peg.1661
Dormancy and Sporulation	Dormancy and Sporulation - no subcategory	Spore germination	Spore germination protein GerD	fig|6666666.642171.peg.4344
Dormancy and Sporulation	Dormancy and Sporulation - no subcategory	Spore germination	Spore cortex-lytic enzyme, lytic transglycosylase SleB	fig|6666666.642171.peg.838
Dormancy and Sporulation	Dormancy and Sporulation - no subcategory	Spore germination	Spore germination protein GerKB	fig|6666666.642171.peg.2857
Dormancy and Sporulation	Dormancy and Sporulation - no subcategory	Spore germination	Germination-specific N-acetylmuramoyl-L-alanine amidase (EC 3.5.1.28), cell wall hydrolase CwlD	fig|6666666.642171.peg.4342
Dormancy and Sporulation	Dormancy and Sporulation - no subcategory	Spore germination	Spore germination protein GerAC, germination response to L-alanine and related amino acids (earliest stage)	fig|6666666.642171.peg.3152
Dormancy and Sporulation	Dormancy and Sporulation - no subcategory	Spore germination	Uncharacterized protein YkvT, NOT involved in spore germination	fig|6666666.642171.peg.1606
Dormancy and Sporulation	Dormancy and Sporulation - no subcategory	Sporulation-associated proteins with broader functions	Stage III sporulation protein AE	fig|6666666.642171.peg.666
Dormancy and Sporulation	Dormancy and Sporulation - no subcategory	Sporulation-associated proteins with broader functions	Peptidyl-tRNA hydrolase (EC 3.1.1.29)	fig|6666666.642171.peg.4393
Dormancy and Sporulation	Dormancy and Sporulation - no subcategory	Sporulation-associated proteins with broader functions	RNA polymerase sporulation specific sigma factor SigH	fig|6666666.642171.peg.4286
Dormancy and Sporulation	Dormancy and Sporulation - no subcategory	SpoVS protein family	Stage III sporulation protein AE	fig|6666666.642171.peg.666
Dormancy and Sporulation	Dormancy and Sporulation - no subcategory	Sporulation draft	KinB signaling pathway activation protein	fig|6666666.642171.peg.4345
Dormancy and Sporulation	Dormancy and Sporulation - no subcategory	Sporulation draft	Sporulation kinase A (EC 2.7.13.3)	fig|6666666.642171.peg.36,
				fig|6666666.642171.peg.1588
Dormancy and Sporulation	Dormancy and Sporulation - no subcategory	Sporulation draft	Spo0E regulatory protein, specific dephosphorylation of Spo0A-P (stage 0 sporulation)	fig|6666666.642171.peg.1627
Dormancy and Sporulation	Dormancy and Sporulation - no subcategory	Sporulation draft	Sporulation protein YkvU	fig|6666666.642171.peg.1605,
				fig|6666666.642171.peg.2308
Dormancy and Sporulation	Dormancy and Sporulation - no subcategory	Sporulation draft	Spore germination protein GerD	fig|6666666.642171.peg.4344
Dormancy and Sporulation	Dormancy and Sporulation - no subcategory	Sporulation draft	Stage V sporulation protein B	fig|6666666.642171.peg.445
Dormancy and Sporulation	Dormancy and Sporulation - no subcategory	Sporulation draft	Stage 0 sporulation two-component response regulator (Spo0A)	fig|6666666.642171.peg.685
Dormancy and Sporulation	Dormancy and Sporulation - no subcategory	Sporulation draft	FIG006789: Stage V sporulation protein	fig|6666666.642171.peg.2287,
				fig|6666666.642171.peg.4397
Dormancy and Sporulation	Dormancy and Sporulation - no subcategory	Sporulation draft	Sporulation kinase B (EC 2.7.13.3)	fig|6666666.642171.peg.3324
Dormancy and Sporulation	Dormancy and Sporulation - no subcategory	Sporulation draft	Stage 0 sporulation protein YaaT	fig|6666666.642171.peg.4372
Dormancy and Sporulation	Dormancy and Sporulation - no subcategory	Sporulation Cluster III A	Stage III sporulation protein AD	fig|6666666.642171.peg.665
Dormancy and Sporulation	Dormancy and Sporulation - no subcategory	Sporulation Cluster III A	Stage III sporulation protein AF	fig|6666666.642171.peg.667
Dormancy and Sporulation	Dormancy and Sporulation - no subcategory	Sporulation Cluster III A	Stage III sporulation protein AC	fig|6666666.642171.peg.664
Dormancy and Sporulation	Dormancy and Sporulation - no subcategory	Sporulation Cluster III A	Stage III sporulation protein AG	fig|6666666.642171.peg.668,
				fig|6666666.642171.peg.3484
Dormancy and Sporulation	Dormancy and Sporulation - no subcategory	Sporulation Cluster III A	Stage III sporulation protein AB	fig|6666666.642171.peg.663
Dormancy and Sporulation	Dormancy and Sporulation - no subcategory	Sporulation Cluster III A	Stage III sporulation protein AE	fig|6666666.642171.peg.666
Dormancy and Sporulation	Dormancy and Sporulation - no subcategory	Sporulation Cluster III A	Stage III sporulation protein AH	fig|6666666.642171.peg.669,
				fig|6666666.642171.peg.3485
Dormancy and Sporulation	Dormancy and Sporulation - no subcategory	Sporulation Cluster III A	Stage III sporulation protein AA	fig|6666666.642171.peg.132,
				fig|6666666.642171.peg.662
Dormancy and Sporulation	Dormancy and Sporulation - no subcategory	Sporulation Cluster	RNA binding protein, contains ribosomal protein S1 domain	fig|6666666.642171.peg.4403
Dormancy and Sporulation	Dormancy and Sporulation - no subcategory	Sporulation Cluster	Stage II sporulation serine phosphatase for sigma-F activation (SpoIIE)	fig|6666666.642171.peg.4405
Dormancy and Sporulation	Dormancy and Sporulation - no subcategory	Sporulation Cluster	Cell division protein DivIC (FtsB), stabilizes FtsL against RasP cleavage	fig|6666666.642171.peg.4402
Dormancy and Sporulation	Dormancy and Sporulation - no subcategory	Sporulation Cluster	Transcription-repair coupling factor	fig|6666666.642171.peg.2300,
				fig|6666666.642171.peg.4395
Dormancy and Sporulation	Dormancy and Sporulation - no subcategory	Sporulation Cluster	possible tetrapyrrole methyltransferase domain	fig|6666666.642171.peg.4398
Dormancy and Sporulation	Dormancy and Sporulation - no subcategory	Sporulation Cluster	Stage II sporulation protein D (SpoIID)	fig|6666666.642171.peg.2764,
				fig|6666666.642171.peg.4427
Dormancy and Sporulation	Dormancy and Sporulation - no subcategory	Sporulation Cluster	Nucleoside triphosphate pyrophosphohydrolase MazG (EC 3.6.1.8)	fig|6666666.642171.peg.4398
Dormancy and Sporulation	Dormancy and Sporulation - no subcategory	Sporulation Cluster	FIG007421: forespore shell protein	fig|6666666.642171.peg.4400
Dormancy and Sporulation	Dormancy and Sporulation - no subcategory	Sporulation Cluster	Ribosome-associated heat shock protein implicated in the recycling of the 50S subunit (S4 paralog)	fig|6666666.642171.peg.4399
Dormancy and Sporulation	Dormancy and Sporulation - no subcategory	Sporulation Cluster	FIG006789: Stage V sporulation protein	fig|6666666.642171.peg.2287,
				fig|6666666.642171.peg.4397
Dormancy and Sporulation	Dormancy and Sporulation - no subcategory	Sporulation Cluster	Stage V sporulation protein T, AbrB family transcriptional regulator (SpoVT)	fig|6666666.642171.peg.4396
Dormancy and Sporulation	Dormancy and Sporulation - no subcategory	Sporulation Cluster	Spore cortex biosynthesis protein	fig|6666666.642171.peg.4401
Respiration	ATP synthases	F0F1-type ATP synthase	ATP synthase F0 sector subunit c (EC 3.6.3.14)	fig|6666666.642171.peg.2753
Respiration	ATP synthases	F0F1-type ATP synthase	ATP synthase delta chain (EC 3.6.3.14)	fig|6666666.642171.peg.2755
Respiration	ATP synthases	F0F1-type ATP synthase	ATP synthase protein I	fig|6666666.642171.peg.2751
Respiration	ATP synthases	F0F1-type ATP synthase	ATP synthase beta chain (EC 3.6.3.14)	fig|6666666.642171.peg.2758
Respiration	ATP synthases	F0F1-type ATP synthase	ATP synthase gamma chain (EC 3.6.3.14)	fig|6666666.642171.peg.2757
Respiration	ATP synthases	F0F1-type ATP synthase	ATP synthase F0 sector subunit b (EC 3.6.3.14)	fig|6666666.642171.peg.2754
Respiration	ATP synthases	F0F1-type ATP synthase	ATP synthase F0 sector subunit a (EC 3.6.3.14)	fig|6666666.642171.peg.2752
Respiration	ATP synthases	F0F1-type ATP synthase	ATP synthase alpha chain (EC 3.6.3.14)	fig|6666666.642171.peg.2756
Respiration	ATP synthases	F0F1-type ATP synthase	ATP synthase epsilon chain (EC 3.6.3.14)	fig|6666666.642171.peg.2759
Respiration	Electron accepting reactions	Ubiquinone Menaquinone-cytochrome c reductase complexes	Menaquinone-cytochrome c reductase, cytochrome B subunit	fig|6666666.642171.peg.878
Respiration	Electron accepting reactions	Ubiquinone Menaquinone-cytochrome c reductase complexes	Menaquinone-cytochrome C oxidoreductase, cytochrome C subunit	fig|6666666.642171.peg.879
Respiration	Electron accepting reactions	Ubiquinone Menaquinone-cytochrome c reductase complexes	Menaquinone-cytochrome C reductase iron-sulfur subunit	fig|6666666.642171.peg.877
Respiration	Electron accepting reactions	Terminal cytochrome d ubiquinol oxidases	Cytochrome d ubiquinol oxidase subunit I (EC 1.10.3.-)	fig|6666666.642171.peg.2282,
				fig|6666666.642171.peg.2547,
				fig|6666666.642171.peg.4469
Respiration	Electron accepting reactions	Terminal cytochrome d ubiquinol oxidases	Cytochrome d ubiquinol oxidase subunit II (EC 1.10.3.-)	fig|6666666.642171.peg.2548,
				fig|6666666.642171.peg.4470
Respiration	Electron accepting reactions	Terminal cytochrome C oxidases	Cytochrome c oxidase polypeptide III (EC 1.9.3.1)	fig|6666666.642171.peg.1486
Respiration	Electron accepting reactions	Terminal cytochrome C oxidases	Cytochrome c oxidase polypeptide I (EC 1.9.3.1)	fig|6666666.642171.peg.1487
Respiration	Electron accepting reactions	Terminal cytochrome C oxidases	Cytochrome c oxidase polypeptide II (EC 1.9.3.1)	fig|6666666.642171.peg.1488,
				fig|6666666.642171.peg.2181
Respiration	Electron accepting reactions	Terminal cytochrome oxidases	Cytochrome d ubiquinol oxidase subunit I (EC 1.10.3.-)	fig|6666666.642171.peg.2282,
				fig|6666666.642171.peg.2547,
				fig|6666666.642171.peg.4469
Respiration	Electron accepting reactions	Terminal cytochrome oxidases	Cytochrome d ubiquinol oxidase subunit II (EC 1.10.3.-)	fig|6666666.642171.peg.2548,
				fig|6666666.642171.peg.4470
Respiration	Electron donating reactions	Respiratory dehydrogenases 1	Glycerol dehydrogenase (EC 1.1.1.6)	fig|6666666.642171.peg.3541,
				fig|6666666.642171.peg.3862
Respiration	Electron donating reactions	Respiratory dehydrogenases 1	D-amino acid dehydrogenase large subunit (EC 1.4.99.1)	fig|6666666.642171.peg.2767
Respiration	Electron donating reactions	Respiratory dehydrogenases 1	NADH dehydrogenase (EC 1.6.99.3)	fig|6666666.642171.peg.1759,
				fig|6666666.642171.peg.2297,
				fig|6666666.642171.peg.3243,
				fig|6666666.642171.peg.3260
Respiration	Electron donating reactions	Respiratory dehydrogenases 1	Aerobic glycerol-3-phosphate dehydrogenase (EC 1.1.5.3)	fig|6666666.642171.peg.149,
				fig|6666666.642171.peg.2113
Respiration	Respiration - no subcategory	Biogenesis of cytochrome c oxidases	Heme A synthase, cytochrome oxidase biogenesis protein Cox15-CtaA	fig|6666666.642171.peg.1491
Respiration	Respiration - no subcategory	Biogenesis of c-type cytochromes	Cytochrome c-type biogenesis protein ResA	fig|6666666.642171.peg.817
Respiration	Respiration - no subcategory	Biogenesis of c-type cytochromes	Cytochrome c-type biogenesis protein Ccs1/ResB	fig|6666666.642171.peg.818
Respiration	Respiration - no subcategory	Biogenesis of c-type cytochromes	Cytochrome c-type biogenesis protein CcsA/ResC	fig|6666666.642171.peg.819,
				fig|6666666.642171.peg.2185
Respiration	Respiration - no subcategory	Biogenesis of c-type cytochromes	Thiol:disulfide oxidoreductase related to ResA	fig|6666666.642171.peg.1169,
				fig|6666666.642171.peg.1604
Respiration	Respiration - no subcategory	Biogenesis of c-type cytochromes	Periplasmic thiol:disulfide interchange protein DsbA	fig|6666666.642171.peg.3104
Respiration	Respiration - no subcategory	Biogenesis of c-type cytochromes	Cytochrome c-type biogenesis protein CcdA (DsbD analog)	fig|6666666.642171.peg.1178
Respiration	Respiration - no subcategory	Soluble cytochromes and functionally related electron carriers	Membrane-attached cytochrome c550	fig|6666666.642171.peg.590
Respiration	Respiration - no subcategory	Soluble cytochromes and functionally related electron carriers	Ferredoxin	fig|6666666.642171.peg.827
Stress Response	Osmotic stress	Osmoregulation	Glycerol uptake facilitator protein	fig|6666666.642171.peg.156,
				fig|6666666.642171.peg.2115
Stress Response	Osmotic stress	Choline and Betaine Uptake and Betaine Biosynthesis	Choline ABC transport system, permease protein OpuBB	fig|6666666.642171.peg.3065,
				fig|6666666.642171.peg.3070
Stress Response	Osmotic stress	Choline and Betaine Uptake and Betaine Biosynthesis	Glycine betaine ABC transport system, glycine betaine-binding protein OpuAC	fig|6666666.642171.peg.3801
Stress Response	Osmotic stress	Choline and Betaine Uptake and Betaine Biosynthesis	Alcohol dehydrogenase GbsB (type III ), essential for the utilization of choline (EC 1.1.1.1)	fig|6666666.642171.peg.3365
Stress Response	Osmotic stress	Choline and Betaine Uptake and Betaine Biosynthesis	Glycine betaine ABC transport system, ATP-binding protein OpuAA (EC 3.6.3.32)	fig|6666666.642171.peg.3504,
				fig|6666666.642171.peg.3803
Stress Response	Osmotic stress	Choline and Betaine Uptake and Betaine Biosynthesis	Betaine aldehyde dehydrogenase (EC 1.2.1.8)	fig|6666666.642171.peg.3364
Stress Response	Osmotic stress	Choline and Betaine Uptake and Betaine Biosynthesis	Choline ABC transport system, choline-binding protein OpuBC	fig|6666666.642171.peg.3066,
				fig|6666666.642171.peg.3071,
				fig|6666666.642171.peg.3410
Stress Response	Osmotic stress	Choline and Betaine Uptake and Betaine Biosynthesis	Glycine betaine transporter OpuD	fig|6666666.642171.peg.197
Stress Response	Osmotic stress	Choline and Betaine Uptake and Betaine Biosynthesis	Choline ABC transport system, permease protein OpuBD	fig|6666666.642171.peg.3067,
				fig|6666666.642171.peg.3072,
				fig|6666666.642171.peg.3411
Stress Response	Osmotic stress	Choline and Betaine Uptake and Betaine Biosynthesis	Glycine betaine ABC transport system, permease protein OpuAB	fig|6666666.642171.peg.3505,
				fig|6666666.642171.peg.3802
Stress Response	Osmotic stress	Choline and Betaine Uptake and Betaine Biosynthesis	Choline ABC transport system, ATP-binding protein OpuBA	fig|6666666.642171.peg.3064,
				fig|6666666.642171.peg.3069
Stress Response	Oxidative stress	Protection from Reactive Oxygen Species	Superoxide dismutase [Cu-Zn] precursor (EC 1.15.1.1)	fig|6666666.642171.peg.1023
Stress Response	Oxidative stress	Protection from Reactive Oxygen Species	Superoxide dismutase [Fe] (EC 1.15.1.1)	fig|6666666.642171.peg.1031
Stress Response	Oxidative stress	Oxidative stress	Organic hydroperoxide resistance transcriptional regulator	fig|6666666.642171.peg.1677,
				fig|6666666.642171.peg.3596
Stress Response	Oxidative stress	Oxidative stress	Superoxide dismutase [Cu-Zn] precursor (EC 1.15.1.1)	fig|6666666.642171.peg.1023
Stress Response	Oxidative stress	Oxidative stress	Superoxide dismutase [Fe] (EC 1.15.1.1)	fig|6666666.642171.peg.1031
Stress Response	Oxidative stress	Oxidative stress	Peroxide stress regulator PerR, FUR family	fig|6666666.642171.peg.4253
Stress Response	Oxidative stress	Oxidative stress	Ferric uptake regulation protein FUR	fig|6666666.642171.peg.781,
				fig|6666666.642171.peg.3414
Stress Response	Oxidative stress	Oxidative stress	Nitrite-sensitive transcriptional repressor NsrR	fig|6666666.642171.peg.2105
Stress Response	Oxidative stress	Oxidative stress	Superoxide dismutase [Mn] (EC 1.15.1.1)	fig|6666666.642171.peg.606
Stress Response	Oxidative stress	Oxidative stress	Organic hydroperoxide resistance protein	fig|6666666.642171.peg.1676,
				fig|6666666.642171.peg.1678
Stress Response	Oxidative stress	Glutathione: Redox cycle	Glutathione peroxidase (EC 1.11.1.9)	fig|6666666.642171.peg.950
Stress Response	Stress Response - no subcategory	SigmaB stress responce regulation	RsbS, negative regulator of sigma-B	fig|6666666.642171.peg.3621
Stress Response	Stress Response - no subcategory	SigmaB stress responce regulation	Anti-sigma B factor RsbT	fig|6666666.642171.peg.3620
Stress Response	Stress Response - no subcategory	SigmaB stress responce regulation	Serine-protein kinase RsbW (EC 2.7.11.1)	fig|6666666.642171.peg.3617
Stress Response	Stress Response - no subcategory	SigmaB stress responce regulation	Serine phosphatase RsbU, regulator of sigma subunit	fig|6666666.642171.peg.3619
Stress Response	Stress Response - no subcategory	SigmaB stress responce regulation	RsbR, positive regulator of sigma-B	fig|6666666.642171.peg.629,
				fig|6666666.642171.peg.1016,
				fig|6666666.642171.peg.1666
Stress Response	Stress Response - no subcategory	SigmaB stress responce regulation	RNA polymerase sigma factor SigB	fig|6666666.642171.peg.3616
Stress Response	Stress Response - no subcategory	SigmaB stress responce regulation	Anti-sigma B factor antagonist RsbV	fig|6666666.642171.peg.3618
Stress Response	Stress Response - no subcategory	Dimethylarginine metabolism	Ornithine aminotransferase (EC 2.6.1.13)	fig|6666666.642171.peg.32,
				fig|6666666.642171.peg.2420
Stress Response	Stress Response - no subcategory	Dimethylarginine metabolism	NG,NG-dimethylarginine dimethylaminohydrolase 1 (EC 3.5.3.18)	fig|6666666.642171.peg.1686
Stress Response	Stress Response - no subcategory	Bacterial hemoglobins	diguanylate cyclase/phosphodiesterase (GGDEF & EAL domains) with PAS/PAC sensor(s)	fig|6666666.642171.peg.2155
Stress Response	Stress Response - no subcategory	Bacterial hemoglobins	Hemoglobin-like protein HbO	fig|6666666.642171.peg.1901
Stress Response	Stress Response - no subcategory	Hfl operon	RNA-binding protein Hfq	fig|6666666.642171.peg.1239
Stress Response	Stress Response - no subcategory	Carbon Starvation	Carbon storage regulator	fig|6666666.642171.peg.62,
				fig|6666666.642171.peg.2916
Stress Response	Stress Response - no subcategory	Carbon Starvation	Carbon starvation protein A	fig|6666666.642171.peg.342,
				fig|6666666.642171.peg.3498
[truncated: 624 more rows]

## Sheet: BSA29
CATEGORY	SUBCATEGORY	SUBSYSTEM	ROLE	FEATURES
[truncated: 1,700 more rows]
