# Supplementary material for: Genome Mining of Three Plant Growth-Promoting Bacillus Species from Maize Rhizosphere
Source: Appl Biochem Biotechnol. 2021 Sep 16;193(12):3949–69. doi: 10.1007/s12010-021-03660-3 (PMC8610958; doi:10.1007/s12010-021-03660-3)
Supplement: Supplementary file 3 — Supplementary file3 (XLSX 114 KB) [file 12010_2021_3660_MOESM3_ESM.xlsx]

## Sheet: Title page
Genome mining of three plant-growth promoting Bacillus species from maize rhizosphere
Oluwaseyi Samuel Olanrewaju, Modupe Stella Ayilara, Ayansina Segun Ayangbenro, and Olubukola Oluranti Babalola*
Food Security and Safety Niche Area, Faculty of Natural and Agricultural Sciences, North-West University, Mmabatho, 2735, South Africa
* Corresponding author.
E-mail address: olubukola.babalola@nwu.ac.za; Telephone: +27 183892568

## Sheet: Sporulation killing factor-skfA
ORF	Name	Start	End	Strand	Real Start	Real End	Real Strand	Function	Motifs	Annotation	Protein	Gene
orf00003	orf00003	518	1288	+	175662	176432	-	Probable serine/threonine-protein kinase YbdM OS=Bacillus subtilis (strain 168) OX=224308 GN=ybdM PE=1 SV=1	PF00069	Species='-'	MALKLLKKLLFDRPLKNGVILNHQYKIEECLGMGGYGLVYLCTDILTQTPYVLKQLRPTKAKKEKEKVRFQQEIKLLKSIHHPQIPGFIDEFIIDGQAYYVMQFIEGENIEELLFFRKQPFTELMALQLISQLLEIIEYLHDRLIFHSDIRTPNIIINDGRLCLIDFGLAKQLTPEEMEEIKVRKQDDFFDLGETLLFLLYSQYKGKKKKNGTWLEELTLTKEVTLLLKRLLGIEEEYQHTASIREDLNRAIQSVT	ATGGCATTAAAACTTCTAAAAAAACTGCTATTTGACCGCCCTCTAAAGAACGGCGTTATCTTAAATCATCAATACAAAATCGAAGAGTGCCTCGGTATGGGAGGCTACGGTTTGGTTTATTTGTGCACCGATATCCTAACTCAAACACCTTATGTCTTAAAACAGCTTCGGCCGACAAAAGCGAAAAAGGAAAAAGAAAAAGTCCGGTTCCAGCAGGAAATAAAACTTCTCAAAAGCATTCACCACCCGCAAATTCCGGGCTTCATAGATGAGTTCATCATAGACGGACAGGCTTATTATGTCATGCAGTTCATTGAGGGAGAGAATATAGAAGAATTATTATTTTTTCGAAAACAGCCGTTCACAGAGCTTATGGCGTTACAACTGATTTCGCAGCTG…
										match=99.22%|Evalue=0.0
										UniRef:sp|O31435|YBDM_BACSU
orf00006	HisKA	1595	2581	-	174369	175355	+	Sensor histidine kinase YbdK OS=Bacillus subtilis (strain 168) OX=224308 GN=ybdK PE=3 SV=1	PF00512	Species='-'	MKLKTKYQLLLFTAVISVPMLLLAVSVLMSVIYDSMFKTMNHGMPFHRSFAYPAMIVVFLISLLLLAFLFSKSIHSLLHKINLLNQTIRHLASDQRVPDKIEVKRADEIGELIKSVNLLIERTTYRELELRQQEEIKKELLQKLRHDINTPLTALRLQLFYLEDQCHGQAVFESLYQQIEYISELTNEFNLYSAETLESSYIVNEEVRLNELLETAVKKWDYLYSMSGIELHYKPADQDVIWMSNALWMQRLFDNIFQNTLRHSKAEKMEVTIEHGDVFIRDDGIGFDRNESSEGLGLKIIEDTCRLLAITYELHTNDNGTGFLFSKE	ATGAAGCTCAAGACAAAATATCAGTTGTTATTGTTTACGGCCGTCATTAGTGTTCCGATGCTATTGCTGGCGGTCAGTGTTTTGATGTCTGTGATTTATGACAGCATGTTTAAAACGATGAATCATGGTATGCCCTTTCACAGGTCGTTTGCGTACCCGGCAATGATCGTTGTATTTTTGATATCGCTCTTATTGTTAGCTTTTTTATTTTCAAAGTCGATTCATTCTTTGTTGCATAAAATCAATCTATTAAATCAAACCATTCGGCATTTGGCGAGTGATCAAAGGGTGCCCGATAAAATTGAAGTGAAGCGTGCGGATGAAATCGGGGAACTGATCAAGTCGGTCAATTTGTTAATTGAACGGACGACATATCGTGAACTGGAGCTGAGACAGCAA…
										match=98.44%|Evalue=0.0
										UniRef:sp|O31433|YBDK_BACSU
orf00007	LanR	2578	3249	-	173701	174372	+	Uncharacterized transcriptional regulatory protein YbdJ OS=Bacillus subtilis (strain 168) OX=224308 GN=ybdJ PE=3 SV=1	PF00072;PF00486	Species='-'	MKGYHILIVEDDVMIGDLLQKILQREGYRVIWKTDGADVLSVIQKVDLVIMDVMLPGEDGYQMSAKIKELGLGIPVIFLSARNDMDSKLQGLQIGEDYMVKPFDPRELLLRMRNMLEHHYGTFTQIKHLYIDAVTKKVFNESLHDEVLFTAIERKIFFYLYENRDSILTKEHFFEYLWQLEDRNPNIVNVHIKKIRAKINDQAGEMIENIYGEGYRLNTVVKK	ATGAAGGGTTATCATATTTTAATCGTTGAAGACGATGTGATGATTGGTGATTTGCTGCAAAAGATTTTGCAGCGTGAGGGATATCGTGTGATATGGAAAACAGATGGGGCGGATGTGCTTTCGGTGATTCAGAAGGTGGATTTGGTCATTATGGATGTGATGCTGCCGGGTGAAGACGGGTATCAAATGTCTGCAAAAATCAAAGAGCTGGGGCTGGGCATTCCGGTTATTTTTCTCTCAGCCCGCAATGACATGGACAGCAAGCTTCAAGGTTTGCAGATCGGCGAGGATTATATGGTAAAGCCCTTTGATCCGAGAGAGCTGCTATTAAGAATGCGGAATATGCTTGAGCATCATTATGGCACCTTTACGCAAATCAAACATTTGTATATTGATGCA…
										match=99.10%|Evalue=1e-160
										UniRef:sp|O31432|YBDJ_BACSU
orf00008	orf00008	3251	4228	-	172722	173699	+	Uncharacterized protein YbdG OS=Bacillus subtilis (strain 168) OX=224308 GN=ybdG PE=4 SV=2		Species='-'	MKTLWKVLKIVFVSLAALVLLVSVSVFIYHHFQLNKEAALLKEKGTLVEVDGKKMNVYQEGSGKDTFVFMSGSGIAAPAYEMKGLYSKFSKENKIAVVDRAGYGYSEVSHDDRDIDTVLEQTRKALMKSGNKPPYILMPHSISGIEAMYWVQKYPKEIKAIIAMDIGLPQQYVTYKLSGVDRLKVRGFHLLTSIGFHRFIPSAVYNPEVIRQSFLTDEEKEIYKAINFKQFFNADMEHELLQSYQNGSKSVNLPAPKETPVLILDAVSDQNRHSKYAIQNRKDYEAFAAQFNTADIKELRGTHSIYLYQPDQIYKLSMEFMRKVR	ATGAAAACATTATGGAAAGTCCTCAAAATTGTTTTTGTCAGCTTGGCTGCTTTGGTTTTGCTTGTATCCGTCTCGGTATTTATTTATCACCATTTCCAGCTAAATAAGGAGGCGGCACTCCTTAAAGAAAAAGGCACATTAGTCGAAGTTGATGGTAAAAAGATGAATGTGTATCAAGAGGGAAGCGGGAAGGATACGTTTGTGTTTATGTCCGGTTCGGGGATTGCTGCGCCTGCTTATGAAATGAAGGGGCTGTACAGCAAGTTTTCAAAAGAAAATAAGATTGCTGTTGTAGATCGGGCAGGTTATGGATACAGTGAAGTGTCTCACGATGACAGAGATATTGATACGGTATTGGAACAGACGAGGAAAGCGCTTATGAAAAGCGGAAATAAGCCT…
										match=98.77%|Evalue=0.0
										UniRef:sp|O31431|YBDG_BACSU
orf00010	orf00010	4477	4902	-	172048	172473	+	Thioredoxin-like protein SkfH OS=Bacillus subtilis (strain 168) OX=224308 GN=skfH PE=1 SV=2		Species='-'	MKDEQMLTEWPSHLPWLNQSQNDFTFPSDTYLLLYFWSMSCPNCHQLTDKVLQDIKDMNVKVIGVHVPYIEEEKSMEVVLTYALDRGLAIPIVLDQNYEIVTTCHVQGIPSFCLLSQYGQIITKTMGDVGWDKMLKKIAGL	ATGAAAGATGAACAAATGTTGACTGAATGGCCAAGTCATTTACCATGGTTGAATCAATCACAGAATGATTTTACATTTCCAAGTGACACATATCTTCTTCTATATTTTTGGTCAATGAGCTGTCCAAACTGTCACCAATTAACAGACAAAGTCCTTCAAGATATAAAGGATATGAATGTGAAAGTAATCGGAGTACATGTCCCCTATATAGAAGAAGAGAAATCTATGGAGGTTGTCTTGACGTATGCTCTTGATAGGGGACTAGCTATTCCGATTGTATTAGACCAAAACTATGAGATCGTCACAACTTGTCACGTACAAGGCATCCCCAGCTTTTGTCTATTAAGTCAATACGGTCAGATCATTACTAAAACGATGGGAGATGTTGGTTGGGATAAG…
										match=100.00%|Evalue=6e-102
										UniRef:sp|O31430|SKFH_BACSU
orf00012	orf00012	4907	5422	-	171528	172043	+	Uncharacterized protein SkfG OS=Bacillus subtilis (strain 168) OX=224308 GN=skfG PE=1 SV=2		Species='-'	MNSNGDKLSLSVQNLANTNEITIVQAIGELKKSGKDAIPVLVEALKEEGSLCNIAAAVLGEFGEDASEAAEELSCLLKSHAEDTRMAAAISLMRIGKPSLPFVIKIAQESEGQSCFWASWCIAWIDPSCIEPKMYKCLKYEHEHPSGIVAPFAAEEALGKLIAFQLKDKED	ATGAATTCAAATGGTGATAAATTGTCGTTATCTGTTCAGAATTTAGCGAATACAAATGAGATCACAATTGTTCAAGCGATAGGTGAGCTAAAGAAATCGGGAAAAGATGCAATACCAGTTTTGGTTGAGGCCTTAAAAGAGGAAGGCTCTTTGTGTAATATTGCTGCAGCTGTTTTAGGTGAGTTTGGGGAAGACGCGAGTGAAGCAGCGGAGGAGCTATCATGTTTATTAAAAAGTCATGCCGAAGATACAAGAATGGCAGCGGCGATTTCATTAATGAGAATCGGGAAGCCCAGTCTGCCCTTTGTCATCAAAATCGCTCAAGAAAGTGAAGGGCAATCGTGCTTTTGGGCATCTTGGTGTATTGCATGGATTGATCCGTCTTGCATTGAACCTAAG…
										match=100.00%|Evalue=2e-121
										UniRef:sp|O31429|SKFG_BACSU
orf00016	orf00016	5469	6884	-	170066	171481	+	Putative bacteriocin-skfA transport system permease protein skfF		Species=Bacillus subtilis | | T	MNNIISFLWLQSKRRFVSQGQEKKMPFLIMLLFVGAIGFQVSFVSRSTTWDMSIAGWVLTGVFILYTAFGLFSNRLPSQMADIIWLYGTATSFSKVVYSVLFFSVTWKALLWIISAIFGDVLIVLLSGDHINLLGRSIIFVGLFFIAEVWLMSVSCARTVKKMKRVYVLVFLLMLGIYSICLYHFFFLQHSSGIWESIARFISGVGLVFDTLSPLYVVVFIGIITVSFMTIAFTSRQVEMKESLVKEAEFWEEFQERQFGSGQIIQKPKTTWWGLQGLNGIWSFLWLELLLFKKYLFFHSIHTVMLSGVFYVVIFMYPEWFYLLFFLIVSAVMLSSYYSGIVRHSQSGTLHLFPGALWKKIIILELTNTVWLYILYCVSITFMAVGNLVYWYIYGLGIY…	ATGAATAATATCATTTCTTTTTTATGGCTTCAGTCAAAAAGGCGTTTTGTCAGTCAAGGTCAGGAAAAAAAAATGCCTTTTTTGATCATGCTCCTTTTTGTTGGGGCCATCGGATTTCAAGTAAGTTTTGTTTCTAGATCTACGACATGGGATATGAGTATTGCTGGTTGGGTACTTACAGGTGTTTTTATCCTTTATACGGCATTTGGACTTTTTTCAAATCGATTACCAAGTCAAATGGCAGATATTATATGGCTTTATGGCACTGCCACATCTTTTTCAAAAGTTGTGTATAGTGTTTTATTTTTCAGCGTCACTTGGAAGGCGTTGCTTTGGATCATCTCAGCCATATTCGGTGATGTATTAATTGTGCTTCTGTCTGGTGATCATATCAATTTA…
										match=99.78%|Evalue=0.0
										UniRef:SKFF_BACSU
orf00017	ABC	6877	7599	-	169351	170073	+	SkfA peptide export ATP-binding protein skfE	PF00005	Species=Bacillus subtilis | | T	MQLMQVQNLSKCYRNGDGVEHLSFSIQRGEIVALLGPNGAGKTTTIRCLTGLYKPDKGDILIEGSPPGHINVQKKVALIPDQPYLYPALTAAEHIQFRARGYHPGKKDVKERVYHALKEVHLEEKANQLCGQLSRGQKQRVVLAGAIVQDALLYILDEPTVGLDIPSKQWLSNWLKTKTDQGCSAFVSTHSLEFVLETADRVILIRDGKLMQDLYVPQFEEEQAEWRKEVIRLLGEWSDE	ATGCAATTGATGCAAGTACAAAATTTAAGCAAATGCTATCGAAATGGTGATGGGGTTGAACATTTGTCTTTCTCAATTCAACGAGGAGAAATCGTGGCGCTATTGGGGCCAAATGGAGCTGGAAAAACAACGACAATTCGATGTTTGACAGGTCTCTATAAGCCGGATAAAGGAGATATCCTCATTGAGGGTTCTCCTCCAGGACATATAAATGTTCAAAAAAAAGTCGCGCTTATTCCTGATCAGCCATATCTGTATCCCGCTTTAACCGCTGCTGAACATATTCAGTTTAGGGCAAGAGGATATCATCCAGGTAAAAAAGATGTAAAAGAAAGGGTTTATCATGCATTGAAGGAAGTGCACTTGGAGGAGAAAGCAAACCAATTGTGTGGTCAGCTG…
										match=98.75%|Evalue=2e-174
										UniRef:SKFE_BACSU
orf00019	orf00019	7618	9090	-	167860	169332	+	Sporulation-killing factor biosynthesis protein SkfC OS=Bacillus subtilis (strain 168) OX=224308 GN=skfC PE=1 SV=2		Species='-'	VFWSILAVVGLLLFIKFKPPTIASLLLSKDEAKEISIQFIKEFVGIDVENWDFYSVYWYDHDTVNKLHHLGILKKNRKVLYDVGLVESWRVRFVHKNQSFVVGVNANREITFFYADVPKKSLSEKFEQVSPGTLKQRLMASPDGLWSRANMTGTGKKEEDFREVSTYWYIAEAGDIRLKVTVELQGGRISYIGTEQEILTDQMSKVIRDEQVESTFGVSGMLGSALAMILAILILVFMDVQTSIIFSLVLGLLIIICQSLTLKEDIQLTIVNAYDARMSVKTVSLLGILSTLLTGLLTGFVVFICSLAGNALAGDFGWKTFEQPIVQIFYGIGAGLISLGVTSLLFNLLEKKHYLRISPELSNRTVFLSGFTFRQGLNMSIQSSIGEEVIYRLLMIPVI…	GTGTTCTGGAGTATTTTAGCAGTTGTTGGATTACTGTTATTTATTAAATTCAAACCCCCAACAATTGCTTCACTACTCTTAAGCAAAGATGAGGCAAAAGAAATAAGCATTCAATTTATAAAAGAGTTTGTTGGGATAGATGTAGAGAACTGGGATTTTTATTCGGTATATTGGTATGACCACGATACAGTAAATAAACTTCATCACTTAGGCATACTTAAGAAAAATAGAAAGGTTTTATATGATGTTGGGTTGGTCGAATCATGGAGAGTCCGTTTCGTTCACAAGAATCAATCATTTGTAGTTGGTGTCAATGCCAATCGAGAAATCACTTTTTTTTATGCGGATGTTCCGAAAAAGTCCCTTTCGGAGAAGTTCGAACAAGTTTCTCCAGGGACA…
										match=98.98%|Evalue=0.0
										UniRef:sp|O31425|SKFC_BACSU
orf00020	BmbF	9105	10337	-	166613	167845	+	Sporulation killing factor maturation protein SkfB OS=Bacillus subtilis (strain 168) OX=224308 GN=skfB PE=1 SV=2	Sac_1;PF04055	Species='-'	MSYDRVKDFDLPELAVHLQPHGAVMIDRKSMFYFRLSGRGAQLAFLLSKNKNLHKTARIWEIMKKEEMSADQLKEELSAHPFTEAWTEGLLDQPLHVSGSLDSYLPISCTLQLTNACNLSCSFCYASSGKPYPEELSSEQWILVMQKLAAHGVADITLTGGEAKLIKGFKELVVVASSLFTNVNVFSNGLNWRDEEVELLSHLGNVSVQISIDGMDNTHDQLRGRKGGFKESMNTIKKLSEANIPVIVAMTINESNADEVSDVVEQCANAGAFIFRAGKTLSVGRATEGFKALDIDFEEMVQIQLREARHKWGDRLNIIDWEHEESSFTTDFCTPGYLAWYIRADGYVTPCQLEDLPLGHILEDSMADIGSPARLLQLKCEAKNCKCIGKIELSEPDLP…	ATGTCATATGATCGTGTTAAAGATTTTGATTTGCCAGAGTTAGCGGTTCATTTACAGCCTCATGGTGCTGTAATGATTGATAGAAAAAGTATGTTTTATTTCAGACTCAGTGGACGTGGAGCACAGTTGGCGTTTCTGTTATCAAAAAACAAAAACCTTCATAAAACGGCACGTATTTGGGAGATTATGAAAAAAGAAGAGATGAGTGCTGACCAATTAAAAGAAGAGCTTAGTGCCCATCCATTTACGGAGGCTTGGACGGAAGGGCTGTTAGATCAGCCTTTACACGTTTCGGGTTCGCTAGATTCATATTTACCTATTAGTTGTACCTTGCAGTTGACAAATGCTTGTAATTTAAGCTGTTCGTTTTGCTATGCCAGCTCAGGTAAACCATATCCT…
										match=100.00%|Evalue=0.0
										UniRef:sp|O31423|SKFB_BACSU
orf00022	121.1;Sporulation-killingfactor_skfA	10404	10622	-	166328	166546	+	121.1;Sporulation-killingfactor_skfA		Evalue=7e-37 match=100.00%;	MGAMSIDSMQKLRGGLLMKRNQKEWESVSKKGLMKPGGTSIVKAAGCMGCWASKSIAMTRVCALPHPAMRAI	ATGGGAGCTATGTCAATAGACTCTATGCAAAAATTGAGAGGAGGTTTACTTATGAAAAGAAACCAAAAAGAATGGGAATCTGTTAGTAAAAAAGGACTTATGAAGCCGGGAGGTACTTCGATTGTGAAGGCTGCTGGCTGCATGGGCTGTTGGGCCTCGAAGAGTATTGCTATGACACGTGTTTGTGCACTTCCGCATCCTGCTATGAGAGCTATT
orf00023	orf00023	10715	10843	-	166107	166235	+				MDRLFDVLFIEQENIQNISEKLGVSSCFSREDSLSAFLFLKG	ATGGATCGTCTTTTTGACGTTTTGTTTATAGAACAAGAAAATATTCAAAACATAAGTGAAAAATTAGGGGTGAGCTCCTGTTTTTCTCGAGAGGATAGCTTGTCAGCTTTTCTATTTCTAAAGGGT
orf00029	orf00029	11486	12658	-	164292	165464	+	Uncharacterized MFS-type transporter YbcL OS=Bacillus subtilis (strain 168) OX=224308 GN=ybcL PE=3 SV=1		Species='-'	MSNTWKIYILAIVSFLVGTSEYIISGILDQIAHTLGITLAAAGQLITIFSLVYALSTPVLMALTASMDRRKLMMYALGLFVFGNVLAFVLPGYGWFIAARIIMAMGAGVVVVTALTIAAKIASEGKQGSAIATVVMGFTASLIIGVPLGRMIAVALGWKSVFGAIALLGLIAMVVIFFTLPHTEGDKPVPLLQQLALFKKRKVAMGLSITFFWLGGYSVAYTYLSPYLLNISGINGKLLSGVLLIFGIASLVGSKFGGYSTDKWGVPFTLVGGMTLHIVTLILLSLVTHSYIGVLVILILWSFAAWSTGPTQQFHLATIEPEMSGVLLSMNQSMMQFAMAVGAGIGGVFVENVSLASITWVGALGVMIAIITSLTIFHSQPKQTLKDINQ	ATGTCTAACACTTGGAAAATTTATATTTTAGCCATTGTCAGCTTTTTAGTTGGAACCTCAGAGTACATCATTTCCGGAATTTTGGATCAAATTGCTCATACTCTCGGGATCACTTTAGCTGCCGCGGGCCAGCTTATTACCATTTTCTCACTTGTATATGCTCTTTCTACACCCGTACTTATGGCGTTGACAGCAAGTATGGATAGACGCAAATTGATGATGTATGCCCTAGGTTTGTTTGTGTTCGGTAATGTCCTGGCTTTTGTACTGCCTGGTTATGGATGGTTTATTGCAGCGCGGATCATTATGGCGATGGGAGCAGGTGTGGTGGTTGTCACCGCCTTAACGATTGCCGCTAAAATTGCATCGGAAGGGAAGCAGGGAAGTGCCATCGCTACG…
										match=98.72%|Evalue=0.0
										UniRef:sp|O34663|YBCL_BACSU
orf00031	orf00031	12785	13087	-	163863	164165	+	Uncharacterized HTH-type transcriptional regulator YbzH OS=Bacillus subtilis (strain 168) OX=224308 GN=ybzH PE=4 SV=1		Species='-'	MEPIEVFKALSNESRLQILQWLKEPDRHFAPHEGIDMNTIGVCVSQITDKLKMTQSTASQYLTILLRAGLIKAERIGKYTYYKRDEEAIGKLADFLKTEI	ATGGAACCAATTGAAGTATTCAAAGCCTTATCAAATGAATCAAGGCTGCAAATTTTACAATGGCTGAAGGAGCCCGATCGTCATTTTGCACCCCATGAAGGGATTGATATGAACACAATCGGGGTATGTGTCAGTCAAATAACAGACAAATTGAAAATGACGCAATCGACAGCTTCTCAATATCTTACCATCCTTTTAAGAGCCGGCTTGATTAAGGCGGAGCGTATTGGAAAGTACACATATTACAAAAGAGATGAAGAAGCCATTGGGAAACTTGCTGACTTTCTTAAAACAGAGATA
										match=100.00%|Evalue=2e-69
										UniRef:sp|C0H3S9|YBZH_BACSU
orf00035	orf00035	13562	13957	-	162993	163388	+	Uncharacterized protein YbcI OS=Bacillus subtilis (strain 168) OX=224308 GN=ybcI PE=4 SV=1		Species='-'	MQFFCSGDVLDMKKSKGSIESEISKSITQWEKDYLGRGSVSVKTDILRDMIIVNLKGILTPAEYVVCGSKEGMLSIKQTRSELVESGIEGLKDIILKITGEKVKSFHTDLSSRTGERVMVFKLCNDLEKNL	ATGCAATTTTTTTGCTCAGGAGATGTATTAGATATGAAAAAATCGAAAGGTTCTATTGAATCAGAGATCAGTAAGTCCATTACTCAATGGGAGAAGGATTATCTTGGGCGGGGGTCTGTATCTGTTAAGACTGATATACTGCGGGACATGATCATCGTCAATTTAAAAGGGATTTTAACACCAGCCGAATATGTAGTTTGTGGATCAAAAGAGGGTATGTTATCTATCAAACAAACTCGTTCGGAGTTAGTCGAATCAGGTATAGAAGGCCTTAAGGATATTATCTTAAAAATAACCGGAGAAAAAGTGAAAAGTTTTCATACTGATTTAAGCTCCCGGACAGGTGAACGAGTGATGGTATTTAAATTATGTAATGATCTAGAGAAAAATCTT
										match=100.00%|Evalue=1e-79
										UniRef:sp|O34380|YBCI_BACSU
orf00037	orf00037	13981	14271	-	162679	162969	+	Uncharacterized protein YbcH OS=Bacillus subtilis (strain 168) OX=224308 GN=ybcH PE=4 SV=1		Species='-'	MSANLTDFVTKTIEEMNSFDRENMECMKKLIRKAIDFYHLKSYEEVEETHSGNVRFLHVHSMMEENMLSKMIVVTRNGKTDLDIEGVYEGYVVREY	ATGAGCGCTAATTTAACTGATTTTGTCACGAAAACAATAGAGGAAATGAACTCGTTTGATCGTGAAAATATGGAATGTATGAAAAAACTAATTAGAAAAGCAATTGATTTTTATCATCTAAAGTCTTATGAAGAAGTTGAGGAAACCCATTCAGGAAATGTTCGATTTTTGCATGTCCACTCTATGATGGAAGAAAATATGTTATCCAAAATGATAGTGGTCACAAGAAACGGTAAAACTGATTTGGATATTGAAGGTGTATATGAAGGATATGTTGTAAGAGAATAT
										match=98.96%|Evalue=4e-64
										UniRef:sp|O34795|YBCH_BACSU
orf00039	orf00039	14335	14862	-	162088	162615	+	Putative carbonic anhydrase-like protein YbcF OS=Bacillus subtilis (strain 168) OX=224308 GN=ybcF PE=3 SV=1		Species='-'	MNVNQNKKVLFLTDIENGLEPILQEATNTSAENMLTIQSYGAGISHPYGEIMRSVIFAIYQEDVEEIFVVGTKDKKTSAGNELTQLETMKDKIQTLDYLFQNCKPEFLGGTVDEWLNENSSDTIEKSVDMIRHHPLVPSHVKVRGLLVNHKDGKPSIMEGPDAKTGQAIPDHCLS	ATGAATGTAAACCAAAATAAAAAAGTATTATTTTTGACGGATATTGAAAACGGTTTGGAGCCTATTTTACAAGAAGCGACTAACACTTCTGCAGAGAATATGTTGACTATACAAAGCTATGGTGCCGGTATCTCACATCCTTATGGAGAAATCATGAGGTCTGTTATTTTTGCGATTTACCAGGAAGATGTTGAGGAGATTTTTGTAGTGGGAACAAAAGATAAGAAGACTTCCGCAGGTAATGAACTAACTCAACTTGAAACAATGAAAGATAAAATACAAACATTGGATTATCTCTTTCAAAATTGCAAGCCTGAATTTTTAGGTGGTACGGTCGATGAATGGCTAAATGAAAATAGCAGTGACACCATTGAAAAAAGTGTTGATATGATTCGACAT…
										match=94.86%|Evalue=8e-121
										UniRef:sp|O34823|YBCF_BACSU
orf00042	orf00042	14939	17554	-	159396	162011	+	UPF0753 protein YbcC OS=Bacillus subtilis (strain 168) OX=224308 GN=ybcC PE=3 SV=2		Species='-'	MGITSVLTKDNVKKIDTDIDVQERDLNVFITSASRVIAPLWPISTFAARNPWMGLENQSFDQVASWLKNTRDVDIYPSASMIRSAKNKGEIDEDFVEMGLQRWLDSHSYHIPRDVAERFCHAALKLDPLPSDLLSSHELEKLVGECSGLDHIENVFMQPLSSYIENQDGERLVNILDHHVIKWSKLYLDDSQAGWTMPNREEGFYRAWQHLIQYDPALSKKQRERVKDWPKEAHLALQEALFALEIPESEIQTYLEGHLLSLPGWAGMMLWRSQQSSHEHALLTEYLAVRISMEWALIKPYLPLTNERSKKKISIAPLIAAWIHWGGLTLEEWSQMTAIEQNEYLSFAYSFDEKLRKKLWLEAWEQTYTDRLSQKIISKQRETGGKKSALAQLAFCIDV…	ATGGGCATTACATCCGTATTAACGAAAGATAATGTAAAAAAGATAGATACAGATATTGATGTTCAAGAAAGGGATCTTAACGTTTTCATTACATCTGCCAGCCGAGTGATTGCGCCACTTTGGCCTATTTCTACATTTGCTGCACGTAATCCGTGGATGGGACTTGAAAACCAATCTTTTGATCAGGTTGCAAGTTGGTTGAAAAACACTCGCGATGTTGATATATACCCTAGTGCGTCTATGATCCGTTCAGCAAAGAATAAAGGTGAGATTGATGAAGATTTTGTGGAAATGGGGCTGCAGCGTTGGCTTGATTCACATTCCTATCACATCCCACGGGACGTAGCAGAGCGATTTTGTCATGCTGCATTAAAGTTAGATCCCCTGCCTTCCGACCTT…
										match=98.74%|Evalue=0.0
										UniRef:sp|O34688|YBCC_BACSU
orf00043	orf00043	17569	19086	-	157864	159381	+	Probable NADH-quinone oxidoreductase subunit 5 OS=Bacillus subtilis (strain 168) OX=224308 GN=ndhF PE=3 SV=2		Species='-'	MLVSLSLSSLLTLFFIMLMASGISGLLFLHPRVPLSFVRIHIGILALPLLVSLLILANSGVSGNVGPWHLDSLACLMTFFVLAIGFIIQRFSVRYLLGDRSYRKYFTLFTFTTGAASMTWLSGDLRLMVLFWGATLVGLTLLIRLNSAWQVASEAAKVSGRLFLLSWFSLFFAMMWLFHATGQWQLSLVVTNESLAGLGEWERTGIQLLIVLAVIIPAAQWPFQRWLVESIVAPTPVSAIMHAGLVNAGGIILTRFSPLFHGGIASIVLLLLAGISVLIGTGISLVQVDYKRQLVGSTIGQMGFMLIQCALGAYIAAIIHLILHGLFKATLFLQAGSAVGRHEVSARTNERTSYLWVMAGRILSLVIGVAFWLAAPGEGYQFISALILGWSLSVSWTQL…	ATGTTAGTTTCGCTGAGTTTGTCATCATTATTAACATTATTTTTTATTATGCTTATGGCTTCTGGGATAAGTGGACTATTGTTTTTACATCCGCGAGTACCCTTGAGTTTTGTTCGCATTCATATTGGGATCTTGGCTTTACCACTTTTGGTTTCCTTACTGATTCTTGCCAATAGTGGTGTGAGTGGAAATGTTGGCCCTTGGCACTTAGATTCCTTAGCTTGTTTAATGACTTTCTTTGTTCTTGCAATTGGATTCATCATTCAGCGTTTTTCTGTACGTTACTTACTGGGGGATCGATCTTATCGAAAATATTTTACGCTTTTTACTTTCACAACAGGTGCTGCTTCAATGACATGGTTAAGTGGCGATCTCCGCTTGATGGTTCTATTTTGGGGA…
										match=97.82%|Evalue=0.0
										UniRef:sp|P39755|NDHF_BACSU
orf00046	orf00046	19327	19491	-	157459	157623	+				MQMFIFPFKICRPLAFFSYLILNIDRMKKYPNKKGREHESIYLIIRTILKEMKT	ATGCAGATGTTTATTTTTCCTTTTAAAATATGTAGGCCTTTAGCATTCTTTTCATATTTAATTTTAAATATTGACAGGATGAAAAAGTATCCTAATAAAAAAGGAAGAGAACATGAGTCGATTTATTTGATAATCAGGACTATATTAAAGGAAATGAAAACA
orf00047	orf00047	19605	20105	-	156845	157345	+	Methylated-DNA--protein-cysteine methyltransferase, inducible OS=Bacillus subtilis (strain 168) OX=224308 GN=adaB PE=1 SV=1		Species='-'	MFKDWNFYIASTLKGLVFVGSQNKPIEELFEWARKRFPGSLLVEDDDKLEPYAVEITQYLEGKRKNFTVPVEYAGTQFQLAVWNALCEIPYGQTKSYSDIANEINKPAAVRAVGAAIGANPVLITVPCHRVIGKNGSLTGYRGGFEMKTLLLDLEKRASSEMDVPH	ATGTTCAAGGATTGGAATTTTTACATTGCTTCAACTTTAAAGGGGCTTGTGTTTGTAGGTTCACAGAACAAACCAATCGAGGAATTGTTCGAATGGGCTAGGAAACGCTTTCCGGGAAGTCTTCTTGTTGAAGATGATGATAAGCTTGAACCCTATGCCGTTGAAATCACTCAATATCTAGAAGGAAAGCGGAAAAACTTTACTGTTCCAGTTGAGTACGCCGGTACGCAATTTCAGCTAGCAGTCTGGAATGCACTTTGTGAAATTCCTTATGGACAGACGAAATCCTATTCCGACATTGCAAATGAAATAAATAAACCAGCAGCTGTTCGTGCTGTAGGTGCGGCTATTGGGGCTAATCCGGTATTAATTACTGTACCGTGCCATCGTGTAATAGGA…
										match=99.40%|Evalue=6e-121
										UniRef:sp|P19220|ADAB_BACSU
orf00048	orf00048	20131	20487	-	156463	156819	+	Bifunctional transcriptional activator/DNA repair enzyme AdaA OS=Bacillus subtilis (strain 168) OX=224308 GN=adaA PE=1 SV=1		Species='-'	MPDSEWVDLITEYIDKNFTEKLTLESLADICHGSPYHMHRTFKKIKGITLVEYIQQVRVHAAKKYLIQTNKSIGDIAICVGIANAPYFITLFKKKTGQTPAQFRQMSKMEETYNGNKE
										match=98.29%|Evalue=8e-82
										UniRef:sp|P19219|ADAA_BACSU

## Sheet: Subtilosin_A
ORF	Name	Start	End	Strand	Real Start	Real End	Real Strand	Function	Motifs	Annotation	Protein	Gene
orf00004	orf00004	179	3664	-	662995	666480	-	Nitrate reductase alpha chain OS=Bacillus subtilis (strain 168) OX=224308 GN=narG PE=3 SV=2		Species='-'	VKNGIVTWEGQNLNYPSTGPDMPDFEPRGCPRGASFSWYIYSPLRVKYPYVRGVLINLWREALQTHQNPLEAWKSIVENPEKAKSYKQARGKGGFVRAEWPEVLKLISASLLYTVMKYGPDRNVGFSPIPAMSMISHASGSRFMSLIGGPMLSFYDWYADLPPASPQIWGDQTDVPESSDWYNSGYIITWGSNVPLTRTPDAHFLAEARYKGAKVISISPDFAESSKFADDWLSIRQGTDGALAMAMGHVILQEFYVNQETERFIEYAKQYTDFPFLVTLSKENGVYTAGRFLHAKDIGRQTKHDQWKPAVWDEQTSSFAIPQGTMGSRWDGQQKWNLHMIDEETGEPIEPRLSVLGIEDEIGTVRIPYFSNDGNKVLERDLPIKKMNLNGEETYITTV…	GTGAAAAACGGAATTGTCACGTGGGAAGGGCAAAATTTGAATTATCCATCAACAGGCCCGGATATGCCTGATTTTGAACCGAGAGGCTGCCCGCGGGGGGCCAGTTTTTCATGGTATATCTACAGCCCGCTCCGTGTGAAATATCCATACGTGCGCGGTGTGCTGATCAATTTGTGGCGGGAGGCATTGCAGACGCATCAAAATCCATTGGAAGCCTGGAAATCGATCGTCGAAAACCCTGAAAAAGCGAAGTCCTATAAACAGGCGAGAGGGAAAGGCGGTTTTGTGCGCGCTGAATGGCCGGAGGTGCTGAAGCTGATTTCAGCCTCTCTGCTGTATACAGTGATGAAATACGGGCCTGACCGAAACGTCGGTTTTTCTCCGATTCCGGCCATGTCC…
										match=99.74%|Evalue=0.0
										UniRef:sp|P42175|NARG_BACSU
orf00006	orf00006	4084	4560	-	666900	667376	-	Probable transcription regulator ArfM OS=Bacillus subtilis (strain 168) OX=224308 GN=arfM PE=2 SV=1		Species='-'	MNQCDYLLFLKQLPMFNEVPLSIVETLLKNGTFIRGSCDQSPSFLHSQSVYIVLKGSVRFMDTRLPEGSKTVALWEKGDVFPIDEKGGLYLSPFISVNATSDILILNIPYYIFKKMMSYHPQLQMNFLAMLQQNVFCSYQLFLRYLHTSQDENAEPGS	ATGAATCAGTGTGACTATTTATTATTTCTGAAACAACTTCCTATGTTTAATGAAGTGCCTCTATCCATTGTCGAAACCTTGCTGAAAAACGGCACGTTTATCCGCGGTTCATGTGATCAGTCTCCATCTTTTCTTCATTCTCAATCTGTTTATATTGTATTAAAAGGCAGTGTCCGTTTTATGGACACAAGGCTCCCTGAAGGGTCGAAAACCGTTGCGCTGTGGGAAAAAGGCGATGTGTTTCCGATTGATGAAAAAGGCGGGCTTTATTTATCGCCCTTTATCTCAGTCAATGCCACTTCAGACATTCTGATTCTCAACATCCCATATTACATATTTAAGAAAATGATGTCTTATCATCCGCAGCTGCAAATGAACTTTTTGGCTATGCTTCAGCAA…
										match=100.00%|Evalue=9e-115
										UniRef:sp|P46910|ARFM_BACSU
orf00009	orf00009	4680	5423	+	667496	668239	+	Uncharacterized protein YwiC OS=Bacillus subtilis (strain 168) OX=224308 GN=ywiC PE=4 SV=1		Species='-'	MKEKRRISMKALIPKQHGAWAMLLIPFLLGMVKGGPVIWHIPLFLGWLFLYLAVYPVTLALKKKQSKPYQKWMCYYGFPACCFLMISVFHKPPLIWVGVSLLPLFLIHMYFARRKNERALLNDVAGVLFFCSGGFASCWLGMGTLDGWAWFIFLQSALFFIGSSFYVKSVIRERKNRAFAYWSWGYHLLLPFLSALFGAGWAFLAFIPSSLRAWFFHGRDWPVKTIGILEIVNACFFLAVMCLFITR	ATGAAAGAAAAAAGGAGGATTTCGATGAAGGCGCTGATTCCGAAGCAGCACGGCGCGTGGGCGATGCTGCTGATCCCATTTTTACTCGGCATGGTCAAGGGAGGCCCCGTTATTTGGCATATTCCGCTCTTCCTAGGCTGGCTTTTCCTATACTTAGCGGTTTATCCCGTTACGCTTGCCTTAAAAAAGAAACAAAGCAAACCATATCAAAAGTGGATGTGTTATTACGGTTTTCCCGCCTGCTGCTTTTTGATGATCTCGGTCTTTCATAAGCCGCCTCTCATCTGGGTGGGCGTTTCTTTACTGCCGCTGTTTCTCATACATATGTATTTTGCCCGCAGAAAAAACGAACGAGCCTTATTGAATGATGTTGCAGGTGTCTTGTTCTTTTGTTCGGGC…
										match=99.58%|Evalue=7e-171
										UniRef:sp|P46909|YWIC_BACSU
orf00012	orf00012	5454	6170	-	668270	668986	-	Anaerobic regulatory protein OS=Bacillus subtilis (strain 168) OX=224308 GN=fnr PE=2 SV=1		Species='-'	MNFLSVRPSDSDLISSDLHELLESISTKRKMEKHTYLFREGMDAEELYLIQSGLIEIGKLTSDGKDLTLRICQKHDIVGELTLFTEEPRYMLSAKVLEDGEVLVINKNKLEKELIQNGALTFEFMKWMSTHLRKIQSKIRDLLLHGKKGALYSTLIRLSNSYGVERSDGILINIVLTNQDLAKFCAAARESVNRMLGDLRKKGVISIDESGKIILHKRDYLRCEIECENCPLEICNID	ATGAATTTTCTCTCTGTTCGACCATCTGATAGTGATCTTATATCCAGCGATCTGCATGAATTGCTGGAATCGATCAGCACGAAAAGAAAAATGGAAAAACACACGTATTTGTTTCGAGAAGGAATGGATGCAGAAGAGCTTTATCTGATTCAATCAGGACTCATTGAAATCGGCAAGCTGACATCTGACGGAAAAGACCTGACGCTTAGAATCTGCCAAAAGCATGATATCGTCGGTGAATTAACACTTTTCACTGAAGAACCAAGGTATATGCTCAGTGCAAAAGTGCTAGAGGATGGCGAGGTGCTCGTCATTAATAAAAATAAGCTGGAAAAAGAATTAATCCAAAACGGCGCTTTGACATTTGAGTTCATGAAATGGATGAGCACGCACCTCCGG…
										match=99.58%|Evalue=1e-171
										UniRef:sp|P46908|FNR_BACSU
orf00014	orf00014	6269	7498	-	669085	670314	-	Nitrite extrusion protein OS=Bacillus subtilis (strain 168) OX=224308 GN=narK PE=3 SV=2		Species='-'	MIRLIIESLKGASQMINRQHIQLSLQSLSLVAGFMVWVLISSLISQITLDIHLSKGEISLVTAIPVILGSLLRIPLGYLTNRFGARLMFMVSFILLLFPVFWISIADSLFDLIAGGFFLGIGGAVFSIGVTSLPKYYPKEKHGVVNGIYGAGNIGTAVTTFAAPVIAQAVGWKSTVQMYLVLLAVFALLHVLFGDRHEKKVKVSVKTQIKAVYRNHVLWFLSLFYFITFGAFVAFTIYLPNFLVEHFGLNPADAGLRTAGFIAVSTLLRPAGGFLADKMSPLRILMFVFAGLTLSGIILSFSPTIGLYTFGSLTVAVCSGIGNGTVFKLVPFYFSKQAGIANGIVSAMGGLGGFFPPLILASVFQATGQYAIGFMALSEVALASFVLVIWMYWQERMKT…	ATGATAAGACTGATTATTGAATCATTGAAAGGGGCAAGCCAAATGATCAACCGTCAACACATTCAATTATCGTTACAGTCATTAAGCTTGGTGGCAGGGTTTATGGTTTGGGTGCTGATTTCATCACTCATTTCCCAAATCACATTAGATATTCATTTAAGCAAGGGTGAGATTTCTTTGGTGACGGCGATTCCTGTGATCCTCGGGTCGCTTCTCCGCATTCCTTTAGGGTATTTAACGAACAGGTTTGGCGCGCGGCTCATGTTTATGGTCAGCTTCATCCTGCTTTTATTTCCTGTATTTTGGATCAGTATCGCGGATTCTCTGTTTGATTTAATCGCAGGCGGCTTTTTCTTAGGGATCGGGGGAGCGGTGTTTTCCATTGGGGTGACCTCCCTC…
										match=99.75%|Evalue=0.0
										UniRef:sp|P46907|NARK_BACSU
orf00016	orf00016	7592	9262	-	670408	672078	-	Arginine--tRNA ligase OS=Bacillus subtilis (strain 168) OX=224308 GN=argS PE=3 SV=2		Species='-'	MNIAEQMKDVLKEEIKAAVLKAGLAEESQIPNVVLETPKDKTHGDYSTNMAMQLARVAKKAPRQIAEEIVAHFDKGKASIEKLDIAGPGFINFYMNNQYLTKLIPSVLEAGEAYGETNIGNGERVQVEFVSANPTGDLHLGHARGAAVGDSLCNVLSKAGYDVSREYYINDAGNQINNLALSVEVRYFEALGLEKPMPEDGYRGEDIIAIGKRLAEEYGDRFVNEEESERLAFFREYGLKYELEKLRKDLENFRVPFDVWYSETSLYQNGKIDKALEALREKGHVYEEDGATWFRSTTFGDDKDRVLIKKDGTYTYLLPDIAYHKDKLDRGFDKLINVWGADHHGYIPRMKAAIEALGYEKGTLEVEIIQLVHLYKNGEKMKMSKRTGKAVTMRDLIEE…	ATGAACATTGCGGAACAAATGAAGGACGTGCTGAAAGAAGAAATCAAAGCGGCCGTTCTGAAAGCGGGACTGGCTGAAGAAAGCCAGATTCCCAATGTTGTTTTAGAAACACCGAAAGATAAAACACACGGCGACTACTCAACGAATATGGCGATGCAGTTGGCAAGAGTGGCAAAAAAAGCGCCGCGTCAAATCGCTGAAGAGATTGTCGCTCATTTTGATAAAGGAAAGGCTTCGATTGAAAAACTGGATATCGCCGGCCCGGGTTTTATCAATTTCTATATGAACAATCAATATTTAACAAAGCTGATTCCGTCTGTACTGGAAGCAGGGGAAGCATACGGGGAAACGAACATCGGAAACGGTGAACGAGTTCAGGTAGAATTCGTATCAGCGAAT…
										match=100.00%|Evalue=0.0
										UniRef:sp|P46906|SYR_BACSU
orf00017	orf00017	9259	9687	-	672075	672503	-	Uncharacterized beta-barrel protein YwiB OS=Bacillus subtilis (strain 168) OX=224308 GN=ywiB PE=1 SV=1		Species='-'	MKQETPITLHVKSVIEDDGNQEVIEFRTTGFYYVKQNKVYLSYYEEHDLGKVKTIVKVSEGEVLVMRSGAVKMNQRFVTGASTIAKYKMSFGELELKTSTKSIQSDLDEEKGRISIAYDMHVGDEQEHLHNMTITYEGGTHA	ATGAAGCAAGAGACACCGATAACACTCCATGTGAAGTCTGTGATCGAGGATGACGGAAACCAAGAAGTCATCGAATTCCGCACCACCGGATTTTACTATGTAAAACAAAATAAAGTGTATCTATCTTATTATGAAGAACACGACTTAGGCAAAGTCAAAACGATTGTGAAAGTAAGCGAAGGCGAAGTCCTGGTCATGAGGTCAGGCGCTGTCAAAATGAATCAGCGTTTCGTAACGGGAGCTTCCACAATTGCTAAATATAAAATGTCATTTGGTGAGCTTGAGCTGAAAACAAGCACAAAATCGATTCAATCTGATCTCGATGAAGAAAAAGGCCGTATCAGCATCGCATATGACATGCATGTCGGAGACGAGCAGGAGCATTTACATAATATGACG…
										match=100.00%|Evalue=5e-100
										UniRef:sp|O07624|YWIB_BACSU
orf00020	145.1;Subtilosin_A	10000	10131	+	672816	672947	+	145.1;Subtilosin_A		Evalue=2e-27 match=100.00%;	MKKAVIVENKGCATCSIGAACLVDGPIPDFEIAGATGLFGLWG	ATGAAAAAAGCTGTCATTGTAGAAAACAAAGGTTGTGCAACATGCTCGATCGGAGCCGCTTGTCTAGTGGACGGTCCTATCCCTGATTTTGAAATTGCCGGTGCAACAGGTCTATTCGGTCTATGGGGG
orfblast_1	216.2;Subtilosin_(SboX)	10087	10237	+	672903	673053	+	216.2;Subtilosin_(SboX)			LKLPVQQVYSVYGGKDLPKGHSHSTMPFLSKLQFLTKIYLLDIHTQPFFI	TTGAAATTGCCGGTGCAACAGGTCTATTCGGTCTATGGGGGTAAGGATCTCCCAAAAGGGCATAGTCATTCTACTATGCCCTTTTTAAGTAAATTACAATTTTTAACTAAAATCTACCTCTTGGATATACATACACAACCGTTTTTCATT
orf00024	BmbF	10280	11611	+	673096	674427	+	Antilisterial bacteriocin subtilosin biosynthesis protein albA	Sac_1;Sac_1;PF04055;PF04055	Species=Bacillus subtilis | II | C	MFPFINESVRVHQLPEGGVLEIDYLRDNVSISDFEYLDLNKTAYELCMRMDGQKTAEQILAEQCAVYDESPEDHKDWYYDMLNMLQNKQVIQLGNRASRHTITTSGSNEFPMPLHATFELTHRCNLKCAHCYLESSPEALGTVSIEQFKKTADMLFDNGVLTCEITGGEIFVHPNANEILDYVCKKFKKVAVLTNGTLMRKESLELLKTYKQKIIVGISLDSVNSEVHDSFRGRKGSFAQTCKTIKLLSDHGIFVRVAMSVFEKNMWEIHDMAQKVRDLGAKAFSYNWVDDFGRGRDIVHPTKDAEQHRKFMEYEQNVIDEFKDLIPIIPYERKRAANCGAGWKSIVISPFGEVRPCALFPKEFSLGNIFHDSYESIFNSPLVHKLWQAQAPRFSEHCM…	ATGTTTCCATTTATTAATGAAAGTGTAAGAGTTCACCAGCTTCCTGAGGGCGGCGTGTTAGAAATCGACTACTTGCGCGATAATGTCTCCATTTCTGACTTTGAGTATTTGGATCTCAACAAAACGGCTTACGAGCTCTGCATGCGCATGGATGGCCAAAAAACAGCTGAGCAGATTTTAGCTGAGCAATGTGCAGTGTATGATGAATCCCCGGAAGACCATAAAGATTGGTATTACGACATGCTCAACATGCTCCAGAACAAGCAGGTGATCCAGCTTGGAAACCGGGCCAGCCGCCATACAATCACCACGAGCGGAAGCAATGAATTTCCGATGCCCCTGCACGCCACCTTTGAACTGACGCACCGCTGTAATTTGAAATGCGCCCACTGTTATTTG…
										match=99.77%|Evalue=0.0
										UniRef:ALBA_BACSU
orf00025	orf00025	11624	11785	+	674440	674601	+	Antilisterial bacteriocin subtilosin biosynthesis protein albB		Species=Bacillus subtilis | II | C	LSPAQRRILLYILSFIFIIGAVVYFVKSDYLFTLIFIAIAILFGMRARKADSR	TTGTCACCAGCACAAAGAAGAATTTTACTGTATATCCTTTCATTTATCTTTATCATCGGCGCAGTCGTCTATTTTGTCAAAAGCGATTATCTGTTTACGCTGATTTTCATTGCCATTGCCATTCTGTTCGGGATGCGCGCGCGGAAGGCTGACTCGCGA
										match=96.23%|Evalue=3e-28
										UniRef:ALBB_BACSU
orf00026	ABC	11782	12501	+	674598	675317	+	ALBC_BACSU P	PF00005	Species=| | T	MSILDIHDVSVWYERDNVILEQVDLHLEKGAVYGLLGVNGAGKTTLINTLTGVNRNFSGRFTLCGIEAEAGMQQKTSDQLKTHRYFAADYPLLFTEITAKDYVSFVHSLYQKDFSEQQFASLAEAFHFSKYINRRISELSLGNRQKVVLMTGLLLRAPLFILDEPLVGLDVESIEVFYQKMREYCEAGGTILFSSHLLDVVQRFCDYAAILHNKQIQKVIPIGEETDLRREFFEVIGHE	ATGAGCATTTTGGATATACACGATGTATCCGTTTGGTATGAACGGGACAACGTCATCTTAGAACAAGTGGATTTACATTTAGAAAAAGGCGCCGTTTACGGGTTGCTTGGGGTAAACGGCGCCGGAAAAACGACACTGATTAATACGCTGACAGGCGTGAACCGCAATTTCAGCGGACGCTTTACACTGTGCGGAATTGAAGCGGAGGCCGGCATGCAGCAGAAAACATCAGATCAGCTGAAGACTCACCGTTACTTCGCCGCCGATTATCCGCTGCTATTTACAGAAATTACGGCGAAGGACTATGTGTCTTTCGTCCATTCGCTTTATCAAAAGGATTTTTCAGAGCAGCAGTTTGCCAGTTTGGCCGAGGCCTTTCATTTTTCGAAATACATCAAC…
										match=99.58%|Evalue=2e-176
										UniRef:P71009
orf00028	orf00028	12515	13804	+	675331	676620	+	Antilisterial bacteriocin subtilosin biosynthesis protein albD		Species=Bacillus subtilis | II | C	MSLLFKQLYSRQGKKDAIRIAAGLVILAVFEIGLIRQAGIDESVLRKTYIILALLLMNAYMVFLSVTSQWKESYMKLSCLLPISSRSFWLAQSVVLFVDTCLRRTLFFFILPLFLFGNGTLSGAQTLFWLGRFSFFTVYSIIFGVVLSNHFVKKKNWMFLLHAAIFACVCLSAALMPAATIPLCAVHILWAVVIDFPVFLQAPPQQGKMHSFMRRYEFSFYKREWNRFISSKAMLLNYAVMAAFSGFFSFQMMNTGIFNQQVIYIVISALLLICSPIALLYSIEKNDRMLLITLPIKRKTMFWAKYRFYSGLLAAGFLLVVMIVGFISGRPISVLTFLQCIELLLAGAFIRLTADEKRPSFSWQTEQQLWSGFSKYRSYLFCLPLFLATLAGTAVSLAV…	ATGTCTTTGCTGTTCAAACAGCTTTACAGCCGGCAAGGGAAAAAGGACGCCATCCGCATTGCCGCAGGCCTTGTCATTCTGGCCGTGTTTGAAATCGGGCTGATCCGCCAGGCCGGCATTGATGAATCGGTGTTGCGCAAAACGTATATCATACTCGCGCTTCTCTTAATGAACGCATATATGGTGTTTCTTTCTGTGACATCTCAATGGAAGGAATCTTATATGAAACTGAGCTGCCTGCTGCCGATTTCTTCACGGAGCTTTTGGCTCGCCCAGAGTGTCGTTTTGTTTGTCGATACCTGTTTGAGAAGAACTTTATTCTTTTTTATTTTACCGTTGTTCTTATTTGGAAACGGAACGCTGTCAGGGGCGCAAACATTGTTTTGGCTCGGCAGGTTT…
										match=97.90%|Evalue=0.0
										UniRef:ALBD1_BACSU
orf00029	orf00029	13794	14954	+	676610	677770	+	Antilisterial bacteriocin subtilosin biosynthesis protein albE		Species=Bacillus subtilis | II | C	LEVNLLKTHQFSTISIAASFLKPIESAAEPEEETIYFYGAAAYLKEQIIDAFGYAAGSRFMYSANLFFDQQLKTCGTRLIHPLYNGNLHVDALMKTFADLSFPSSLSFEAVEKARNELLLKIEKKFTDPFSYSAARLAEEVFGNPMYGTGMFGRKDRIKAIHPKRFLDATDFIVDLVSQQKQLNILGQVHACDVRGHAPQTSAITSGRIPVNRHVFETETRSATGPSVLTLGFDCGEMKDASDYIKIQLIDGLLGKYGHSALFKHFREKDLAVYHVITRYDVMNNLLLVSICTDQLHEKDIPPRVLEAVSAFHTDERELEQAKQFLRNELLLQFDSPEGLLAYMGVLRRFSCTKEALLDGISAVTCRDVLQFIATINYIGAHVVRG	TTGGAAGTTAACCTGCTGAAGACTCATCAATTTTCAACTATTTCAATCGCCGCGAGCTTTCTGAAACCGATCGAAAGCGCGGCGGAACCTGAGGAAGAAACAATTTATTTTTACGGCGCCGCCGCATACCTGAAGGAGCAAATCATTGACGCTTTTGGTTATGCTGCCGGTAGCCGTTTCATGTACTCAGCGAATCTCTTTTTTGATCAGCAGCTGAAAACCTGCGGGACCCGTTTGATTCACCCATTATATAACGGGAATCTTCATGTTGACGCCCTGATGAAAACTTTTGCAGACTTGTCTTTCCCTTCTTCTCTTTCATTCGAAGCAGTTGAAAAGGCCAGGAATGAGCTGCTGCTGAAAATCGAAAAGAAATTCACTGATCCCTTCTCCTACTCG…
										match=98.45%|Evalue=0.0
										UniRef:ALBE1_BACSU
orf00030	orf00030	14959	16239	+	677775	679055	+	Putative zinc protease AlbF OS=Bacillus subtilis (strain 168) OX=224308 GN=albF PE=2 SV=1		Species='-'	MEKKAFFQQLDERTDIRYTDSGLKIFRLKFPRAHLRLCNVKIDFGSRDVCIRAESSDTLLPYGTAHFLEHLLFWHNGRNLYSDFFAHGALLNAFTTYTDTNFMFTSLPDRLRQTIPILLDALWNHSFDKKIVAQEKAVITSEIQTAHLNHQLSYHYQLISMLSPSSPAAVFPAGRIEDIEALDISDLQKAYKAAYQAHRMTLFLIGGSENTETLLPPHLQLEKRPDYHAERKIIPACPPALSQKMVLGDEERMEDTWTGLQIGALPRQNDLLTIKLYWDIASRILFQLDSPFFQEIQQTYRLEIDRLSAETYIYEDGGFLILHSQGTHSSAYIDVASYYVTQKKEQVAAWLQYGKDSLTDAIIYDSDYVRKCFEWAAECDRCDCSFLDMYHIIQDMDTQ…	ATGGAAAAGAAAGCCTTTTTTCAACAGCTGGATGAACGAACCGATATCAGATACACAGACAGCGGACTAAAAATATTCAGATTGAAATTCCCCCGCGCCCACCTGCGGCTGTGCAATGTAAAAATCGATTTTGGAAGCCGGGATGTATGTATACGGGCAGAATCCAGTGATACACTGCTTCCGTATGGCACAGCGCATTTTTTAGAGCATCTTCTCTTCTGGCATAACGGCCGCAATCTGTACAGTGATTTTTTTGCGCATGGCGCGCTTTTAAACGCATTCACTACCTACACCGATACCAATTTCATGTTTACCTCATTACCGGATCGGCTCAGACAAACGATTCCCATCCTGCTTGATGCTTTATGGAACCACTCATTTGACAAGAAGATTGTCGCT…
										match=98.36%|Evalue=0.0
										UniRef:sp|P71006|ALBF_BACSU
orf00032	orf00032	16236	16937	+	679052	679753	+	Antilisterial bacteriocin subtilosin biosynthesis protein albG		Species=Bacillus subtilis | II | C	MKKNTVFTLLLLLIGMAAYSFGWVQAVAEAAAQYVQMINNDAVRLGLLACTAALLMLPAFLYLHYVTQSVKNMTAAFQKLTQSHQSCCDFQQHNLCSRYAEDVKSLRDSYKNVRQTYVMAAVLCQVIIFGCMFEIVKAVPFRLHTPPALSMGLAMLLILYLLFCMRTYLRQLFRHGSLFRKVFAGALAAAGIWWMLSFSISELLFLIILAAIQQIGSFIYKRFSYRSTASLDL	ATGAAAAAAAACACTGTCTTTACCCTTTTATTGCTGCTTATAGGTATGGCGGCTTATTCCTTCGGCTGGGTTCAGGCCGTTGCCGAAGCCGCCGCCCAATATGTACAGATGATCAACAATGACGCTGTGCGGCTCGGGCTGCTGGCTTGTACCGCTGCCCTCCTGATGCTGCCTGCTTTTCTCTATCTTCATTATGTCACCCAATCCGTGAAAAACATGACAGCAGCTTTTCAGAAACTCACACAGTCTCATCAAAGCTGCTGTGACTTTCAGCAACACAACTTGTGCAGCCGATATGCAGAAGACGTCAAATCGCTGCGTGACAGCTATAAAAACGTCCGCCAAACATACGTGATGGCTGCCGTGTTGTGCCAAGTCATCATATTCGGCTGCATGTTC…
										match=98.28%|Evalue=8e-168
										UniRef:ALBG1_BACSU
orf00034	orf00034	16943	18352	-	679759	681168	-	Uncharacterized protein YwhL OS=Bacillus subtilis (strain 168) OX=224308 GN=ywhL PE=4 SV=1		Species='-'	MCGAFLKGREIMKKNDLSVLQENCFCFCDEEISREAPFQVPIDTPEGFKVDSAEASAAVTWSTDNLSCISEPCLIQTGPEPEDIGVRYAVRVQGAITLLVSVSPVRNQYGQGDGAVSVIHTEEIDQVVYYAAQSGRCPDFSQMTVEDLLIVPPFYGSPLTVAGTLVLPPSPDPQSYVFTANTGDSTVSVIDADLNTIVKTIPFSAVPTNLGVTFDKAFTYILHGNTNLVSVIDNKTLTIINTITVGGGPRKIEFDPTDEFAYVMAAGSIYVINTASQSVIDVIPIPGALDFALDPNGQYVYTANGSSWSVDKYDVNTGQLVESIIDSFEFPSLIATPYAGNFAYVLNGELWPKGVTEIRLSPLSRGGDFSRLFETLRTIVFSLDSTRAYFLEPYSEPFL…	ATGTGTGGTGCATTTCTAAAAGGACGTGAAATCATGAAAAAGAATGATCTTTCTGTTTTACAGGAAAATTGTTTCTGTTTTTGTGATGAGGAAATTAGCCGGGAAGCGCCGTTTCAAGTGCCGATAGATACCCCTGAGGGCTTCAAGGTTGATTCGGCCGAAGCGTCAGCGGCTGTTACATGGAGTACAGACAATTTGTCCTGTATCAGTGAGCCTTGCTTAATCCAGACTGGGCCGGAACCAGAAGATATCGGTGTTCGATATGCCGTGAGAGTACAAGGGGCCATTACGCTTCTTGTCAGTGTGTCGCCTGTGCGAAATCAATATGGACAAGGAGACGGGGCTGTTTCTGTGATTCATACTGAAGAGATTGATCAAGTTGTTTATTATGCAGCACAG…
										match=97.60%|Evalue=0.0
										UniRef:sp|P71004|YWHL_BACSU
orf00035	orf00035	18359	19714	-	681175	682530	-	Uncharacterized protein YwhK OS=Bacillus subtilis (strain 168) OX=224308 GN=ywhK PE=1 SV=1		Species='-'	MRKNKLSFKEKAGAEQEECLCFCEEEASREAMFQAPIELPEGFVVDPAEAVANVTWNANSLSCVSDRCLIQTGPEPDEVGVQFAVRLQGTVTLLVSVSPVRNQYGQGDGAVSVIHNAEIDQVVYYSDEPDDCPDISDITIENLVVVPPFYGSPLSVTGTIVLVPEPEPVYAFTANSNDQSVSVIDTNTHSVVTTIALPYNPAGIEITPDKSAVFVSHPNNNVISVIDYDTLTVTASILLDQPPRLIRFIPNHEFAYVFTGTAVSVIGIDTLTVDRSIPVEGYDIAIDPNGLFAYVLNFGIVQKVDLTTGEVTGTIERELIVSTIETNWPERYAYVLEQEFFFNYLTVIDLNTFTISSTQELEYEGEYRMFTSGAEVYLYDGFTGNLYSVNPNGAGVIGN…
										match=95.57%|Evalue=0.0
										UniRef:sp|P71003|YWHK_BACSU

## Sheet: Competence protein
ORF	Name	Start	End	Strand	Real Start	Real End	Real Strand	Function	Motifs	Annotation	Protein	Gene
orf00001	orf00001	16	240	+	87274	87498	-	Na(+)-malate symporter OS=Bacillus subtilis (strain 168) OX=224308 GN=maeN PE=3 SV=1		Species='-'	MIGSGYFVGKLMNMYPVESAIVTCCHSGLGGTGDVAILSASGRMGLMPFAQISTRLGGAGTVICATVLLRFFTS	ATGATTGGTTCTGGATATTTTGTAGGCAAGCTGATGAACATGTATCCGGTTGAATCCGCAATCGTTACTTGCTGCCACAGCGGCCTCGGCGGAACGGGTGATGTTGCCATTTTATCAGCATCAGGAAGAATGGGCCTTATGCCGTTTGCCCAAATTTCAACCCGTCTCGGCGGTGCAGGCACAGTTATTTGCGCGACAGTTTTGCTTCGTTTTTTCACTTCA
										match=100.00%|Evalue=4e-44
										UniRef:sp|O05256|MAEN_BACSU
orf00003	orf00003	276	431	-	87083	87238	+	Uncharacterized protein YufS OS=Bacillus subtilis (strain 168) OX=224308 GN=yufS PE=4 SV=1		Species='-'	MLNQYDGRSGVAASDEWELYLLEHHLSARMSETESKDLPFGPREYIRIVNK	ATGTTGAATCAATATGACGGGCGCAGCGGTGTGGCGGCTAGTGATGAGTGGGAGCTGTATTTACTGGAGCACCACCTGTCAGCCAGAATGAGTGAGACGGAATCAAAGGATCTGCCGTTTGGTCCCCGAGAGTATATTCGGATTGTGAATAAA
										match=98.04%|Evalue=1e-31
										UniRef:sp|O05257|YUFS_BACSU
orf00005	orf00005	434	643	+	86871	87080	-				MPLQILSRINLSTSRLFFSHDQLLTFSLIRIDFKYTNNLFFVRLILRSKELIKTHYSSSKRGSLQKSAI	ATGCCCCTGCAAATACTGAGCAGAATAAACCTGAGCACATCACGACTTTTCTTTTCACATGACCAGCTCCTTACCTTCAGCTTGATCAGGATTGATTTTAAATATACAAATAACCTCTTTTTTGTTAGACTTATTTTGAGGTCAAAAGAACTCATAAAAACCCATTACAGCAGTTCGAAGCGTGGCAGCTTGCAGAAAAGTGCGATA
orf00007	orf00007	722	3127	+	84387	86792	-	Na(+)/H(+) antiporter subunit A OS=Bacillus subtilis (strain 168) OX=224308 GN=mrpA PE=1 SV=2		Species='-'	LQLLHLAILSPFLFAFIIPFLAKYAKRVHTGWFVLILPVLLFIYFLPMIRMTQSGETLRSVLEWIPSLGINFTVYIDGLGLLFALLITGIGSLVTLYSIFYLSKEKEQLGPFYVYLLMFMGAMLGVVLVDNVMVLYMFWELTSLSSFLLIGYWYKREKSRYGAAKSLLITVSGGLCMLGGFILLYLITDSFSIREMVHQVQLIAGHELFIPAMILILLGAFTKSAQFPFYIWLPDAMEAPTPVSAYLHSATMVKAGIYVIARFSPIFAFSAQWFWIVSLVGLFTMVWGSFHAVKQTDLKSILAFSTVSQLGMIISMLGVSAAALHYGHTEYYTVAAMAAIFHLINHATFKGSLFMAVGIIDHETGTRDIRKLGGLMAIMPITFTISLIGTFSMAGLPPF…	TTGCAGCTCTTACATCTTGCTATTTTATCGCCTTTTTTATTTGCTTTTATCATTCCCTTCTTGGCAAAATACGCAAAAAGAGTGCATACGGGCTGGTTTGTGTTGATCCTGCCCGTCTTGCTGTTTATATACTTTCTCCCAATGATCAGGATGACACAATCTGGAGAAACACTTCGATCGGTATTAGAGTGGATTCCGTCACTCGGCATTAACTTTACCGTTTATATAGACGGCCTCGGGTTATTATTCGCTTTACTGATCACAGGCATTGGCTCTTTGGTCACTCTTTACAGCATTTTTTATTTATCGAAAGAAAAAGAACAGCTTGGGCCCTTTTATGTCTACTTATTGATGTTCATGGGCGCCATGCTCGGCGTCGTTCTAGTAGACAATGTCATG…
										match=99.63%|Evalue=0.0
										UniRef:sp|Q9K2S2|MRPA_BACSU
orf00008	orf00008	3120	3551	+	83963	84394	-	Na(+)/H(+) antiporter subunit B OS=Bacillus subtilis (strain 168) OX=224308 GN=mrpB PE=1 SV=1		Species='-'	VNEQKTNDLILQTATKLVSFIILLFSFYLFLSGHNAPGGGFVGGLITSSSIVLLLLAYDLKTVRSLLPVNFIYVAGAGLLLAVLTGVGSFVFGAPFLTHTFGYFQLPILGKTELATATIFDLGVYLVVVGITMTIIQTIGEEE	GTGAATGAACAAAAAACAAATGACTTGATTCTTCAAACCGCGACAAAGCTTGTATCCTTTATCATTTTGCTTTTCTCTTTCTATTTATTTTTATCAGGGCATAACGCGCCCGGAGGAGGCTTTGTCGGCGGACTGATCACGTCCTCTTCCATCGTTCTCTTGCTCTTGGCATATGATTTAAAAACCGTGCGTTCCCTTTTGCCGGTCAATTTCATTTATGTCGCGGGAGCCGGCCTTCTGCTCGCTGTATTAACAGGCGTTGGCTCCTTTGTCTTCGGGGCTCCTTTTTTAACCCACACATTCGGATACTTTCAGCTGCCGATCCTTGGGAAAACGGAGCTCGCCACAGCGACGATATTTGATTTAGGCGTTTATCTTGTTGTCGTAGGCATAACGATG…
										match=99.30%|Evalue=1e-93
										UniRef:sp|O05259|MRPB_BACSU
orf00009	orf00009	3551	3892	+	83622	83963	-	Na(+)/H(+) antiporter subunit C OS=Bacillus subtilis (strain 168) OX=224308 GN=mrpC PE=1 SV=2		Species='-'	MEILMAVLAGIIFMAATYLLLSKSLLRVIIGTALLSHGVHLMLLTMGGLKKGAAPILSEHAKSFVDPLPQALILTAIVISFGVTSFILVMAFRAYQELKSDDMDQMRGNDQHE	ATGGAAATCTTAATGGCTGTATTAGCCGGTATTATTTTTATGGCTGCTACGTATTTGCTGCTGTCTAAAAGCCTGCTTCGCGTCATTATCGGAACAGCACTGTTAAGCCATGGCGTTCATTTAATGCTTTTGACTATGGGAGGATTAAAGAAAGGCGCCGCTCCGATTTTGAGCGAGCATGCCAAATCATTTGTCGATCCGCTTCCGCAAGCCCTGATTTTGACCGCAATTGTCATTTCTTTTGGCGTTACGTCATTCATCCTCGTCATGGCCTTTCGCGCTTATCAGGAATTGAAATCGGACGATATGGATCAAATGAGGGGAAATGATCAACATGAA
										match=100.00%|Evalue=2e-75
										UniRef:sp|O05260|MRPC_BACSU
orf00011	orf00011	3885	5366	+	82148	83629	-	Na(+)/H(+) antiporter subunit D OS=Bacillus subtilis (strain 168) OX=224308 GN=mrpD PE=1 SV=3		Species='-'	MNNFVILPILIPLLSAILLIFMTKNLMLMRIFSTAASAIGIVISGILVQTVFTKGIQTLSLGGWKAPYGIVLAADQFASLLVLTTAIIGLLVGLYSFRSVGEKRERSFYYSGVQFLLAGVSGAFLTGDLFNMYVFFELLLIASYMLIVLGGTKIQLRESLKYIVFNIVSSALFVIGVGFLYAVTGTLNMADLSMKISETGQTGLITVIGVLLLLVFGMKGGIFPLYFWLPGSYYAPPAAISALFGALLTKVGLYAIARVFTLIFIHDTAFTHQLMIWLAALTVIFGVIGSLAYSNVMKIVIYNIITAVGVILFGVAVHTPASIQGAIYYLIHDMLIKGALFMLAGTLIALTGTASLHKMGGLIKRYPVLGWMFFISAISLAGIPPLSGFVGKFKIAEGG…	ATGAATAATTTTGTTATTTTGCCAATCCTGATCCCGCTTTTGTCGGCTATTCTTCTGATTTTCATGACGAAGAATCTTATGCTCATGAGAATCTTCAGCACGGCGGCATCGGCCATCGGGATTGTGATTAGCGGCATACTTGTACAGACTGTCTTCACAAAAGGTATCCAGACACTCAGCCTAGGCGGATGGAAAGCGCCGTACGGCATTGTGCTTGCCGCAGACCAATTCGCCAGCCTTCTCGTTCTCACAACAGCGATCATCGGTTTATTGGTTGGGCTTTATTCCTTCCGTTCTGTCGGTGAAAAACGGGAGCGCTCCTTTTACTACTCCGGCGTTCAGTTCTTGCTTGCCGGCGTCAGCGGAGCGTTTTTAACAGGCGATTTATTTAATATGTAC…
										match=99.19%|Evalue=0.0
										UniRef:sp|O05229|MRPD_BACSU
orf00014	orf00014	5372	5848	+	81666	82142	-	Na(+)/H(+) antiporter subunit E OS=Bacillus subtilis (strain 168) OX=224308 GN=mrpE PE=1 SV=2		Species='-'	MAFQILLNVFLAFCWMFLSNSPSAAGFITGYILGMLSLFFFRRFFTRQFYLWKLISIIKLCFIFIKELYLANVSVMKSVLSPKLNIRPGIFAFKTELTKDWEITLLSLLITLTPGTLVMDISDDRTILYIHAMDIEDAEKAIFDIRESFEKAIQEVSR	ATGGCATTTCAAATTTTATTAAATGTGTTTCTCGCTTTTTGCTGGATGTTCTTAAGCAACAGTCCAAGCGCCGCAGGATTCATTACAGGCTATATTCTGGGAATGCTCTCTCTCTTTTTCTTCCGGCGCTTTTTCACTCGCCAGTTTTATCTATGGAAATTGATTTCTATCATCAAGCTCTGTTTCATTTTTATAAAGGAACTGTACCTTGCCAATGTCAGTGTGATGAAATCAGTCTTATCTCCAAAACTGAATATCAGACCGGGTATTTTTGCTTTTAAAACTGAACTGACGAAGGACTGGGAAATCACCCTGCTTTCTCTGCTCATTACATTAACGCCGGGAACCTTGGTGATGGATATTTCAGATGACAGAACAATACTTTATATTCATGCAATG…
										match=99.37%|Evalue=1e-110
										UniRef:sp|Q7WY60|MRPE_BACSU
orf00016	orf00016	5848	6132	+	81382	81666	-	Na(+)/H(+) antiporter subunit F OS=Bacillus subtilis (strain 168) OX=224308 GN=mrpF PE=1 SV=2		Species='-'	MFTLILQIALGIMAVSTFLYVIRVIKGPTVPDRVVALDAIGINLIAITALVSILLKTSAFLDIILLLGILSFIGTIAFSKFLEKGEIIENDRNR	ATGTTTACGCTGATCCTGCAAATCGCGCTCGGCATTATGGCAGTGTCTACCTTTTTGTATGTCATTCGTGTCATTAAAGGGCCGACTGTGCCTGACCGGGTGGTGGCTCTGGATGCAATCGGCATCAATCTGATCGCAATCACGGCGCTTGTCTCCATTTTGCTGAAAACAAGTGCGTTTTTGGATATTATTTTGCTGCTGGGGATTCTATCGTTTATCGGAACGATCGCATTTTCCAAGTTCCTGGAGAAAGGAGAGATTATCGAAAATGATCGAAATCGC
										match=100.00%|Evalue=6e-58
										UniRef:sp|O05228|MRPF_BACSU
orf00017	orf00017	6140	6490	+	81024	81374	-	Na(+)/H(+) antiporter subunit G OS=Bacillus subtilis (strain 168) OX=224308 GN=mrpG PE=1 SV=1		Species='-'	VAVFILLGALICLIASFGVLRLPDVFTRAHAASKGSTLGVNMILLGVFFYLWFVTGELSAKILLGILFIFITSPIGGHLICRAAYNSGVKLDERSVQDDYNGIRNFVIKRKEDSYL	GTGGCTGTATTCATTTTGCTGGGTGCTCTTATATGCCTCATTGCGTCATTTGGCGTACTTCGCCTTCCCGATGTGTTTACACGCGCTCATGCTGCTTCTAAAGGCTCAACATTGGGTGTCAATATGATTCTGCTCGGTGTCTTCTTCTATTTGTGGTTTGTGACGGGGGAGCTCTCCGCTAAAATCCTGCTTGGGATTCTCTTTATCTTTATTACGTCGCCTATCGGCGGGCACTTGATCTGCCGTGCTGCATATAACTCCGGCGTCAAGCTTGATGAGAGAAGTGTACAGGATGACTATAACGGAATCAGAAACTTTGTGATTAAACGAAAAGAGGATTCTTATTTA
										match=100.00%|Evalue=9e-79
										UniRef:sp|O05227|MRPG_BACSU
orf00018	orf00018	6529	6912	-	80602	80985	+	Putative esterase ComA2 OS=Bacillus subtilis (strain 168) OX=224308 GN=yuxO PE=3 SV=2		Species='-'	MMDTKHTLLEALGIEIVENTAERCVAVMPVDHRTVQPFGYLHGGASVALAETAASAGAQNLIDHSTQACVGLEINANHLKSVKEGTVKAVAEPVHIGRTTIVYHIHIYDEQERLICISRCTLAVIKK	ATGATGGATACGAAGCACACATTGCTTGAAGCGCTTGGTATAGAGATTGTTGAAAACACAGCGGAACGTTGCGTTGCGGTCATGCCTGTGGATCATCGGACGGTGCAGCCGTTCGGATATTTGCATGGGGGCGCTTCAGTGGCCCTGGCGGAAACAGCGGCGAGCGCAGGTGCACAGAACCTGATTGATCATTCAACACAGGCTTGTGTCGGTTTGGAGATTAACGCCAACCATTTAAAATCTGTAAAGGAAGGAACGGTAAAGGCGGTAGCCGAGCCCGTTCATATCGGCAGAACGACGATTGTCTATCATATTCACATATATGACGAGCAAGAGAGGCTGATCTGTATATCCAGATGCACGCTGGCTGTCATCAAGAAA
										match=97.62%|Evalue=3e-86
										UniRef:sp|P14205|COMA2_BACSU
orf00020	orf00020	6928	7572	-	79942	80586	+	Transcriptional regulatory protein ComA OS=Bacillus subtilis (strain 168) OX=224308 GN=comA PE=1 SV=1	PF00072	Species='-'	MKKILVIDDHPAVMEGTKTILETDSNLSVDCLSPEPSEQFIKQHDFSSYDLILMDLNLGGEVNGMELSKQILQENPHCKIIVYTGYEVEDYFEEAIRAGLHGAISKTESKEKITQYIYHVLNGEILVDFAYFKQLMTQQKTKPAPSSQKEQDVLTPRECLILQEVEKGFTNQEIADALHLSKRSIEYSLTSIFNKLNVGSRTEAVLIAKSDGVL	ATGAAAAAGATACTAGTGATTGATGACCATCCGGCTGTCATGGAAGGCACCAAGACAATTTTGGAAACGGATTCGAATTTGTCTGTTGATTGTCTCAGTCCTGAACCGAGCGAACAGTTTATCAAGCAGCATGATTTCTCGTCATATGATCTCATTTTAATGGATCTGAATTTAGGCGGCGAGGTCAATGGGATGGAGCTTTCTAAACAGATTTTACAAGAGAATCCTCATTGTAAAATTATCGTGTATACCGGTTATGAGGTCGAGGATTATTTCGAGGAAGCGATTCGTGCGGGTCTGCACGGTGCCATCAGCAAAACGGAATCTAAAGAAAAGATCACCCAATACATATACCACGTACTCAATGGAGAAATTTTAGTCGATTTTGCTTACTTTAAA…
										match=100.00%|Evalue=6e-157
										UniRef:sp|P14204|CMPA_BACSU
orf00023	orf00023	7653	9788	-	77726	79861	+	Sensor histidine kinase ComP OS=Bacillus subtilis (strain 168) OX=224308 GN=comP PE=2 SV=3	PF02518	Species='-'	MASYSGIEKGDIVKRINNQKINTKEIKMNKLKNVSSMVVERNGKDVELKLTLFNDKNFSTYLIPLMFYIVCLFCCLFIIKINESKDLPSALVLIIFLLSASIAYISAGVSVKGDILCRCIMVVTLISVPLNYLLFLYHYFRELGTTLFDKKVFILYLVPIINVVCEMFRSHLFFRDYVPKLSLLSFFFLFIIVGIYFCIILIKNKDTEQAHIIKVLTIINIFSFSPFLCLYLIPYVFLNAHYVSSFLAASFMMLIPFSLVFQFMTNKIYNVDFILSRLRYYGFLALTPTIILISTIELISSPDSDFYSVKLTFLIYIIMLAVFYYKEVLDFRFRLKRVSEKFNYQDSIYKFTQMIRDSTSLSQVFEELKNTILEVSLVSRAHVYEVSADGNIKLYDDEN…	ATGGCATCATACAGCGGAATAGAAAAAGGGGATATCGTAAAGCGTATTAATAATCAAAAGATAAACACTAAAGAAATAAAAATGAATAAGCTTAAAAATGTGAGCTCAATGGTTGTTGAGAGAAATGGCAAGGATGTTGAGCTAAAGCTGACTTTATTTAATGATAAAAATTTTTCTACTTACTTAATACCGTTAATGTTTTATATTGTTTGTTTATTTTGTTGCCTATTTATAATAAAAATAAATGAATCAAAGGATTTACCATCTGCTTTAGTTTTAATTATATTTCTGTTATCAGCTTCTATTGCTTATATAAGCGCAGGAGTTTCTGTTAAAGGCGATATACTATGCAGATGTATTATGGTGGTAACATTAATATCTGTACCGCTAAACTACCTT…
										match=61.09%|Evalue=0.0
										UniRef:sp|Q99027|COMP_BACSU
sORF_17	492.1;Competence	9958	10119	-	77395	77556	+	492.1;Competence	RBS=ATAAGGAGGGGATTTATT	Evalue=7e-09 match=35.00%;	MQEMVGYLIKYPNVLREVMEGNACLLGVDKDQSECIINGFKGLEIYSMMDWHY	ATGCAAGAAATGGTAGGATACTTAATTAAATACCCAAATGTTTTAAGGGAAGTAATGGAAGGGAATGCTTGTTTATTGGGTGTTGATAAAGATCAATCTGAATGTATCATAAATGGTTTTAAAGGGTTAGAAATTTATTCAATGATGGATTGGCACTATTGA
orf00026	orf00026	10134	11078	-	76436	77380	+	Competence regulatory protein ComQ OS=Bacillus subtilis (strain 168) OX=224308 GN=comQ PE=4 SV=2		Species='-'	MSHLVKWNGRGEVVIEQICLDSGRIKEKMKEIVSQKIMNQDLERYLQNFIESKDTFEFADLALHHYLAFNGQDQKAIELLAAGIELLILSFDIYDDLEDQDNGSAVWMKIDSSIALNAVTALYTLSIQVMCQASHEPEFSQKILNFALQSIQGQHDDIVNAPQTEEACLEMIKNKSGALTALPCVMGVMLATGKYHPIVASYSYELGIISQIDNDYKGLFYLNNDFVQKKNTLAYLYLKKQFNDASAELLSLYQKPEEFVSINTKALKRKLTEAGVIQYLLVMKHLSLQKIKNEMSQLKLGEDKTEKLLSVMIK	ATGTCCCATTTAGTAAAATGGAATGGGAGGGGGGAAGTCGTTATTGAGCAGATATGTTTAGATTCTGGCCGGATCAAGGAGAAAATGAAGGAGATTGTAAGCCAAAAAATAATGAATCAGGACTTGGAACGATATCTTCAGAATTTTATTGAGTCTAAGGATACGTTTGAGTTTGCCGATTTGGCTCTTCATCATTATTTAGCTTTTAACGGTCAGGACCAAAAAGCAATCGAATTGCTAGCTGCTGGAATTGAATTGCTTATACTCTCATTCGATATTTATGATGACTTAGAGGATCAAGATAATGGAAGTGCTGTCTGGATGAAGATTGACTCGTCAATCGCTTTAAATGCAGTTACAGCTCTTTACACCCTAAGTATACAAGTGATGTGTCAAGCT…
										match=44.84%|Evalue=1e-70
										UniRef:sp|P33690|COMQ_BACSU
orf00027	orf00027	11179	11328	-	76186	76335	+	Degradation enzyme regulation protein DegQ OS=Bacillus subtilis (strain 168) OX=224308 GN=degQ PE=1 SV=1		Species='-'	VETMEKKLEEVKQLLFRLELDIKETTDSLRNINKSIDQLDKYNYAMKIS	GTGGAAACGATGGAAAAGAAACTTGAAGAAGTAAAACAATTGTTATTCCGACTCGAACTTGATATTAAAGAAACGACAGATTCATTACGAAACATTAACAAAAGCATTGATCAACTCGATAAATACAATTATGCAATGAAAATTTCG
										match=100.00%|Evalue=8e-25
										UniRef:sp|Q99039|DEGQ_BACSU
orf00031	orf00031	12126	13355	-	74159	75388	+	Uncharacterized protein YuxH OS=Bacillus subtilis (strain 168) OX=224308 GN=yuxH PE=4 SV=1		Species='-'	MRVFVARQPIFNRKEQVVAYELLYRESEENVYSAKDGDQATTDLVINSFLNIGIEKLTEGKRCFVNFTESLMFSNLPTSFNPKQLVIEILEDIPITPALISRCKELKKMGYMLALDDFYAINPQDEDLLEKLMSYIDILKIDFLKTTRMERRKILQTYGCRGLIFLAEKVETRKEYKQAVQDGFQLFQGYFFSEPRIISGHDLSTHFYSYYELLNELSKEQPNIKRVTEYIERDLSLSYQILKFLNSSHSRLSQKIESIQQAIMLLGFNEIKRWIYILSFKDLSRKGHSSKHEIIKISLIRAKLCELLARKTSRPQPASYMLIGMFSLIDTLLHREIEEIVQELPLKDEVGQALLGHQNDYYQMLELVKLIESNNWDTCSELGNQLDKEEAYECYLEAL…	ATGAGGGTGTTTGTTGCAAGACAGCCTATTTTTAATAGAAAAGAACAGGTTGTTGCTTATGAACTGCTGTATAGAGAAAGCGAAGAGAACGTGTATAGCGCTAAAGACGGCGATCAGGCAACAACAGATTTGGTGATCAACAGCTTTTTAAACATCGGAATTGAGAAGCTGACGGAAGGGAAACGCTGTTTTGTTAATTTTACGGAAAGCCTGATGTTTTCGAATCTTCCCACCTCCTTCAATCCGAAACAGCTTGTCATTGAAATCCTTGAAGATATACCGATCACGCCGGCCCTCATTTCTAGATGCAAAGAATTGAAAAAAATGGGGTATATGCTGGCGCTTGATGATTTTTATGCAATAAACCCGCAAGATGAGGACTTACTGGAAAAACTCATG…
										match=99.76%|Evalue=0.0
										UniRef:sp|P14203|YUXH_BACSU
orf00033	orf00033	13492	14964	-	72550	74022	+	Nicotinate phosphoribosyltransferase OS=Bacillus subtilis (strain 168) OX=224308 GN=pncB PE=3 SV=1		Species='-'	VLEYGFKDDSLSLHTDLYQINMAETYWRDGIHEKKAIFELFFRRLPFENGYAVFAGLEKAIEYLENFKFTDSDLSYLQDELGYHEDFIEYLRGLSFTGSLYSMKEGELVFNNEPIMRVEAPLVEAQLIETALLNIVNYQTLIATKAARIKGVIGDEVALEFGTRRAHEMDAAMWGARAALIGGFSATSNVRAGKRFNIPVSGTHAHALVQAYRDEYTAFKKYAETHKDCVFLVDTYDTLRSGMPNAIRVAKEFGDRINFIGIRLDSGDLAYLSKKARKMLDEAGFTDAKVIASSDLDEHTIMNLKAQGARIDVWGVGTKLITAYDQPALGAVYKLVAIEEDGKMVDTIKISSNPEKVTTPGRKKVYRIINQSNHHSEGDYIALYDEQVNDQKRLRMFHP…	GTGTTAGAGTACGGATTTAAAGATGACAGCCTGTCATTACATACAGACCTTTATCAGATCAATATGGCGGAAACGTACTGGAGAGACGGCATTCATGAAAAGAAAGCGATTTTTGAGCTGTTTTTCAGAAGGCTTCCGTTTGAAAATGGCTATGCCGTATTTGCGGGCTTGGAAAAAGCCATTGAATACTTGGAAAATTTCAAGTTTACGGATAGCGATTTGAGTTATTTACAGGATGAACTCGGGTATCATGAAGATTTTATTGAATATTTGCGCGGCTTATCTTTTACAGGTTCACTTTACTCCATGAAAGAAGGAGAACTCGTTTTTAACAATGAGCCGATTATGAGGGTGGAGGCACCCCTGGTAGAAGCGCAGCTGATTGAAACAGCTTTGCTC…
										match=99.80%|Evalue=0.0
										UniRef:sp|O32090|PNCB_BACSU
orf00035	orf00035	14980	15597	-	71917	72534	+	Uncharacterized isochorismatase family protein PncA OS=Bacillus subtilis (strain 168) OX=224308 GN=pncA PE=3 SV=1		Species='-'	MAIHLQLEIRYNVLILMAGRPAMKKALICIDYTNDFVASDGKLTCGEPGRMIEEAIVNLTEEFITNGDYVVLAVDSHAEGDQYHPETRLFPPHNIKGTEGKDLYGKLLPLYQKHEHEPNVYYMEKTRYSAFAGTDLELKLRERQIGELHLAGVCTDICVLHTAVDAYNKGFRIVVHKQAVASFNQEGHAWALSHFANSIGAQVAE	ATGGCAATTCACTTACAACTGGAGATAAGATATAATGTTCTCATACTGATGGCGGGGAGGCCGGCTATGAAAAAAGCACTTATTTGTATTGATTATACGAATGATTTTGTGGCGAGTGACGGAAAATTGACCTGCGGGGAGCCCGGCAGAATGATTGAAGAGGCGATCGTCAATTTAACTGAAGAATTCATCACAAACGGTGATTACGTCGTATTAGCAGTAGATTCTCATGCTGAAGGGGATCAATATCACCCTGAAACCCGTCTTTTTCCTCCGCATAATATAAAAGGCACGGAAGGAAAAGATCTGTACGGAAAGCTTTTGCCTCTATATCAGAAACATGAACATGAACCTAATGTTTACTACATGGAAAAAACGAGATATTCTGCTTTTGCGGGA…
										match=98.91%|Evalue=2e-134
										UniRef:sp|O32091|PNCA_BACSU
orf00036	orf00036	15628	16011	-	71503	71886	+	Uncharacterized protein YueI OS=Bacillus subtilis (strain 168) OX=224308 GN=yueI PE=1 SV=1		Species='-'	MDLYLQQGMYGPLETKPDERHLFLGSLRERVVLALTKGQVLRSKPYKEAEHELKNSHNVTLLINGELQYQSYSPYIQMANRYGVPFKIVSDLQFHTPLGIVIAADIAVNRELIYIQDDIYNRSVLKS	ATGGATCTCTATTTGCAGCAAGGAATGTATGGGCCTTTGGAGACAAAGCCTGACGAGCGCCATTTGTTTTTAGGCTCTTTAAGAGAAAGAGTCGTTTTGGCACTGACGAAAGGACAGGTGCTTAGAAGCAAACCGTATAAAGAGGCAGAGCACGAGCTGAAAAACAGCCATAACGTCACCCTTTTGATTAATGGAGAGCTTCAATACCAGTCTTACTCTCCTTATATCCAAATGGCGAATCGGTACGGAGTGCCCTTCAAGATTGTATCTGATCTTCAGTTTCATACGCCTTTAGGCATCGTCATTGCGGCTGACATCGCTGTGAATCGTGAATTGATATATATTCAGGACGACATTTATAATCGGTCAGTGCTGAAATCT
										match=98.43%|Evalue=1e-87
										UniRef:sp|O32092|YUEI_BACSU
orf00039	orf00039	16098	16346	-	71168	71416	+	Uncharacterized protein YueH OS=Bacillus subtilis (strain 168) OX=224308 GN=yueH PE=4 SV=1		Species='-'	MKIRKANINTQTGMITDVYLHENRKELRTLVAVPQLEWSTIISYEEDKATLPERLEASLRRHTEEIPAGELAKKIIHWVTEM	ATGAAAATCAGAAAAGCAAATATCAATACGCAAACCGGAATGATCACGGACGTGTATCTGCATGAAAACAGAAAAGAACTGCGCACGCTTGTAGCGGTACCGCAGCTGGAGTGGAGCACGATCATTTCCTATGAAGAAGATAAAGCAACTCTGCCTGAACGGCTGGAAGCGTCGTTGCGCCGGCATACAGAGGAAATCCCTGCTGGTGAGCTGGCCAAAAAAATCATTCATTGGGTAACAGAAATG
										match=98.78%|Evalue=6e-53
										UniRef:sp|O32093|YUEH_BACSU
orf00041	orf00041	16419	16640	-	70874	71095	+	Spore germination protein-like protein YueG OS=Bacillus subtilis (strain 168) OX=224308 GN=yueG PE=3 SV=1		Species='-'	MPAIVGPIYIMSVTGNAAASFGDVFAISPKSVAHSGAGSGAFQLGDFVKINNQTSKTLFKDADITDETVSFNG	ATGCCTGCAATTGTGGGGCCGATTTATATCATGTCAGTTACGGGTAATGCCGCGGCAAGCTTTGGAGACGTATTTGCGATTTCGCCAAAAAGCGTCGCTCATTCAGGGGCGGGGTCAGGCGCATTTCAGCTTGGTGATTTTGTGAAGATTAACAACCAAACGAGTAAAACTCTCTTCAAAGATGCCGATATCACTGATGAAACAGTTTCGTTTAACGGG
										match=97.26%|Evalue=4e-44
										UniRef:sp|O32094|YUEG_BACSU
orf00043	orf00043	16700	17779	-	69735	70814	+	Putative transport protein YueF OS=Bacillus subtilis (strain 168) OX=224308 GN=yueF PE=3 SV=1		Species='-'	LQILFVLLIIFVATKVSFVFQPFIVFISTLFFPMLIAGILYFIFNPVVRLLEKKIPRTLSILLIYLLFIGLLAFISASVGPIITSQVTGLFNNLPDYIKQIQALTKDLSHSQWFTWMMNQDYVSISKIEQSLTSFLQNLPQNITSSLSAVFGVVTNITLVIITVPFILFYMLKDGHRFPHLAVKILPASYRTEGLKIFKDLSDTLAAYFQGQLLICLFVGTACFIGYLIAGLPYALILGIVMAITNIIPYVGPFLGAAPAVIVGFMDSPAKALFAIIVVVIVQQLDGNLLSPLVIGKRLNTHPLTIILLLIGAGSFGGILGMILAVPVYAVVKAFFLNIVRLIKLRQRSRLEENAKPAE	TTGCAGATTTTATTTGTTTTGCTGATTATTTTTGTAGCAACAAAAGTTTCATTTGTATTTCAGCCGTTTATTGTTTTTATCTCGACATTGTTTTTCCCGATGCTAATTGCGGGAATTTTGTATTTCATATTTAATCCGGTCGTCCGCCTGCTTGAGAAAAAAATTCCGCGGACATTATCCATTCTATTGATCTATTTACTGTTTATCGGTTTGCTTGCCTTTATTTCAGCGTCAGTCGGACCTATCATCACCTCACAGGTGACAGGGCTGTTTAATAACCTTCCTGATTATATAAAACAGATTCAGGCGCTGACAAAGGATTTGTCCCATTCTCAATGGTTTACCTGGATGATGAACCAGGATTATGTATCGATATCAAAAATTGAACAGTCATTGACA…
										match=99.72%|Evalue=0.0
										UniRef:sp|O32095|YUEF_BACSU
orf00045	orf00045	17906	18313	+	69201	69608	-	Uncharacterized protein YuzE OS=Bacillus subtilis (strain 168) OX=224308 GN=yuzE PE=4 SV=1		Species='-'	MKGVLVMKAVTYDTDSELAYIYVLPPKKNRNVRTEELKVNDCILLDISQDGKIAGFECFGEAAHLCAPFAGKSRLYVKDSDGYHFRVCQHASVCSCYTVYGVTFCFSDGDYQEFAGFDLDGTMYHSAFLQRLTEK	ATGAAAGGAGTGTTGGTGATGAAGGCCGTGACATACGATACAGATTCAGAACTGGCTTATATCTATGTTCTTCCTCCGAAAAAGAACAGGAATGTACGGACTGAGGAGCTTAAGGTCAATGATTGTATCCTGCTGGATATCAGCCAAGACGGCAAAATCGCCGGATTCGAATGTTTTGGTGAGGCAGCACACCTCTGTGCCCCATTTGCCGGGAAATCCCGGCTATATGTAAAAGATTCAGACGGTTATCATTTTCGGGTCTGCCAGCATGCTTCAGTCTGTTCCTGCTATACGGTGTACGGTGTCACTTTCTGTTTTTCAGATGGTGACTATCAGGAATTTGCCGGCTTTGACCTTGATGGAACAATGTATCATAGTGCGTTTTTACAGCGCTTAACT…
										match=96.90%|Evalue=3e-89
										UniRef:sp|O32096|YUZE_BACSU
orf00047	orf00047	18354	18590	-	68924	69160	+	Uncharacterized protein YuzF OS=Bacillus subtilis (strain 168) OX=224308 GN=yuzF PE=4 SV=1		Species='-'	MVKQGSPQLVSLVDPYVYQTIKKLIGSRFVIQTVRDTVRGRLIDVKPDHITIEGARNSVCLIRIQHMISVTPDYSERV	ATGGTCAAACAAGGTAGTCCGCAACTGGTCTCTTTAGTCGATCCTTATGTCTATCAGACCATTAAAAAGCTCATCGGCTCAAGGTTCGTTATACAGACAGTACGAGATACGGTCAGAGGCAGACTGATCGATGTAAAACCTGACCATATCACAATTGAAGGAGCCCGAAATTCTGTTTGTTTGATCAGAATCCAGCACATGATTTCCGTCACCCCAGATTACAGTGAGCGGGTC
										match=98.72%|Evalue=2e-49
										UniRef:sp|O32097|YUZF_BACSU
orf00049	orf00049	18767	19297	-	68217	68747	+	Putative phosphohydrolase YueE OS=Bacillus subtilis (strain 168) OX=224308 GN=yueE PE=4 SV=1		Species='-'	MRKVTLMDVFTHPIAQKYLQRSGVAHAIACAYHAYRLSVKADINPDLAAKAALLHDIGHYEWYTDGKWDYEKYKRNDIHAIKGAERAHKLLIRLGEEPKAAKEIALAILLHTDSYLPEGELDKNTLQQIVKKADELDEEPGGHHHYRQIDPSTARKKIEKLDQLIDQAQASVIKPV	ATGAGAAAGGTTACATTAATGGATGTTTTCACCCATCCAATTGCACAAAAATATCTTCAGCGTTCCGGCGTGGCACATGCGATTGCCTGCGCTTATCATGCATACAGGCTGTCTGTGAAGGCTGACATTAATCCTGATTTAGCAGCAAAAGCGGCACTGCTTCATGACATCGGCCATTATGAATGGTATACAGACGGAAAGTGGGATTATGAGAAATACAAAAGAAATGACATTCATGCCATTAAAGGGGCGGAACGGGCGCATAAGCTTCTGATTCGGCTTGGCGAGGAACCGAAAGCGGCAAAAGAGATTGCACTAGCCATTTTGCTTCATACAGATTCCTATTTGCCTGAAGGCGAATTAGATAAAAACACGCTGCAGCAGATTGTCAAAAAAGCG…
										match=100.00%|Evalue=7e-126
										UniRef:sp|O32098|YUEE_BACSU
orf00052	orf00052	19495	19980	-	67534	68019	+	Benzil reductase ((S)-benzoin forming) OS=Bacillus subtilis (strain 168) OX=224308 GN=yueD PE=3 SV=1		Species='-'	MVTPIKRAGEASLDELQRHYQLNLTAPVLLSQLFTKRFASYFGKKTVVNITSGAAKNPYKGWSAYCSSKAGLDMFTRTFGFEQEDEELPVNMISFSPGVMDTEMQAVIRSSSKKDFHHIERFRKLNETGSLRSPDFIAGTLLSLLEKGTENGRIYDIKEFL
										match=99.38%|Evalue=2e-116
										UniRef:sp|O32099|BZRD_BACSU

## Sheet: Sactipeptide
ORF	Name	Start	End	Strand	Real Start	Real End	Real Strand	Function	Motifs	Annotation	Protein	Gene
orf00003	orf00003	721	1239	+	247014	247532	+	General stress protein 18 OS=Bacillus subtilis (strain 168) OX=224308 GN=yfkM PE=1 SV=3		Species='-'	MGKKIAVVLTDYFEDSEYTEPAKAFKEAGHELTVIENEKGKTVKGKQGNAEVTVDASIDDVNPSDFDALLIPGGFSPDQLRADDRFVQFAKAFMTDKKPVFAICHGPQLLINAKALDGRKATGYTSIRVDMENAGADVVDKEVVVCQDQLVTSRTPDDIPAFNRESLALLEK	ATGGGGAAAAAAATTGCAGTTGTTTTAACAGATTATTTTGAGGACAGCGAGTACACTGAGCCTGCGAAAGCCTTTAAAGAAGCGGGACATGAACTGACTGTCATCGAAAATGAGAAAGGAAAAACAGTAAAAGGCAAGCAGGGAAATGCTGAAGTGACGGTTGACGCGTCCATTGACGACGTAAACCCTTCAGACTTTGATGCGCTTTTGATTCCCGGAGGATTTTCACCAGACCAGCTTCGCGCTGACGATCGTTTCGTCCAATTTGCAAAAGCGTTTATGACTGACAAAAAGCCGGTATTCGCTATTTGCCATGGCCCGCAGCTTTTAATCAATGCGAAAGCGCTCGATGGCCGAAAAGCGACAGGCTATACGTCCATTCGTGTTGACATGGAAAAC…
										match=97.09%|Evalue=9e-119
										UniRef:sp|P80876|GS18_BACSU
orf00005	orf00005	1278	2480	-	247571	248773	-	Uncharacterized MFS-type transporter YfkL OS=Bacillus subtilis (strain 168) OX=224308 GN=yfkL PE=3 SV=1		Species='-'	MQTTSIKTASGMYINYFFLGMVNIILASNMSSLTKQWNTDPTGISYVIAAIGFGKLLTYGISGVLSDKIGRKPLVVASAGIMAVFLVGIPLSPSYELAFVFALLAGVANSAMDAGTYPALTELFPSASGSANVLVKAFMSVGAALLPLLITFLADHSMFYGFAFYLPAAVYLLNIIYLSTLSFPKKHKKPTNSGQQESPVFLSEPVFQKEGTALIIIGFTSTALFTVSQIWLPSYAQKAAGLAESASVQLLSYYSIGSLASVLLLAVLLNRWVKPVFITLLYPIITLCTLAVMLTVHIPVVLDITAFFLGFSTAGVFQITITLMTELFWKRKGTVTGIVATASSLASILLPIATGLIAKAGGIAHIFIFDFGIAVIGTAAAAFLYYRYKKLTAVQADVTL	ATGCAAACGACATCTATAAAAACAGCATCCGGAATGTATATCAACTACTTCTTTCTGGGGATGGTCAACATTATTCTCGCATCCAATATGTCCTCATTAACAAAACAGTGGAATACCGATCCGACCGGCATCAGTTATGTCATTGCCGCTATCGGGTTTGGCAAACTGCTGACATACGGCATTTCCGGAGTTCTATCAGATAAAATCGGCAGAAAGCCGCTTGTTGTCGCTTCTGCGGGAATTATGGCCGTCTTTTTAGTCGGTATTCCTTTATCACCGAGCTATGAACTGGCGTTTGTGTTCGCTTTATTAGCCGGAGTCGCTAATTCAGCCATGGATGCCGGAACATATCCGGCCCTAACCGAGCTCTTTCCGTCTGCTTCCGGTTCGGCAAATGTC…
										match=99.49%|Evalue=0.0
										UniRef:sp|O34597|YFKL_BACSU
orf00007	orf00007	2573	2755	-	248866	249048	-	UPF0435 protein YfkK OS=Bacillus subtilis (strain 168) OX=224308 GN=yfkK PE=1 SV=1		Species='-'	MIEEISQKLNMLNVGVIKAEDFSDEKIEDLTYLHSMVMKKESFSPSEMQAIAQELASLRK	ATGATTGAAGAGATTTCCCAAAAGCTGAACATGCTGAACGTCGGCGTAATCAAAGCGGAGGATTTCAGTGATGAGAAGATTGAAGACCTCACGTACCTTCACAGCATGGTGATGAAAAAAGAATCATTCAGCCCAAGTGAAATGCAGGCGATTGCTCAAGAATTAGCCTCGCTTCGTAAA
										match=98.33%|Evalue=2e-35
										UniRef:sp|O35019|YFKK_BACSU
orf00009	orf00009	3039	3419	+	249332	249712	+	Low molecular weight protein-tyrosine-phosphatase YfkJ OS=Bacillus subtilis (strain 168) OX=224308 GN=yfkJ PE=1 SV=1		Species='-'	MAEAIFRDLAAKKGLEGKIKADSAGIGGWHIGNPPHEGTQEILRREGISFDGMLARQVSEQDLDDFDYIIAMDAENIGSLRSMAGFKDTSHIKRLLDYVEDSDLADVPDPYYTGNFEEVCQLINGL	ATGGCGGAAGCGATTTTTCGGGACCTGGCAGCCAAAAAAGGATTAGAGGGGAAAATCAAGGCGGACTCAGCCGGTATTGGCGGCTGGCACATCGGCAACCCCCCGCATGAGGGAACGCAGGAGATATTGCGCAGAGAAGGAATCAGCTTTGATGGCATGCTGGCGCGTCAAGTCAGCGAACAGGATCTGGACGATTTTGATTACATCATTGCAATGGATGCAGAAAATATCGGAAGTCTCAGAAGCATGGCGGGTTTTAAAGACACCTCGCATATCAAAAGGCTCTTGGACTATGTTGAAGATTCAGATCTGGCTGACGTACCCGATCCTTACTACACAGGGAACTTTGAAGAGGTCTGCCAATTAATCAACGGGCTG
										match=98.39%|Evalue=3e-86
										UniRef:sp|O35016|YFKJ_BACSU
orf00010	orf00010	3495	3797	+	249788	250090	+	Uncharacterized protein YfkI OS=Bacillus subtilis (strain 168) OX=224308 GN=yfkI PE=3 SV=1		Species='-'	MLKGIFLGAAAGAALSLLHKPTRQACGMRWLTCKHKLSLYKSNPELLKNTVITKVDETKKLARTLSKEVDFVNQQVKELKKTTPQVMELVQETKEHFSKK	ATGCTGAAAGGGATATTTCTCGGAGCTGCGGCAGGCGCGGCGTTATCACTGCTCCATAAGCCGACAAGACAGGCGTGCGGGATGAGATGGCTGACATGCAAGCATAAACTTTCACTGTACAAAAGCAACCCAGAGCTGTTAAAAAACACTGTCATCACAAAAGTGGATGAGACCAAAAAGCTCGCCCGAACGCTTTCAAAGGAAGTCGACTTTGTGAACCAGCAGGTGAAAGAGCTGAAGAAAACAACGCCGCAAGTGATGGAACTCGTGCAAGAAACGAAAGAGCATTTTTCAAAAAAA
										match=99.00%|Evalue=4e-67
										UniRef:sp|O34418|YFKI_BACSU
orf00012	orf00012	3821	4648	+	250114	250941	+	Putative ribonuclease-like protein YfkH OS=Bacillus subtilis (strain 168) OX=224308 GN=yfkH PE=4 SV=1		Species='-'	MSFLKELFSRYTLHEGQSKSAELAYFFLLSLFPFLIFMLTLTAYLPLSTDDVLGVIEQYAPASAMSLVESITHQTLNNRNGGLLSFGIIAALWSASNGMNAIVRSLNHAYDVEENRSFIIVRLTSIFLTVAMVFTILVALLLPVFGREIGRLASDFVGASDLFLSVWAAIRWGVSPLVLLIVFSALYVIAPNKKLSLRFVMPGAVFATIGWIIVSTLFSFYVSTFANYSATYGSIGGIIVLMIWFYLSGILIILGGEINALLHKRKKLPDENPYH	ATGAGTTTTTTGAAAGAGCTTTTCAGCAGATACACCCTTCATGAAGGACAAAGTAAATCAGCGGAGCTGGCGTATTTTTTTCTATTGTCACTGTTTCCGTTTTTGATTTTTATGCTGACGCTCACCGCGTATCTTCCGCTTTCTACCGATGATGTTTTAGGAGTCATAGAACAATATGCTCCCGCCAGTGCGATGTCACTCGTTGAATCCATTACCCATCAAACCTTAAATAATCGAAATGGCGGTTTGCTGTCATTCGGGATTATCGCCGCATTATGGTCTGCGTCTAATGGAATGAACGCGATCGTCCGGTCGCTGAACCACGCGTATGATGTGGAAGAAAACCGCTCTTTTATCATTGTTCGTCTAACCTCGATTTTTTTGACGGTTGCCATGGTA…
										match=99.64%|Evalue=0.0
										UniRef:sp|O34437|YFKH_BACSU
orf00016	orf00016	4847	6022	-	251140	252315	-	Uncharacterized MFS-type transporter YfkF OS=Bacillus subtilis (strain 168) OX=224308 GN=yfkF PE=3 SV=1		Species='-'	MSRFHFFILVLLVSISGFSQGMLLPVISIIFETNGESAAINGLHATGLYIGVLLASPFMEAPLRKLGFKPLIVMGGSIVILSLFGFIWLQSVWVWFLLRLFIGIGDHMLHFSTQTWVTSLSSKQNRGRNLSIYGLSFGLGFAAGPFMVPLVKLSPSLPFIVSGCISLFAWLFVFFLQNAYPETSPHETKSDNSFRRFYQAMLFGWVAFMPTFGYGFLETALNGSFPVYALRLGISVDAVAIILPAFAIGSIIFQFPLGILSDKYGRRNVLLVILLTGALCFFIAGVFPSPYVIGGCFFIAGMAVGSTFTLGISYMTDLLPPHLLPAGNLLCGITFSLGSILGPVAGGWYMQTFESANLFYFITLTLSAVWLALVLGKPKSWSPAETYSSSS	ATGTCACGATTTCATTTCTTTATCCTTGTCTTGCTCGTTTCCATTTCCGGGTTTTCACAAGGCATGCTGCTGCCTGTCATTTCAATCATTTTTGAAACAAATGGAGAATCCGCTGCTATCAACGGCCTGCACGCGACCGGGCTGTATATCGGTGTGCTTTTGGCTTCGCCGTTTATGGAAGCGCCGCTCAGAAAGCTCGGATTCAAGCCGCTGATCGTCATGGGCGGAAGCATTGTCATTTTAAGCTTATTCGGATTTATTTGGCTTCAGTCAGTTTGGGTCTGGTTCCTGCTTCGCCTGTTCATTGGAATCGGCGACCACATGCTTCACTTTTCTACGCAAACGTGGGTGACCTCCCTGTCATCAAAACAAAATCGCGGAAGAAACCTGTCTATTTAT…
										match=99.49%|Evalue=0.0
										UniRef:sp|O34929|YFKF_BACSU
orf00017	orf00017	6050	6193	+	252343	252486	+				MLIVQCFPKAGNLKKAYITLYICPRVIMKVFVKNKNKTSHKKGAISP	ATGTTGATCGTACAATGTTTTCCAAAAGCAGGCAACCTGAAAAAAGCCTATATCACGCTATACATTTGCCCTCGTGTAATCATGAAGGTTTTTGTGAAGAATAAAAATAAAACAAGTCATAAAAAAGGAGCTATTTCACCA
orf00018	orf00018	6190	7245	+	252483	253538	+	Ca(2+)/H(+) antiporter ChaA OS=Bacillus subtilis (strain 168) OX=224308 GN=chaA PE=1 SV=1		Species='-'	MNRIFFILVAAGVPLSVIGSLMHWPSAVLFAVYCVTIIALASYMGRATESLSIIAGPRIGGLLNATFGNAVELIISLFALKEGLTGIVLASLTGSVLGNLLLVAGLSFFVGGLKYKRQEFNIHDARHNSGLLIFAIIVAFVIPEVFSVGMGNASKLNLSIGISIIMILLYVAALYFKLVTHRGVYQPNNAAQTEEEEEPEWSGKVATIVLFAATIVVAYISENLVHTFHSVAEQFGWSELFIGVIIVAIVGNAAEHASAIIMAFKNKMDIAVEIAVGSTLQIAMFVAPVLVICSIFFPTSMPLVFTLPELVAMVSAVLLMIAISNDGDSNWFEGATLLAAYVIMAIGFFLL	ATGAATCGTATCTTTTTTATTTTAGTGGCGGCCGGTGTTCCGCTTTCTGTGATTGGCAGTTTGATGCATTGGCCTTCCGCGGTTCTATTTGCCGTTTATTGCGTGACGATTATCGCGCTTGCAAGCTATATGGGGAGGGCGACAGAATCACTGTCCATCATTGCAGGACCGCGTATCGGCGGTTTGTTGAATGCCACCTTCGGGAATGCGGTGGAGCTGATTATTTCCCTTTTTGCATTAAAGGAAGGCCTGACAGGAATCGTGCTTGCCTCTTTAACCGGTTCAGTGCTGGGGAACCTGCTGCTGGTAGCGGGCCTATCGTTTTTTGTCGGCGGTTTAAAATATAAGCGGCAGGAATTTAATATCCATGATGCCCGCCATAATTCCGGGCTTCTGATT…
										match=100.00%|Evalue=0.0
										UniRef:sp|O34840|CHAA_BACSU
orf00019	orf00019	7316	8110	+	253609	254403	+	Uncharacterized protein YfkD OS=Bacillus subtilis (strain 168) OX=224308 GN=yfkD PE=2 SV=1		Species='-'	MMKKLFHSTLIVLLFFSFFGVQPIHAKKQFKVPNSVASISKENTYPNASQDQPMLQPSKLAKELLDHSEVKIENPHLIKMLNESNISGTPLAVGYRATIFLGKWALGYESNETVANWEYKKINTNRADNRGGKETAEMHYAQEQQYRVKGGLTAKVPNAEDVKSMMMQKAMKKTNLPLAFETVIGAGTKRDQIYKVAPKKIGYLHAYAPAVNEKGKVTYGEVYLVLKGNKRKLVVKNVTSQGIGAWIPVQDHVTFGFQLSSLPR	ATGATGAAAAAGCTATTTCATTCCACACTTATCGTGTTGTTATTCTTTAGTTTTTTCGGCGTTCAGCCCATCCACGCGAAAAAGCAGTTTAAGGTTCCTAATTCTGTCGCAAGCATTTCAAAGGAAAACACGTATCCGAATGCTTCACAGGATCAGCCAATGCTTCAGCCGAGCAAGCTGGCAAAGGAATTGCTCGATCATTCTGAGGTAAAGATTGAAAATCCGCATCTCATCAAAATGCTGAATGAATCCAACATATCCGGCACACCGCTTGCAGTAGGGTACCGGGCGACAATATTTCTCGGGAAATGGGCGCTCGGCTATGAATCAAATGAAACAGTCGCAAACTGGGAATATAAAAAAATCAATACAAACCGTGCGGATAACCGCGGCGGGAAA…
										match=100.00%|Evalue=0.0
										UniRef:sp|O34579|YFKD_BACSU
orf00020	orf00020	8149	8991	-	254442	255284	-	Uncharacterized MscS family protein YfkC OS=Bacillus subtilis (strain 168) OX=224308 GN=yfkC PE=2 SV=1		Species='-'	MRMKETLTEIFQNKIVDILLVAVILWIGVFIINRLVQLFFKRTDFIEEKKEKTIESLVRSVTQYTATIGFIFYVISLFVHDFGKILAGAGVAGIVIGFGAQSLIKDVLAGVFLIYERQLHKGDYVTVNNLFNGTVEEIGLRSLQIREWSGKLLTISNGEVRQIENYNIDFMRITESFLISFKEDPDRVYSVLEEACDMLNEELRDSLKRDEFGNPTEPFQIHGITALNKINRGVEFTVKGMVKDDDYFSASLAVRRVLVRQLYQNNVQMLEEAVRIERTQ	ATGCGGATGAAAGAAACACTTACGGAGATTTTTCAAAATAAAATCGTCGATATTCTCCTCGTTGCCGTTATCCTTTGGATCGGTGTCTTTATCATCAACCGGCTGGTACAGCTATTTTTTAAACGGACGGACTTTATTGAAGAAAAAAAGGAAAAAACGATTGAAAGCCTTGTCCGTTCTGTCACCCAGTATACGGCGACAATTGGTTTTATCTTTTACGTTATTTCTTTATTTGTGCATGATTTCGGCAAGATATTGGCCGGGGCGGGCGTAGCAGGTATCGTGATCGGTTTTGGCGCCCAATCGCTGATCAAAGATGTGCTGGCTGGTGTGTTCTTAATATATGAACGCCAGCTGCACAAAGGCGATTATGTCACCGTCAACAACTTGTTCAACGGG…
										match=100.00%|Evalue=0.0
										UniRef:sp|O35043|YFKC_BACSU
orf00023	BmbF	8992	10113	-	255285	256406	-	Putative protein YfkA OS=Bacillus subtilis (strain 168) OX=224308 GN=yfkA PE=3 SV=2	PF04055	Species='-'	MTQNTKLRPITPEFDPWEAYMDVDQYGDMQLTNVEFTTTTLCNMRCEHCAVGYTLQPKDPNALPIDLLLKRLEEIPRLRSISITGGEPMLSLKSVKEYVVPLLKYAHERGVRTQINSNLTLDIERYEWIIPYLDVLHISHNWGTVEDFAEIGFAMMDRKPTFEQRARYFEKMIENSRTLVDAGVMVSAETMLNKRTLPHIEHIHRQITEDMKCQRHEVHPMYPSDFASALESLSLKEMRQAIHRLLDIRDENTWMLFGTLPFYACSPDEDDQKLLRRLRAAKNVTVRNDPDGRSRLNVNIFDGNIIVTDFGDTPPLGNIQTDSLPSAYEKWRETKLAKELSCHCPNVRCLGPNVLVKNSYYQDTDFTKRQARS	ATGACACAAAACACGAAGCTGCGTCCGATTACGCCCGAGTTTGACCCTTGGGAAGCCTATATGGATGTTGACCAATACGGAGACATGCAGCTGACAAACGTTGAATTCACAACGACGACACTGTGCAATATGAGATGCGAGCATTGTGCTGTAGGCTATACATTGCAGCCTAAAGACCCGAATGCTCTGCCAATAGATCTTCTGTTAAAACGGCTGGAGGAAATCCCGCGCCTCAGATCCATCAGCATCACAGGCGGAGAGCCGATGCTTTCGTTGAAATCAGTAAAAGAATATGTTGTTCCTTTATTGAAATATGCCCATGAACGGGGTGTGCGGACACAAATTAATTCAAATCTGACCCTCGACATCGAGCGGTACGAATGGATCATTCCGTATCTC…
										match=100.00%|Evalue=0.0
										UniRef:sp|O34400|YFKA_BACSU
orf00026	orf00026	10258	10443	+	256551	256736	+	Uncharacterized protein YfjT OS=Bacillus subtilis (strain 168) OX=224308 GN=yfjT PE=4 SV=1		Species='-'	MGNAVNNKDQQIDYLKNRLDMFMNVIDSLDPEATDVEDIDRLISMLDDLEAKYERFKKDWE	ATGGGGAACGCCGTAAACAATAAAGATCAGCAGATTGATTATTTAAAGAACAGACTTGACATGTTTATGAACGTCATCGATTCATTAGACCCTGAAGCAACCGACGTTGAAGATATAGACAGGCTTATCAGCATGCTTGATGACCTGGAAGCCAAATACGAACGTTTTAAAAAAGACTGGGAA
										match=100.00%|Evalue=6e-37
										UniRef:sp|O35041|YFJT_BACSU
orf00030	orf00030	10554	11336	+	256847	257629	+	Peptidoglycan-N-acetylmuramic acid deacetylase PdaA OS=Bacillus subtilis (strain 168) OX=224308 GN=pdaA PE=1 SV=1		Species='-'	MCSICCAAVLLAGGAAQAEAVPNEPINWGFKRSVNHQPPDAGKQLNSLIEKYDAFYLGNTKEKTIYLTFDNGYENGYTPKVLDVLKKHRVTGTFFVTGHFVKDQPQLIKRMSDEGHIIGNHSFHHPDLTTKTADQIQDELDSVNEEVYKITGKQDNLYLRPPRGVFSEYVLKETKRLGYQTVFWSVAFVDWKINNQKGKKYAYDHMIKQAHPGAIYLLHTVSRDNAEALDDAITDLKKQGYTFKSIDDLMFEKEMKMPSL	ATGTGTTCAATATGCTGCGCCGCCGTATTGCTTGCCGGAGGTGCAGCACAGGCGGAAGCGGTGCCGAATGAGCCGATTAATTGGGGCTTTAAACGAAGTGTCAATCATCAGCCGCCAGATGCCGGGAAGCAGCTGAACAGTTTAATTGAAAAATATGACGCGTTTTATTTAGGGAATACAAAGGAAAAAACGATTTACTTAACGTTTGATAACGGATATGAAAATGGCTATACGCCAAAAGTGCTTGATGTCTTAAAAAAACATCGCGTAACAGGAACGTTTTTTGTCACCGGGCATTTCGTAAAGGACCAGCCTCAGTTGATCAAACGAATGTCAGATGAGGGCCATATTATCGGCAACCATTCCTTTCACCATCCGGATTTAACGACAAAAACAGCT…
										match=99.23%|Evalue=0.0
										UniRef:sp|O34928|PDAA_BACSU
orf00031	orf00031	11373	12233	-	257666	258526	-	Uncharacterized oxidoreductase YfjR OS=Bacillus subtilis (strain 168) OX=224308 GN=yfjR PE=3 SV=2		Species='-'	LKIAVIGLGNMGQPIARNVLQAGYELTVYNRTKQKTEDLVTEGAQAADTPRLAAKSADIVITMLADDDSVSTVTFGEDGLLEGLAENGIHISMSTISVEFSEKLAAAHAEKGQFFLAAPVLGRPDAAAKAALRIITAGPAEAKQAAKPLLDSLSQQVFDVGEESKTANAAKISINFLLVSMLEALSESFLMMEKYGLEQKQFLEIASALFGSPVYQNYGTIMAEQKFEPAGFKMSLGLKDTNLALAAAKRVSANLPLAELAKSHFESGIEQGFGDLDWAALIKCIK	TTGAAAATTGCTGTCATCGGACTCGGCAATATGGGACAGCCCATTGCCCGAAATGTTCTTCAAGCAGGCTACGAATTGACTGTCTATAACCGGACGAAACAAAAGACAGAAGACCTTGTCACAGAAGGCGCACAGGCAGCTGATACGCCACGGCTGGCGGCAAAATCCGCTGATATTGTCATCACAATGCTTGCAGATGATGATTCAGTCAGCACCGTGACATTCGGAGAAGACGGGCTGCTTGAAGGATTAGCAGAGAACGGCATTCACATCTCGATGAGCACAATCAGTGTTGAGTTCTCAGAAAAGCTCGCAGCGGCTCATGCAGAGAAAGGACAATTTTTTCTCGCCGCTCCTGTCCTTGGCAGACCGGATGCCGCAGCCAAAGCCGCGCTCCGT…
										match=98.95%|Evalue=0.0
										UniRef:sp|O34969|YFJR_BACSU
orf00033	orf00033	12332	13291	-	258625	259584	-	Putative metal ion transporter YfjQ OS=Bacillus subtilis (strain 168) OX=224308 GN=yfjQ PE=3 SV=1		Species='-'	MINITAITTEHQLLKNIPIERVEQPDIAWYWVDFYGPEDTETALLRDFFHFHPLAIEDCFQHMQRPKLDHYDGYRFYVIHALNKETLETEEVDIFQGEKFVVTFHLHETPGIAKVRERLYASPDILKKGPGHISYMIMDQLVDEYFPLVYKIEDRLNEIEESRPHKTYGTLMNEVFDLRTDLLHLRRTIIPMRDLLYRILSLDHVKEQRETKAYFSDIYDHLLKLSEIVESNRDMTSDLRDSYVTLNSNRMNAIMMTLTIVSTIFIPLTFIAGVYGMNFDFMPELHWKYGYFAVLGLMAALVIGMLIWFVHKGWFNIFK	ATGATCAACATTACCGCAATCACAACAGAGCATCAGCTGCTGAAAAATATACCGATCGAACGAGTGGAACAGCCTGATATTGCATGGTACTGGGTTGATTTTTACGGCCCGGAGGATACGGAAACGGCGTTATTGAGAGATTTTTTTCATTTTCACCCGCTTGCCATTGAGGATTGCTTCCAGCATATGCAGCGGCCGAAGCTTGACCATTATGACGGCTATCGTTTTTACGTGATTCATGCGCTGAATAAGGAAACACTTGAGACGGAGGAAGTCGATATCTTTCAAGGCGAAAAATTTGTCGTCACCTTTCATTTACACGAAACGCCCGGTATCGCTAAAGTCCGGGAGCGTTTGTATGCTTCACCGGACATATTGAAAAAAGGGCCCGGGCATATT…
										match=100.00%|Evalue=0.0
										UniRef:sp|O31543|YFJQ_BACSU
orf00035	orf00035	13400	14272	+	259693	260565	+	Putative DNA-3-methyladenine glycosylase YfjP OS=Bacillus subtilis (strain 168) OX=224308 GN=yfjP PE=3 SV=1		Species='-'	VDLMWKEKVSVTPPYHFDRVLDRLSLDPLNAVDREAREVRVPIRNQAGDVCIVKVQALGHAGEPEFLVSGETDQGEMMKEIKRIFQWENHLQHVLDHFSKTSLSAIFEEHAGTPLVLDYSVYNCMMKCIIHQQLNLSFAYTLTERFVHAFGEQKDGVWCYPKPEMIAELDYQDLRDLQFSMRKAEYTIDTSRMIAEGTLSLSELPHMADEDIMKKLIKIRGIGPWTVQNILMFGLGRPNLFPLADIGLQNAIKRHFQLDDKPAKDVMLAMSKEWEPYLSYASLYLWRSIE	GTGGATCTCATGTGGAAGGAAAAAGTATCTGTCACGCCTCCGTATCATTTTGACCGCGTGCTGGACAGGCTGTCTTTAGACCCCCTCAATGCTGTTGATCGAGAGGCGAGGGAAGTCCGTGTGCCAATCAGAAATCAAGCGGGGGACGTATGTATTGTAAAGGTACAGGCGTTAGGCCATGCGGGTGAGCCTGAGTTCCTCGTCAGCGGGGAAACGGATCAGGGAGAAATGATGAAGGAAATCAAGCGGATTTTTCAATGGGAAAATCATTTGCAGCACGTTCTGGATCATTTTTCAAAAACGAGCCTGTCCGCCATTTTTGAAGAGCATGCCGGGACCCCGCTTGTTCTGGACTACAGCGTGTACAACTGCATGATGAAATGCATTATCCACCAGCAG…
										match=99.30%|Evalue=0.0
										UniRef:sp|O31544|YFJP_BACSU
orf00037	orf00037	14386	15786	+	260679	262079	+	Uncharacterized RNA methyltransferase YfjO OS=Bacillus subtilis (strain 168) OX=224308 GN=yfjO PE=3 SV=1		Species='-'	VNQQKKQAPVELKVGQTFPLTIKRLGINGEGVGYFKKKVVFVPGALPGEEVVVQATKVQPKFSEGRIKKIRKASEHRVAPPCPVYEQCGGCQLQHLAYSQQLREKRDIVIQSLERHTKFKVENMEIKETIGMDNPWNYRNKSQFQIGRSQSGSIIAGLYGLDSHDIVPIKDCIVQHPATNKTTGIVRRILEDFNVSVYNERKRKGDVRTIVTRVGFETGEVQVVLVTAKETLPHKEEIVKAIQKRLPEVKSIIQNVNGAKTSVIFGEKTKPLAGKTVIQEVLGDVSFELSARAFFQLNPEQTVKLYDEVKKAAQLTGKEKVVDAYCGVGTIGMWIADGAKEVRGMDVIKESIDDAKKNAKKHGMANATYVTGTAEHWLPKWTKEGFRPDVVIVDPPRTG…	GTGAACCAACAAAAGAAACAGGCGCCTGTCGAACTGAAGGTCGGACAAACCTTTCCGCTGACGATTAAGCGTCTCGGCATTAACGGAGAAGGTGTCGGCTATTTTAAGAAAAAAGTCGTCTTCGTGCCCGGCGCGCTTCCTGGCGAAGAAGTTGTTGTGCAGGCCACAAAGGTCCAGCCGAAGTTTTCGGAGGGCCGCATTAAGAAAATCCGCAAGGCGTCTGAGCACCGGGTGGCACCGCCTTGCCCTGTTTATGAGCAATGCGGCGGCTGTCAGCTTCAGCACCTTGCATACAGCCAGCAGCTTCGGGAAAAACGCGATATCGTCATTCAGTCTCTTGAACGCCATACGAAGTTTAAAGTTGAAAACATGGAAATCAAAGAAACGATTGGCATGGAC…
										match=99.36%|Evalue=0.0
										UniRef:sp|O31545|YFJO_BACSU
orf00046	orf00046	17459	18382	+	263752	264675	+	Probable tRNA-dihydrouridine synthase 2 OS=Bacillus subtilis (strain 168) OX=224308 GN=dus2 PE=3 SV=1		Species='-'	MEDVTDVVFRHVVSEAGRPDVFFTEFTNSESYCHPDGKDSVRGRLTFTEDEQPMVAHIWGDKPENFRKMSIGMAELGFKGLDINMGCPVPNVAGNGKGSGLICRPAVAAELIQAAKAGGLPVSVKTRLGYTDVDEWREWLTHILKQDIANLSIHLRTRAEMSKVDAHWELIPEIKKLRDEVAPDTLLTINGDIPDRQTGLKLAEQYGVDGIMIGRGIFTNPFAFEKEPKEHSSKELLDLLRLHLDLHDKYSALEARPYKPLPRFFKIYLRGFRGASELRNQCMNTKSTDEVRALLDDFERKYLDGVE	ATGGAAGATGTGACAGATGTTGTTTTCCGGCATGTAGTAAGTGAAGCAGGCAGACCGGATGTATTTTTTACAGAGTTCACAAACTCAGAGAGCTATTGCCATCCGGATGGGAAGGATAGCGTACGCGGCCGTTTAACTTTTACAGAGGATGAACAGCCAATGGTAGCCCATATATGGGGAGATAAGCCTGAAAACTTTCGTAAAATGAGTATTGGCATGGCAGAGTTAGGATTTAAAGGACTAGATATCAATATGGGCTGTCCTGTGCCTAATGTGGCGGGGAATGGAAAGGGAAGCGGCCTTATTTGCCGTCCTGCAGTTGCGGCAGAATTAATACAAGCTGCAAAAGCAGGGGGATTGCCTGTAAGCGTGAAGACAAGACTTGGATACACGGATGTG…
										match=98.37%|Evalue=0.0
										UniRef:sp|O31546|DUS2_BACSU
orf00049	orf00049	18578	19030	+	264871	265323	+	Uncharacterized protein YfjM OS=Bacillus subtilis (strain 168) OX=224308 GN=yfjM PE=4 SV=1		Species='-'	MKRLCIIPCGKKKIWDVQPDAGPVRAEDAYLSPFHQACERYAKAFFDEWVILSAKHGFLRPDDLVSGNYDVTFGTGHPEIMTADELSRQFHEKGFSDIEELVMLGGKKYRSVLNAVIGEHQHISWPLSSYKGIGYMLQALNRAVEEKHEL	ATGAAACGGCTATGCATCATCCCCTGCGGCAAGAAAAAAATCTGGGACGTCCAGCCTGATGCCGGGCCGGTAAGAGCAGAGGACGCTTATCTCAGCCCGTTTCATCAGGCGTGCGAACGGTATGCGAAAGCATTTTTCGATGAGTGGGTGATTTTGTCTGCGAAGCACGGGTTCCTCCGCCCTGATGATCTCGTTTCGGGAAATTACGATGTCACTTTTGGCACCGGTCATCCGGAAATCATGACAGCGGACGAGCTGAGCCGCCAATTTCACGAAAAAGGCTTTTCTGATATCGAAGAGCTAGTCATGCTTGGCGGAAAAAAATATCGAAGCGTTCTAAACGCCGTCATCGGAGAACACCAGCATATCAGCTGGCCGCTATCATCTTACAAAGGCATA…
										match=98.67%|Evalue=8e-109
										UniRef:sp|O31547|YFJM_BACSU
orf00052	orf00052	19060	19749	+	265353	266042	+	Uncharacterized protein YfjL OS=Bacillus subtilis (strain 168) OX=224308 GN=yfjL PE=4 SV=2		Species='-'	MKKLVFGLLAIALFGCGLYIYHVWFGDPFSKNAAEQKLVSYVKQTYPKKEIKITNGVYNAKTSEYVFEATSQSHRYPMCTKGFLHPKVTCDGIEEAYTESVAKHVNEEATKAIEADLKKAVPRLIKADAALSIENGQFTLDTKWNKQLAEKAPMSMTIQLDASGLSKTDAAKMAETVRKTLNEKGYTYSNGTIDCMQKDGDGGIGYVKYSIDFLSKAAIQSNDAEELGS	ATGAAA
										match=98.69%|Evalue=1e-168
										UniRef:sp|P40773|YFJL_BACSU

## Sheet: Amylocyclicin
ORF	Name	Start	End	Strand	Real Start	Real End	Real Strand	Function	Motifs	Annotation	Protein	Gene
orf00003	orf00003	155	2131	+	852349	854325	+	Uncharacterized peptidase YuxL OS=Bacillus subtilis (strain 168) OX=224308 GN=yuxL PE=3 SV=3		Species='-'	LKKLITEEDIASLVSVTDPQYAPDGRRAAYVRTTVNHKRDSYSSAIMVYDTESGISNPWTFGDNRNTSPRWSPDGRRLAFVSDRENGIPQLYIINAAGGEAEQAADIPWGVSDPIWAPDGRSVLVSVSLTSAERADEKEKKKHDEYEPVDIQSLTYKRDGKGLLNGSWAQLVLIHLETGEVQQLTDHEADHYDAAFSPDGRQLAFTANLYEPGDAGKPSDVYLMNLADGSLKQITPHRGSFGSCVFSPDGSYIAMLGHENEFRNATLEKAWLYEVKTERLSCLTDMLDVHLSDALIADSIIGGVTPRPVWTNDGQGFYVLGSEQGSTGIYYISIDGLVYPIRLEEEYVNGFAFHPDQKSCIAVIAKPAQPSELYSISLEDGEEKQLTFDNDRFIEERII…	TTGAAAAAACTCATAACCGAGGAGGACATTGCGTCTCTCGTATCCGTGACAGACCCGCAATATGCCCCTGACGGCAGAAGAGCCGCTTACGTCCGGACAACAGTCAATCATAAGCGTGATTCCTATTCCTCAGCCATTATGGTATATGACACAGAATCCGGCATCTCAAACCCGTGGACTTTCGGGGACAATAGAAATACAAGTCCGCGGTGGTCGCCTGACGGACGGCGCCTCGCCTTTGTTTCTGACAGGGAGAACGGCATCCCTCAGCTGTACATCATCAACGCTGCCGGCGGAGAGGCGGAGCAGGCGGCCGATATTCCTTGGGGCGTATCAGATCCGATATGGGCGCCCGACGGCAGATCCGTGCTTGTGTCCGTCAGTCTGACATCAGCGGAG…
										match=68.24%|Evalue=0.0
										UniRef:sp|P39839|YUXL_BACSU
orf00004	orf00004	2173	2433	-	854367	854627	-	Putative nitrogen fixation protein YutI OS=Bacillus subtilis (strain 168) OX=224308 GN=yutI PE=3 SV=1		Species='-'	MYMKGANLMTEVEMKEQVQEVLDKLRPFLLRDGGDCELVDVDEGIVKLRLLGACGSCPSSTITLKAGIERALLEEVPGVVEVEQVF	ATGTATATGAAAGGAGCGAATCTCATGACTGAGGTTGAAATGAAAGAGCAAGTACAGGAAGTATTGGATAAATTACGTCCGTTTCTGCTTCGTGACGGCGGTGACTGTGAGCTTGTTGATGTAGACGAAGGCATTGTAAAGCTTCGCCTCCTTGGCGCATGCGGCAGCTGCCCAAGTTCAACGATTACGCTGAAAGCCGGAATCGAACGCGCCCTTCTTGAAGAAGTACCGGGTGTCGTTGAAGTAGAACAAGTATTT
										match=96.51%|Evalue=2e-52
										UniRef:sp|O32119|YUTI_BACSU
orf00007	orf00007	2579	2914	+	854773	855108	+	Putative disulfide oxidoreductase YuzD OS=Bacillus subtilis (strain 168) OX=224308 GN=yuzD PE=4 SV=1		Species='-'	MIYMTKPVTLSVYGAETLCASCVNMPSAKDTFEWLEAALKRKYPEQPFSMRYIDIDAPPQQKETEELAERIRNDEFFYPLVLVEDVIVGEGNPHLKDIYEEMEKRGYVAGS	ATGATATACATGACAAAGCCGGTTACGCTCAGTGTTTACGGCGCTGAAACGCTCTGCGCAAGCTGCGTGAATATGCCGAGCGCCAAAGATACGTTTGAATGGCTGGAGGCGGCGCTGAAACGGAAGTATCCGGAGCAGCCTTTTAGCATGCGGTATATTGATATTGACGCACCGCCTCAGCAAAAGGAGACAGAAGAGCTTGCGGAGCGCATCAGAAACGATGAATTTTTCTATCCGCTCGTGCTGGTGGAGGATGTCATTGTGGGGGAAGGGAATCCGCATTTAAAAGATATATATGAAGAAATGGAAAAGCGCGGCTATGTTGCAGGCTCT
										match=77.14%|Evalue=2e-56
										UniRef:sp|O32118|YUZD_BACSU
orf00008	orf00008	2952	4019	-	855146	856213	-	NADH dehydrogenase-like protein YutJ OS=Bacillus subtilis (strain 168) OX=224308 GN=yutJ PE=3 SV=2		Species='-'	MKKLVLIGGGYGNMRVLHRLLPNQLPSDISITLIDRNPYHCLKTEYYALAAGTISDHHIRVSFPEHPNLDVQYGEVASVDTKNKQVLFHDREPISYDDAVIGLGCEDKYHNVPGAPEHTYSIQTIDQSREAYQKLNNLGANASVAIVGAGLSGVELASELRESRDDLKIMLFDRGDLILSSFPKRLSKYVQKWFEEHGVTIINNANITKVEDGIVYNHDEGIPADAIVWTAGIQPNKAVRELDAEKDPQGRIVLTPHHNLPGDEHVYVVGDCASLPHAPSAQLAEAQAEQIVQILLKRWNNEELPETMPQFKLKGVLGSLGKKAGFGLVNDRPLIGRVPRLLKSGLLWMYKHHNG	ATGAAAAAATTGGTCTTGATCGGCGGGGGTTACGGAAACATGCGGGTGCTGCACCGCTTACTGCCGAACCAGCTTCCGTCAGATATATCCATCACGCTGATTGACAGAAACCCGTATCACTGCTTAAAAACAGAATATTATGCGCTTGCCGCCGGCACGATTTCTGATCATCATATCAGGGTGTCTTTTCCTGAGCATCCGAATCTGGATGTTCAATACGGTGAGGTGGCTTCCGTCGACACGAAAAACAAACAGGTTCTGTTTCATGACCGCGAACCGATTTCTTACGATGACGCGGTGATCGGACTGGGCTGCGAGGATAAGTATCATAACGTGCCCGGCGCGCCGGAGCATACTTACAGTATTCAGACCATTGATCAGTCACGCGAGGCCTATCAA…
										match=89.30%|Evalue=0.0
										UniRef:sp|O32117|YUTJ_BACSU
orf00010	orf00010	4286	4522	+	856480	856716	+	UPF0349 protein RBAM_029300 OS=Bacillus velezensis (strain DSM 23117 / BGSC 10A6 / FZB42) OX=326423 GN=RBAM_029300 PE=3 SV=1		Species='-'	MNPMIEFCVSNLARGSQEALEILEKDPNLDVLEYGCLSYCGKCMESLFALVNGEVVTGGTPAELVDNIYTFIEENPMF	ATGAATCCGATGATTGAATTCTGTGTCAGCAATTTAGCGCGCGGTTCCCAGGAAGCACTTGAGATCTTAGAGAAGGATCCGAACTTGGACGTGCTTGAATACGGCTGTTTAAGCTATTGCGGGAAATGCATGGAGTCCCTGTTCGCCCTGGTCAACGGCGAAGTGGTCACGGGAGGCACGCCTGCTGAACTGGTTGACAACATATATACATTCATAGAAGAAAATCCGATGTTT
										match=100.00%|Evalue=6e-51
										UniRef:sp|A7Z8D5|Y2930_BACVZ
orf00012	orf00012	4774	5874	+	856968	858068	+	Uncharacterized transporter YutK OS=Bacillus subtilis (strain 168) OX=224308 GN=yutK PE=3 SV=1		Species='-'	MAFGFIVLKWDAGRAVFLWFSSRVQLLIDYANEGISFIFGPLLKVGSSPAFALSVLPVIIFFSALIAVLYHLKIMQLIFRVIGGGLSKLLGTSRTESLAAAANIFVGQSESPLAIKPLIAGLTRSELFTIMTSGLSAVAGSTLFGYALLGIPIEYLLAASFMAAPAGLVFGKILIPETEKTQTIKGDFNMDEEGEGAANVIDAAAKGASTGLQIALNVGAMLLAFVALIAVVNGILGGIGGWFGFKHITLESILGYVFSPIAFVIGVPWHEALGAGSYIGQKLVLNEFVAYSNFGPHIADFSKKTSTIISFALCGFANFSSIAIMLGTLGGLAPSRRSDIARLGLRAVIAGTLANLLSAAIAGMFI	ATGGCCTTCGGATTCATCGTATTAAAGTGGGACGCCGGACGGGCCGTATTTTTATGGTTCTCAAGCCGTGTGCAGCTTCTCATTGATTATGCGAACGAAGGCATCAGCTTTATTTTTGGCCCGCTGTTAAAAGTGGGCAGCAGCCCGGCTTTTGCGCTGAGCGTTCTGCCGGTCATTATCTTTTTCTCAGCGCTGATTGCCGTTTTGTATCACTTGAAAATCATGCAGCTCATCTTTCGCGTCATCGGAGGCGGACTGTCAAAACTTCTTGGGACAAGCAGAACGGAATCGCTTGCGGCGGCTGCGAATATTTTTGTCGGACAGTCTGAATCACCGCTTGCCATTAAACCGCTGATTGCGGGATTGACCCGTTCCGAGCTGTTTACGATTATGACGAGC…
										match=92.62%|Evalue=0.0
										UniRef:sp|O32115|YUTK_BACSU
orf00014	orf00014	5998	6852	+	858192	859046	+	Diaminopimelate epimerase OS=Bacillus velezensis (strain DSM 23117 / BGSC 10A6 / FZB42) OX=326423 GN=dapF PE=3 SV=1		Species='-'	MNSFRFTKMHGLGNSYIYVNQFEEQLPEERLAEIAVKVSSIHTGIGSDGMILICPSEKAPVKMRIFNNDGSEGKNCGNGLRCVAKYAYEHKLTEETSFFIETLSGLVKADITEDNGIVREVAVDMGEPRLTKKELPMLGNEDERTIDETFVFGETELSGTAVSMGNPHIVFPVADINQAPLTTLGPVIEKDPRFPEGVNVEFVETVSADELHFRVWERGSGITQACGTGACAAAVASVLNGVSERNRDITVHLAGGDLVINWQDNGHVLMTGPAETVCSGVFYL	ATGAATTCATTCCGTTTTACCAAGATGCACGGTCTTGGAAACAGTTATATATATGTAAATCAATTTGAAGAACAGCTGCCGGAAGAACGGCTGGCTGAGATTGCCGTTAAAGTGTCCAGCATTCACACGGGCATCGGCTCTGACGGAATGATCCTCATCTGTCCGTCAGAAAAAGCGCCCGTCAAAATGCGGATTTTTAATAATGACGGCTCAGAAGGGAAAAATTGCGGCAACGGCCTTCGCTGTGTGGCAAAGTACGCATACGAACATAAGCTGACAGAAGAAACGTCCTTTTTCATTGAGACGCTTTCAGGTCTTGTGAAAGCAGACATTACAGAGGACAACGGGATTGTGCGTGAAGTCGCCGTTGATATGGGCGAACCGCGGCTCACCAAAAAA…
										match=99.65%|Evalue=0.0
										UniRef:sp|A7Z8D3|DAPF_BACVZ
orf00016	orf00016	6929	7291	+	859123	859485	+	Uncharacterized protein SufA OS=Bacillus subtilis (strain 168) OX=224308 GN=sufA PE=3 SV=1		Species='-'	MSVPVTITEAAALHIKDMMKEHEEENAFLRVGVKGGGCSGLSYGMGFEHEKGEKDSMFEQHGITVLVDSESLDIMTGTIIDFKQSMMGGGFTIDNPNAIASCGCGSSFRTAKNAGTPEEC	ATGAGTGTTCCAGTAACCATCACTGAAGCAGCGGCTTTGCATATAAAAGATATGATGAAAGAGCATGAAGAAGAAAACGCGTTTCTCCGTGTGGGCGTAAAAGGCGGCGGCTGCAGCGGCCTGTCTTACGGAATGGGATTTGAGCACGAAAAAGGCGAAAAAGACAGTATGTTTGAACAGCACGGAATCACCGTTTTGGTCGACAGCGAAAGCCTTGATATTATGACCGGCACGATCATTGACTTCAAACAGTCCATGATGGGCGGTGGTTTCACCATTGACAACCCGAATGCCATCGCTTCCTGCGGCTGCGGATCTTCTTTCCGCACGGCCAAAAACGCCGGTACGCCGGAAGAGTGC
										match=90.00%|Evalue=4e-76
										UniRef:sp|O32113|SUFA_BACSU
orf00019	orf00019	7434	8276	-	859628	860470	-	Uncharacterized oxidoreductase DltE OS=Bacillus subtilis (strain 168) OX=224308 GN=dltE PE=3 SV=2		Species='-'	LRDEYIDWIKAEMLTKKCKNNRKRGDNMKLTGNTILITGGNAGIGLAFAERFLKAGNKVIVTGRREHALQKAKETFPDLITYVSDLSIPSERISLFDWVKENYPEVNVLVNNAGIQQRFHVLKADAKDNWDYFNKEITTNIEAPFHLSMLFAPFFAGKEDAAVINVSSGLAFTPLAIAPIYSATKAALHSFTMSLRHQLSDSSVEVIEVAPPAVNTDLGGAGLHTQGEPLDEFADGIFKGLKEGKQEIGYGSSVERLRMPRDKADEHTANMYNAMKHTIE	TTGCGGGATGAATATATTGATTGGATCAAAGCTGAAATGTTGACAAAGAAATGTAAAAACAATCGGAAAAGAGGAGATAATATGAAACTGACGGGAAATACAATACTGATTACAGGCGGAAATGCCGGAATAGGATTGGCTTTCGCAGAACGGTTTTTAAAAGCGGGAAATAAAGTCATCGTGACCGGACGGCGTGAGCACGCTCTTCAAAAAGCAAAGGAAACATTCCCGGATCTTATTACATATGTCAGTGATTTGAGCATTCCATCTGAACGTATATCACTGTTTGATTGGGTGAAAGAAAATTATCCGGAAGTGAATGTGTTAGTAAACAACGCGGGGATTCAACAACGTTTTCATGTGCTGAAAGCGGATGCGAAGGACAATTGGGACTATTTC…
										match=49.58%|Evalue=1e-69
										UniRef:sp|P39577|DLTE_BACSU
orf00021	orf00021	8507	9103	+	860701	861297	+	Putative [ribosomal protein S5]-alanine N-acetyltransferase OS=Bacillus subtilis (strain 168) OX=224308 GN=yjcK PE=3 SV=1		Species='-'	MGERQLKNVSDQNKRTAMHVQEGNSIDIRPLSLNDAEQELVLQTENRMFFERFAMSRQEDFYTLEGRKKRIEQSLKNAENDTEYSFGIFLQDQTLIGTISLFQVVRGSLQSAFIGYFLDGEHNGKGYATKAVKLAVDYAFNELKLHRIEAGVMPHNKASIRVLEKAGFHKEGIARKNVKINGKWEDHQVLAIIHPEDT	ATGGGTGAGAGACAATTAAAAAACGTTTCTGATCAAAACAAAAGGACGGCGATGCATGTGCAGGAAGGAAACAGCATTGATATCAGGCCGCTCAGCCTGAATGATGCAGAGCAGGAACTGGTTTTGCAGACGGAAAACCGCATGTTTTTTGAACGGTTTGCCATGTCGAGACAAGAGGATTTTTATACGCTGGAAGGCCGGAAAAAACGAATTGAACAATCACTGAAGAACGCGGAAAATGACACAGAATACAGCTTCGGCATTTTTCTTCAGGACCAGACCCTGATTGGCACGATCAGCCTTTTTCAGGTGGTTCGGGGTTCTCTCCAAAGCGCTTTTATCGGTTACTTTTTAGATGGTGAACATAACGGAAAAGGCTATGCGACGAAGGCTGTCAAG…
										match=67.23%|Evalue=3e-83
										UniRef:sp|O31633|YJCK_BACSU
orf00024	orf00024	9362	9934	+	861556	862128	+				MIGQLSNKKIFLSSFFIILICSLLFQFSISDKVLQSYYSSVGESTYDIGEKSVRTIVMFLQGFMIFTTFVEILIGGFLLFVAAFILGTKKPKKIYLLLYTLTSLISAFKMLILSVVNYLTADSSLIYSAGGTSLSLQLLDPFLLISIAALYAAAGKLTDLSKGKRIILTGCFVLLKLFTIFLNYFMADKI	ATGATAGGTCAATTGAGCAATAAAAAAATATTTTTAAGTTCTTTTTTCATCATTTTGATCTGTTCATTACTCTTCCAATTCAGTATTTCAGATAAAGTTCTGCAGTCGTATTATTCTTCCGTCGGAGAAAGTACCTATGATATCGGGGAGAAAAGTGTTCGTACGATTGTCATGTTTCTGCAAGGGTTTATGATCTTCACAACTTTTGTGGAAATTCTGATAGGCGGATTTCTGTTATTCGTTGCCGCTTTTATTCTCGGTACAAAAAAACCGAAAAAAATATATTTGCTTCTATATACACTGACTTCTTTAATCTCGGCATTTAAAATGTTGATTCTTTCAGTTGTTAATTACTTAACGGCTGATTCCTCGCTTATATATTCTGCCGGCGGCACCAGC…
orf00025	266.1;Amylocyclicin	9999	10337	+	862193	862531	+	Bacteriocin_IId; 266.1;Amylocyclicin	PF09221;	Bacteriocin class IId cyclical uberolysin-like; Evalue=3e-72 match=100.00%;	MMNLVKSNKKSFILFGAALAAATLVYALLLTGTELNVAAAHAFSANAELASTLGISTAAAKKAIDIIDAASTIASIISLIGIVTGAGAISYAIVATAKTMIKKYGKKYAAAW	ATGATGAACTTAGTAAAATCTAATAAAAAGTCTTTCATTTTGTTTGGCGCGGCTCTTGCTGCAGCAACATTGGTTTATGCACTATTATTAACGGGAACTGAATTAAACGTGGCGGCGGCTCATGCATTCTCAGCCAATGCTGAATTAGCTTCAACTCTAGGCATCTCTACAGCAGCAGCTAAAAAAGCAATTGATATTATTGATGCGGCATCAACAATTGCTTCTATCATTTCTCTTATCGGTATCGTTACAGGCGCAGGCGCAATTTCTTATGCAATCGTTGCAACAGCAAAAACAATGATTAAGAAATACGGCAAAAAATACGCAGCTGCTTGG
orf00030	orf00030	10420	12075	+	862614	864269	+				MIVKQIAALIKYNTLSSFRKRKEDWGIPQLNSKVLSAIIISLLCLYLVFLGCGVVFGTKLIQLPLSAWGQFVLIAVSLEQLFWAAGFFKEHHNAFLLDTRKVIHQLKKVRFLQLFSVFAGQAIKKTIFVWYLFVFPVFLFLSSAGMTGSAAIIVFFLGFVYFLLNLFLSMLFSYVVYLLTNMWSKLFYLKIMKGILFSVSLLVPLAVGYAVYLLVFGEYTAKDISSFTETPAFRNILMNTPYVWLAFRSHSVLVFAAVFAAAVLLTAGMFKLWSATLKKMDLIPYMFLTNADFAPKLKLYRNNKIFHAVFQKDLLFLSRIDGFFIRNFGSMLYLFMLFLGFCIPLLSHHFIGYSAAAIVSAAVIIANFSYQLVGDALKTVLSVDGEIKNQHLFHRNIKH…	ATGATAGTCAAACAAATTGCGGCTCTTATCAAATATAATACCCTGTCATCGTTTCGAAAAAGAAAGGAAGATTGGGGCATTCCTCAACTCAACAGCAAAGTGCTGTCTGCCATTATTATTTCTCTGTTATGTTTATATCTCGTTTTCCTGGGATGCGGTGTTGTATTCGGGACAAAACTGATTCAGCTGCCCCTAAGCGCATGGGGGCAATTTGTTTTAATCGCCGTTTCACTTGAGCAGCTTTTTTGGGCTGCCGGCTTCTTTAAAGAACATCACAATGCCTTTCTGCTGGATACGCGTAAGGTCATTCATCAATTAAAAAAGGTGCGTTTTTTACAGCTGTTTTCTGTTTTTGCCGGCCAGGCGATCAAAAAAACCATTTTCGTATGGTATCTTTTT…
orf00031	ABC	12068	12772	+	864262	864966	+	Lantibiotic ABC transporter ATP-binding protein	PF00005	Species=Bacillus clausii (strain KSM-K16) | | T	MIKLVNIQKNYSEKQVLKDISFEVKKGSIYALLGTNGVGKTTTLKIISGLLKPTSGRVMIDGKELDSEEGGQLSADIGFVPDHAFLYDYLTGVEYLRFTAEMFQVPSQRTNDYIKNMLETLKLAQDGNQLIKTYSHGMKQKLSIAAALIHQPKILILDEPLTGIDLISGKTIRTLLKEYVKQGNTVLLSTHLLELAHSLCDTIGIIHEGVFAAEYQSSEHSLEEIEELAESIYT	ATGATTAAATTAGTGAATATACAAAAAAACTATAGTGAAAAACAGGTGTTGAAAGATATTTCGTTTGAGGTGAAAAAAGGCTCAATCTATGCTTTGCTGGGGACTAATGGAGTCGGGAAAACAACGACTTTGAAAATCATTTCGGGTCTGCTTAAACCGACTTCAGGCCGCGTCATGATTGACGGCAAGGAACTGGATTCAGAAGAGGGGGGGCAACTATCGGCTGATATCGGTTTTGTGCCCGACCATGCTTTTTTATATGATTACTTAACGGGAGTCGAATACTTGCGTTTTACAGCGGAGATGTTTCAAGTGCCGTCTCAGCGGACAAATGATTATATAAAGAATATGTTAGAGACGCTGAAGCTTGCTCAAGACGGAAATCAGCTGATTAAAACA…
										match=37.28%|Evalue=2e-43
										UniRef:Q5WIQ7_BACSK
orf00034	HttC_DUF95	12769	13296	+	864963	865490	+	Uncharacterized protein MJ0793 OS=Methanocaldococcus jannaschii (strain ATCC 43067 / DSM 2661 / JAL-1 / JCM 10045 / NBRC 100440) OX=243232 GN=MJ0793 PE=4 SV=1	PF01944	Species='-'	MMNRMLPAIRTSAIPLTASLLFFSGGVIAAFFSDHFVSTASYNGSSGAVELLKNNAIACLFLAAGFFTFGLTSIFYLFTNGFILSGSIIENLHSGVPFYQIFLLLIPHGIFEVPALLLSGAIGFKGVELVIRLCFSKEKKIMASMFRHIGILVLIIICLLIAAAIIEAYITPIFK	ATGATGAACCGCATGTTGCCGGCAATCAGAACGTCCGCCATTCCGTTAACCGCATCATTGCTGTTTTTTTCAGGCGGTGTGATCGCTGCGTTTTTTTCCGATCACTTTGTTTCAACAGCGTCTTACAACGGCTCGTCAGGCGCGGTTGAACTGCTGAAAAACAATGCAATCGCTTGTCTGTTTTTAGCCGCGGGTTTTTTTACCTTTGGGTTGACCTCAATCTTTTATTTATTCACCAACGGGTTTATTTTAAGCGGCTCTATTATAGAAAATCTGCATAGCGGGGTTCCTTTTTATCAGATTTTTTTACTGCTAATTCCTCATGGTATATTTGAAGTTCCCGCGTTATTATTAAGTGGCGCCATTGGTTTTAAGGGCGTTGAATTGGTCATCAGGCTG…
										match=34.88%|Evalue=1e-12
										UniRef:sp|Q58203|Y793_METJA
orf00035	orf00035	13340	13534	+	865534	865728	+				VPIVMIIGYIISLSFEWLFPVLTFGVAGLYLFIFAPVQNKFIRYIFLFIFVINLLASAALYFGI	GTGCCGATTGTTATGATTATCGGTTATATCATTTCTTTATCCTTTGAGTGGCTGTTTCCTGTTCTTACTTTTGGGGTGGCAGGACTATATCTTTTTATATTTGCTCCGGTGCAAAATAAATTCATTCGTTACATCTTTTTGTTTATTTTTGTGATTAATCTGTTGGCCAGTGCGGCTCTTTATTTCGGTATT
orf00038	orf00038	13596	14576	-	865790	866770	-	GMP reductase OS=Bacillus velezensis (strain DSM 23117 / BGSC 10A6 / FZB42) OX=326423 GN=guaC PE=3 SV=1		Species='-'	MENVFDYEDIQLIPAKCIVDSRSECDTSVTLGGHTFKLPVVPANMQTIIDENIAAWLAENGYFYIMHRFEPEKRLAFVRDMKARGLISSISVGVKENDYEFIRELKAQELVPDYITIDIAHGHSNAVISMIQFIKEHVPESFVIAGNVGTPEAVRELERAGADATKVGIGPGKVCITKIKTGFGTGGWQLAALRWCAKAASKPIIADGGIRTHGDIAKSIRFGASMVMIGSLFAGHEESPGQTIEIDGKLYKEYFGSASEFQKGEKKNVEGKKMHVEHKGSLQDTLIEMEQDLQSSISYAGGNTLEAIRNVDYVIVKNSIFNGDRF	ATGGAAAATGTATTTGATTACGAAGATATTCAGCTGATTCCTGCAAAATGCATTGTGGACAGCCGATCTGAATGTGATACATCAGTTACATTGGGCGGACACACGTTTAAACTTCCGGTCGTGCCGGCCAACATGCAGACGATTATAGATGAAAACATCGCGGCCTGGCTCGCGGAAAACGGGTATTTTTATATCATGCACCGCTTCGAGCCGGAAAAACGCCTGGCTTTTGTCCGGGATATGAAAGCGCGCGGACTGATTTCTTCCATCAGTGTCGGCGTGAAGGAAAATGATTACGAATTCATCCGGGAGCTGAAAGCACAGGAGCTTGTGCCGGATTATATTACCATTGATATCGCGCACGGCCATTCCAATGCCGTGATCAGCATGATTCAATTT…
										match=99.39%|Evalue=0.0
										UniRef:sp|A7Z8C3|GUAC_BACVZ
orf00040	orf00040	14794	14937	+	866988	867131	+	Uncharacterized protein YuzG OS=Bacillus subtilis (strain 168) OX=224308 GN=yuzG PE=4 SV=1		Species='-'	VEQKQPGHSPKAQKIQDRIILGTIWVVSALVIALVVGTVMNYIWMFK	GTGGAACAAAAACAGCCCGGGCACAGCCCGAAAGCCCAGAAAATTCAGGACCGGATTATTTTAGGCACGATTTGGGTCGTGTCGGCGCTTGTCATTGCGCTTGTTGTCGGAACCGTCATGAATTATATTTGGATGTTTAAA
										match=74.36%|Evalue=1e-13
										UniRef:sp|O32111|YUZG_BACSU
orf00041	orf00041	14976	15971	-	867170	868165	-	Ferredoxin--NADP reductase 2 OS=Bacillus velezensis (strain DSM 23117 / BGSC 10A6 / FZB42) OX=326423 GN=RBAM_029160 PE=3 SV=1		Species='-'	MQEDSKVYDITVIGGGPVGLFTAFYGGMRQASVKIIESLPQLGGQLSALYPEKYIYDVAGFPKIRAQELVNNLKEQMAKFDQTICLEQAVESVEKQADGVFKLVTNSETHYSKTVIITAGNGAFKPRKLELESAEQYEGKNLHYFIDDLNQFAGRRIAVLGGGDSAVDWALMLEPIAKEVSIIHRRDKFRAHEHSVENLHNSKVNVLTPFVPAELVGEDRIEQLVLEEVKGDRKEIIEIDDLIVNYGFVSSLGPIKNWGLEIEKNSIVVKSTMETNIEGFFAAGDICTYEGKVKLIASGFGEAPTAVNNAKAYMDPKARVQPLHSTSMFEK	ATGCAAGAGGATTCAAAGGTTTATGATATTACGGTCATCGGCGGCGGCCCGGTCGGCCTGTTTACCGCTTTTTACGGGGGAATGAGACAGGCGAGCGTCAAAATCATCGAGAGCCTGCCTCAGCTTGGCGGCCAGCTCAGCGCGCTGTACCCTGAAAAATATATTTATGATGTAGCCGGATTCCCGAAAATCCGCGCCCAGGAACTTGTGAACAACTTAAAAGAGCAAATGGCAAAGTTCGATCAGACCATCTGCTTAGAGCAGGCCGTTGAATCTGTTGAAAAACAGGCGGACGGTGTGTTTAAGCTTGTCACGAATTCAGAAACGCATTATTCAAAAACGGTCATTATCACCGCGGGAAACGGCGCATTTAAGCCGAGAAAGCTTGAGCTGGAATCA…
										match=99.40%|Evalue=0.0
										UniRef:sp|A7Z8C1|FENR2_BACVZ
orf00043	orf00043	16028	16222	+	868222	868416	+				MTSAENRPAASFLKKIAAAANMGANSNLFFPECFLILPDSMVICRHVRFSKKFYISFHKIPPIS	ATGACGAGTGCCGAAAACCGCCCGGCCGCTTCATTCTTGAAAAAAATTGCGGCCGCCGCTAATATGGGGGCAAATTCCAATCTGTTTTTTCCTGAATGTTTTCTGATTCTTCCGGATAGTATGGTGATATGCAGACATGTGCGGTTTTCTAAAAAATTTTATATTTCATTTCATAAAATCCCGCCAATAAGC
orf00044	orf00044	16337	17503	+	868531	869697	+	NADH dehydrogenase-like protein YumB OS=Bacillus subtilis (strain 168) OX=224308 GN=yumB PE=3 SV=1		Species='-'	MTVTRLPKHIGANDADITLVNKHNYHYETTWMHEASAGTLHHDRCRYQIKDVINESRVKFVQDTVKAIDVQNKKVTLSQGDIPYDYLVIGLGAVPETFGIKGLKEFAFPIANINTSRQLKDHIELQFATYNTEAEKRPDRLTIVVGGAGFTGIEFLGELANRKPELCRYYDIDESLVRIVCVEAAPTVLPGFDPELVDYAVQYLESKGVEFKIGTAVQECRADGVTVGKKDEEPEEIKSQTVVWAAGVRGHPIVEEAGFENMRGRVKVNPDLRAPGHDDVFILGDSSLFINEETERPYPPTAQIAMQQGETVAKNLGGLIKGGQLEEFKPDIKGTVASLGEHNAVGVVYGRKLKGMPASFMKKVIDNRSLFMIGGLGLTLKKGKFKFF	ATGACAGTAACAAGGCTTCCGAAGCATATCGGGGCAAATGACGCTGACATTACTTTGGTCAATAAACACAATTATCATTATGAAACGACATGGATGCATGAAGCGAGCGCAGGAACGCTGCATCATGACCGCTGCAGATATCAAATAAAAGATGTAATCAATGAATCACGGGTCAAATTTGTGCAGGATACCGTAAAAGCGATAGATGTGCAAAATAAAAAGGTGACGCTTTCACAAGGGGACATCCCTTATGATTATCTCGTCATCGGGCTTGGCGCCGTCCCTGAAACATTCGGGATTAAAGGCTTAAAAGAATTCGCTTTTCCGATCGCGAATATTAATACGTCGCGCCAGCTGAAAGACCATATTGAGCTCCAATTTGCGACATACAATACGGAG…
										match=89.18%|Evalue=0.0
										UniRef:sp|O05267|YUMB_BACSU
orf00046	orf00046	17668	17802	+	869862	869996	+	Uncharacterized protein YuiA OS=Bacillus subtilis (strain 168) OX=224308 GN=yuiA PE=4 SV=1		Species='-'	VIRMKTTAKSTAACPFCSGKGYFQLLLGGSETCPSCQGSGKERR	GTGATCCGCATGAAAACGACAGCAAAAAGCACGGCGGCGTGTCCGTTCTGCTCAGGTAAAGGGTATTTTCAATTGCTTCTTGGCGGCTCCGAAACATGTCCCTCCTGCCAGGGAAGCGGCAAAGAGAGACGA
										match=73.81%|Evalue=4e-15
										UniRef:sp|O32110|YUIA_BACSU
orf00048	orf00048	17865	18191	+	870059	870385	+	Uncharacterized membrane protein YuiB OS=Bacillus subtilis (strain 168) OX=224308 GN=yuiB PE=4 SV=1		Species='-'	MFVISLPVVLISIVLFFVLFFGIGFLLNMLLRMSWIMAVVYPIVCLFIISNKKMISYVQAPGESFQSLFQRIMSLAVADVVILAGGLAGAITSGIAIKALRKRGYQMF	ATGTTTGTGATTAGTTTGCCGGTTGTCCTGATCTCAATCGTACTATTTTTTGTACTGTTTTTCGGCATAGGCTTTCTGTTGAACATGCTGCTTAGAATGTCGTGGATTATGGCTGTTGTCTATCCGATTGTATGCCTTTTCATTATCAGCAATAAAAAGATGATCAGTTACGTGCAGGCGCCGGGGGAATCCTTTCAAAGCCTGTTTCAGCGTATCATGTCATTAGCGGTTGCGGATGTCGTGATTTTGGCGGGCGGACTGGCGGGAGCCATCACGTCAGGCATTGCCATAAAGGCGCTCAGAAAAAGAGGATATCAAATGTTT
										match=83.81%|Evalue=1e-56
										UniRef:sp|O32109|YUIB_BACSU
orf00050	orf00050	18316	18933	+	870510	871127	+	Uncharacterized protein YuiC OS=Bacillus subtilis (strain 168) OX=224308 GN=yuiC PE=1 SV=1		Species='-'	MIVLFLGACHATYFSITGVEAKDLTNWMTEHRGAVLKNMGTPFQSLQNQPEKKASGRIKPLEEAFDWERYPSHKVTATGYTAGAESTGKSPGHPQYGITYSGVKVKRDLYSTVAADPSVFPIGTILFIPNYGYGVVADTGSKIKGSRLDLYFDTVKDVYNNWGKKTLEVYMIKKGNGTVTEDELVKLNETKSMQVFRNQYKMVKE	ATGATCGTGCTCTTTTTGGGCGCATGCCATGCGACATACTTTTCCATAACCGGTGTTGAAGCAAAGGATCTGACAAACTGGATGACCGAGCATCGCGGCGCCGTTTTGAAAAACATGGGCACTCCGTTTCAATCCTTACAGAATCAGCCGGAAAAGAAGGCATCAGGCAGGATAAAACCGCTGGAAGAAGCTTTTGACTGGGAACGCTATCCCTCACATAAGGTGACGGCCACCGGTTATACCGCCGGAGCGGAATCTACTGGAAAATCTCCGGGTCATCCGCAGTACGGAATTACATATTCAGGCGTGAAGGTCAAACGCGATTTATATTCAACTGTTGCGGCCGATCCGTCTGTTTTCCCGATCGGGACGATTCTGTTTATACCGAATTACGGTTAC…
										match=71.15%|Evalue=8e-104
										UniRef:sp|O32108|YUIC_BACSU
orf00051	orf00051	18963	19541	-	871157	871735	-	Uncharacterized membrane protein YuiD OS=Bacillus subtilis (strain 168) OX=224308 GN=yuiD PE=4 SV=1		Species='-'	MKKHFSLILFYQTKGVFCSFSIRSESADTERMSHMDVLMNFPLLASFAAIIFAQVVKVPIQFIVSKKLDWSLVTSTGGMPSSHSAAVTALSTGVALQQGLDSPLFAVAAIFAVITMFDATGVRRHAGEQATVINKLVIDFNRFVSEAKDFQKAEEKEKQKKLKELLGHQPIEVFFGGVTGIVLTLILDYLFM
										match=87.97%|Evalue=6e-85
										UniRef:sp|O32107|YUID_BACSU

## Sheet: LCI
ORF	Name	Start	End	Strand	Real Start	Real End	Real Strand	Function	Motifs	Annotation	Protein	Gene
orf00003	orf00003	567	1997	-	261365	262795	-	High-affinity proline transporter PutP OS=Bacillus subtilis (strain 168) OX=224308 GN=putP PE=1 SV=3		Species='-'	MAGMLFIGYFAYRRTSNLTDYMLGGRSLGPAVTALSAGAADMSGWLLMGLPGAMFSTGLSGAWIVLGLVLGAWANWLFVAPRLRTYTEKAGNSITIPGFLENRFGDHTKLLRLFSGLVILVFFTFYVSSGMVSGGVLFNSILGLNYHTGLWVVTGVVVAYTLFGGFLAVSWTDFVQGIIMFVALILVPIVTIFHTGGPGETVADIRSVNPELFNMFKGTTVLGIISLFAWGLGYFGQPHIIVRFMAITSVKEIKRARRIGMGWMILSALGALFTGLAGIAYYHQHGLKLADPETIFIQLGNILFHPIITGFLISAILAAIMSTISSQLLVTSSSLVEDLYKSMFRRSASDKELVFLGRMAVLAVSIIALVLAWEKNNTILGLVSYAWAGFGASFGPVVL…	ATGGCGGGTATGCTGTTTATCGGTTATTTCGCCTACAGACGGACGTCAAATCTGACGGATTACATGCTCGGGGGGCGTTCTTTAGGACCTGCCGTCACAGCGCTCAGCGCGGGAGCGGCGGATATGAGCGGATGGCTCTTGATGGGGCTTCCGGGTGCTATGTTCTCGACAGGATTAAGCGGCGCTTGGATTGTGCTCGGGCTTGTGCTCGGGGCGTGGGCGAACTGGCTTTTCGTGGCGCCGAGACTGAGAACGTATACCGAAAAAGCGGGGAATTCCATCACCATTCCGGGTTTCCTTGAAAACCGTTTCGGTGATCATACGAAGCTTCTCAGGCTGTTTTCGGGTCTTGTCATTCTCGTCTTTTTCACATTTTACGTATCATCCGGCATGGTCTCA…
										match=90.70%|Evalue=0.0
										UniRef:sp|P94392|PUTP_BACSU
orf00006	orf00006	2113	3666	-	262911	264464	-	1-pyrroline-5-carboxylate dehydrogenase 2 OS=Bacillus subtilis (strain 168) OX=224308 GN=putC PE=2 SV=2		Species='-'	MTMTTPYKHEPFTNFQDQSNVEEFKKALATVNEYLGKDYPLVINGEKVETEAKIVSINPADKEEVVGKVSKASQEHAEQAIEAAAKAFEEWRYTSPEERAAVLFRAAAKVRRRKHEFSALLVKEAGKPWNEADADTAEAIDFMEYYARQMIELAKGKPVNSREGEKNQYVYTPTGVTVVIPPWNFLFAIMAGTTVAPIVTGNTVVLKPASATPVIAAKFVEVLEESGLPKGVVNFVPGSGAEVGDYLVDHPKTSLITFTGSREVGTRIFERAAKVQPGQQHLKRVIAEMGGKDTVVVDEDADIELAAQSIFTSAFGFAGQKCSAGSRAVVHEKVYDQVLERVIEITESKVTAKPDSADVYMGPVIDQGSYDKIMSYIEIGKEEGRLVSGGTGDDSKGYF…	ATGACAATGACTACACCTTATAAACACGAACCATTCACGAATTTCCAAGATCAATCGAACGTTGAAGAATTTAAGAAAGCGCTTGCGACGGTAAATGAGTATCTGGGAAAAGATTATCCGCTCGTCATCAACGGTGAAAAGGTAGAGACGGAAGCGAAAATCGTTTCAATCAATCCGGCTGATAAAGAAGAAGTCGTCGGAAAAGTGTCAAAGGCGTCTCAGGAGCACGCGGAGCAGGCGATTGAAGCAGCTGCGAAAGCGTTCGAAGAGTGGAGATACACATCCCCTGAAGAAAGAGCGGCCGTATTGTTCCGCGCAGCTGCCAAAGTCCGCCGCAGAAAGCACGAATTCTCCGCCCTGCTCGTCAAGGAAGCGGGAAAACCTTGGAACGAAGCTGAT…
										match=98.25%|Evalue=0.0
										UniRef:sp|P94391|ROCA2_BACSU
orf00009	orf00009	3678	4595	-	264476	265393	-	Proline dehydrogenase 2 OS=Bacillus subtilis (strain 168) OX=224308 GN=putB PE=1 SV=1		Species='-'	LEVITRDFFLFLSKSSFLNKMARSWGSRVAAGKIIGGMDFRSSIPTIRHLNSQGLSVTVDHLGEFVNSGDVAKERTEECMQTIALIADEQLNSQVSLKMTSLGLDIDLDLVYENMTKILQTAEKHKVMVTIDMEDETRCQKTLDIFKDFRSRYEYVSTVVQAYLYRTEKDLDDLSPLNPFLRLVKGAYKESEKVAYPEKSDVDENYKRLIRKQLLKGHYTAVATHDDKMIEFTKQLAIEHGIPNDRFEFQMLYGMRSQTQLSLVEEGYRMRVYLPYGDDWYGYFMRRLAERPSNIAFAFKGMTKK	TTGGAAGTGATTACAAGAGATTTTTTCTTATTTTTATCCAAGAGCAGCTTTCTCAATAAGATGGCGCGAAGCTGGGGAAGCCGTGTGGCAGCCGGCAAAATCATCGGAGGAATGGATTTCCGCAGTTCTATCCCGACAATCCGACATTTGAACAGCCAAGGGCTGTCAGTTACTGTCGATCATTTGGGGGAATTTGTCAACAGCGGTGATGTCGCGAAAGAACGCACCGAGGAGTGCATGCAGACCATCGCCTTAATCGCTGATGAACAGCTGAATTCCCAAGTGTCATTAAAAATGACGTCTTTAGGTCTTGATATAGATCTCGATCTTGTCTATGAAAATATGACGAAAATCCTCCAGACGGCTGAAAAACATAAAGTCATGGTGACGATTGACATG…
										match=88.12%|Evalue=0.0
										UniRef:sp|P94390|PROD2_BACSU
orf00010	orf00010	4792	5562	-	265590	266360	-	Uncharacterized protein YcgL OS=Bacillus subtilis (strain 168) OX=224308 GN=ycgL PE=4 SV=1		Species='-'	MEQRIIEELKRIEAQHGVKVLYAVESGSRAWGFPSSDSDYDVRFLYVPKKEWYFSIEPHRDVIEEPIHDMLDISGWELRKALRLFKKSNPPLLEWLSSEMIYYEAFSAAEKLRKLKNRAFSPEAGIYHYLNMAKRNEKTELRGSEVKIKKYFYVLRPLLACRWIETFGSVPPMSFPVLADALLTDEALISEINTLLTRKKSGQELAPEPRNTMIQAFIEEEIERIGHYVKTIKTPKPDITEELNQLLIQTVEEAWG	ATGGAACAAAGGATCATCGAAGAATTAAAACGAATTGAAGCACAGCACGGCGTCAAGGTGCTTTATGCCGTAGAATCAGGGAGCCGCGCATGGGGATTTCCGTCAAGCGACAGCGACTACGATGTACGGTTTCTCTATGTGCCGAAAAAAGAATGGTACTTTTCGATCGAACCGCATAGGGATGTCATAGAAGAGCCGATTCATGACATGCTTGACATCAGCGGCTGGGAACTGAGAAAAGCGCTGCGGCTTTTTAAAAAATCAAATCCGCCTCTTTTGGAATGGCTCTCTTCTGAGATGATCTATTATGAAGCTTTCTCAGCGGCTGAAAAGCTTCGAAAACTGAAAAACCGCGCCTTTTCGCCTGAAGCCGGCATCTATCATTATCTCAATATGGCA…
										match=68.63%|Evalue=8e-128
										UniRef:sp|P94389|YCGL_BACSU
orf00012	orf00012	5628	6569	-	266426	267367	-	Cephalosporin-C deacetylase OS=Bacillus subtilis (strain 168) OX=224308 GN=cah PE=1 SV=1		Species='-'	LPLDQLQTYKPNKTAPHDFSDFWASSLHELAKEEAKPELKAESYPADGVKVFRLTYRSFGKAEIEGWYAVPDRQGPHPAIVKYHGYNASYDGDIHDIVNWALHGYAAFGMLVRGQHSSTDTSVSPHGHVPGWMTKGILDKDTYYYRGVYLDAVRALEVISGFDEVDETRIAVIGGSQGGGLSIAAAALSDIPRAVAADYPYLSNFERAIDVALDEPYLEINSFFRKNGSPETEKAAMNTLAYFDIMNLADRVKVPVLMSIGLIDRVTPPSTVFAAYNHLETEKELKVYRYFGHEYIPSFHTEKLAFLKAHLKG	TTGCCGCTCGACCAACTGCAAACCTATAAACCAAATAAAACCGCTCCTCATGACTTTTCGGATTTTTGGGCATCATCATTACATGAGCTTGCAAAGGAAGAGGCAAAGCCTGAATTGAAGGCTGAAAGCTACCCGGCTGACGGCGTGAAAGTATTCCGGCTGACATACCGAAGCTTCGGCAAGGCGGAAATTGAGGGATGGTACGCCGTTCCCGACCGGCAAGGACCGCATCCGGCCATCGTGAAATATCACGGCTATAACGCGAGCTATGACGGGGATATACATGACATCGTAAATTGGGCGCTTCACGGATATGCCGCGTTCGGCATGCTTGTCCGCGGTCAGCACAGCAGCACAGATACAAGCGTCTCACCGCATGGACACGTTCCCGGCTGGATG…
										match=84.03%|Evalue=0.0
										UniRef:sp|P94388|CAH_BACSU
orf00015	orf00015	6725	7285	-	267523	268083	-	Shikimate kinase OS=Bacillus subtilis (strain 168) OX=224308 GN=aroK PE=3 SV=2		Species='-'	MNAKRAIPVRERNIVLIGFMGVGKTTIGQLVAKKLYRDFIDIDLQIEKDFNMSIPEMFEKKGEAFFRQTEKDYILDICRNTKFKIVSLGGGSFKQEEIRQCCLENCLVLHLDLSWENWKQRADLLIESRPVLHNRSMDEMQQLFNERQSIYDKHNSKVATDNLEPEEIADYIVETLKIGWDLYQPM	ATGAACGCAAAACGTGCCATTCCCGTAAGAGAAAGAAATATCGTACTGATCGGATTCATGGGTGTCGGAAAGACAACAATCGGCCAGCTGGTCGCTAAGAAATTATACAGAGACTTCATTGATATTGACCTGCAGATTGAGAAAGATTTCAATATGTCCATCCCTGAAATGTTTGAGAAAAAAGGTGAAGCCTTTTTCCGTCAGACCGAAAAGGATTATATATTAGATATCTGCCGCAATACGAAATTCAAGATCGTGTCACTTGGGGGCGGTTCGTTTAAACAAGAGGAAATCAGACAGTGCTGCCTTGAAAACTGTCTCGTGCTCCATCTTGATTTATCATGGGAGAATTGGAAGCAGCGGGCTGATCTGCTGATTGAAAGCCGTCCCGTTCTGCAT…
										match=91.94%|Evalue=3e-126
										UniRef:sp|P37944|AROK_BACSU
orf00018	orf00018	7414	8724	-	268212	269522	-	D-galactonate transporter OS=Escherichia coli O6:H1 (strain CFT073 / ATCC 700928 / UPEC) OX=199310 GN=dgoT PE=3 SV=1		Species='-'	LKNETELTDFSPVRNKPTRARYVILILLFFITAINYIDRASVSIAAPSIQTSLNISPALLGVVFSAFSWTYTGMQIPGGLILDKFGSKRTYGVSLLIWSVFTGVQAFAASFGFLFGCRLIIGLAESPAFPANNRIVTTWFPRRERAFATGAYTAGEYVGLAFATPVLFWVLTAFDWRAVFISSGVLGLVFSIFWFKMYHEPNRSRKVNREELDYIREGGGLTEVSESAGRITWPDFVQLLKYRKLVGLYIGQFAVASTLFFFLTWFPTYLAEAKHMAFLKVGFAASIPYIAAFFGVLFGGYWSDGMMKRGVSVNVARKTPVILGLLLTGSIVLANVTDSAPAVLTILSIASFAQGMSNISWTMLSEVAPSETIGLAGGVFNFFANMAGIITPLIIGFIV…	TTGAAAAATGAAACGGAGCTGACGGACTTCAGTCCCGTCCGCAATAAACCGACTCGCGCTCGTTATGTGATACTGATTCTTTTGTTTTTTATCACTGCGATTAATTATATAGACCGTGCCAGTGTATCCATCGCCGCCCCGTCCATTCAGACATCGCTGAACATAAGCCCCGCGCTTTTGGGCGTCGTCTTTTCCGCATTCAGCTGGACTTATACGGGAATGCAGATTCCCGGCGGGCTCATTTTGGACAAATTCGGGTCAAAACGGACGTACGGCGTTTCTTTATTGATCTGGTCTGTTTTCACCGGAGTGCAGGCTTTTGCGGCCAGTTTCGGATTTTTATTCGGCTGCCGCCTGATTATCGGGCTGGCTGAATCGCCTGCGTTTCCGGCAAACAAC…
										match=45.86%|Evalue=7e-133
										UniRef:sp|P0AA77|DGOT_ECOL6
orf00021	orf00021	8943	9731	+	269741	270529	+	3-dehydroshikimate dehydratase OS=Bacillus anthracis OX=1392 GN=asbF PE=1 SV=1		Species='-'	MKLSFCTTGFKKKHIFDVISFAKEHSFEGIELWYGHAKQYIEEIGPLDRLNQQLQEEGIGVPAVSLYTDFATQDERQALKDVQRALSAARQLHSPLIRVFAGNLPSHRTSPEKWQRAVDQFQQAARLADDYEVDIGLEIHYDTYADTPEAALAFLEDVGHPRVRTIFDGSNLHVNHVDQMSALEKLYHTVSHIHLKNYHWNFDNWYLSKPVSVLQGDLRQEPFLKELLNRQYGGFVSLEYFGHHAEAHMKESLNEIRHCFKK	ATGAAACTGAGTTTTTGCACGACAGGATTTAAAAAAAAGCATATTTTCGACGTCATTTCTTTCGCGAAGGAGCACTCCTTTGAGGGAATCGAACTGTGGTACGGACACGCTAAACAATATATAGAGGAAATCGGCCCGCTCGACAGGCTTAATCAGCAGCTTCAGGAGGAAGGTATCGGGGTGCCTGCCGTCAGTTTGTACACTGACTTCGCCACTCAGGATGAAAGGCAGGCGTTAAAAGATGTTCAAAGGGCATTAAGCGCGGCACGACAGCTGCACAGTCCCTTGATCAGAGTCTTTGCCGGCAATCTTCCTTCGCATCGGACATCACCGGAAAAGTGGCAGCGTGCGGTTGATCAATTTCAGCAGGCGGCACGGCTCGCAGATGACTATGAAGTC…
										match=26.67%|Evalue=5e-22
										UniRef:sp|Q81RQ4|ASBF_BACAN
orf00023	132.2;LCI	9853	10140	+	270651	270938	+	132.2;LCI		Evalue=3e-28 match=93.48%;	VLEMKFKKVLTGSALSLALLMSAAPAFAASPTASVENSPISTKADAGINAIKLVQSPNGNFAASFVLDGTKWIFKSKYYDSSKGYWVGIYESVDK	GTGCTCGAAATGAAATTCAAAAAAGTGTTAACCGGTTCTGCGCTGTCTCTTGCCTTACTGATGTCTGCCGCTCCTGCCTTTGCCGCATCACCAACAGCATCCGTGGAAAATAGCCCAATCTCAACGAAAGCAGATGCCGGCATTAATGCCATCAAACTCGTTCAAAGCCCTAACGGCAACTTCGCTGCTTCTTTCGTTTTAGATGGAACAAAATGGATTTTCAAAAGCAAATACTATGACAGCAGCAAAGGGTATTGGGTAGGGATTTATGAAAGTGTAGATAAA
orf00025	orf00025	10235	11053	-	271033	271851	-	NH(3)-dependent NAD(+) synthetase OS=Bacillus velezensis (strain DSM 23117 / BGSC 10A6 / FZB42) OX=326423 GN=nadE PE=3 SV=1		Species='-'	MSIQKQIMNDLHVKPSIDPKQEIEDRVNFLKQYLKKTGAKGFVLGISGGQDSTLAGRLAQLAAESIREEGGNAEFIAVRLPHGTQQDEDDAQMALKFIKPDKSWTFDIKSAVSAFADQYQKDTGDQLSDFNKGNVKARMRMIAQYAIGGQEGLLVIGTDHAAEAVTGFFTKYGDGGADLLPLTGLTKRQGRRLLEELGAPERLYLKLPTADLLDEKPQQTDETELGITYNDIDDYLEGKDVSSEVIEALEKRYLSTEHKRQVPASMFDDWWK	ATGAGCATCCAGAAACAAATTATGAATGATCTCCATGTAAAGCCCTCAATTGATCCGAAACAAGAAATTGAGGACAGAGTGAACTTTCTGAAACAATATTTGAAAAAAACAGGTGCCAAAGGCTTTGTGCTCGGCATCAGCGGGGGGCAGGATTCCACGCTTGCGGGACGCCTCGCCCAATTGGCGGCTGAAAGCATCAGAGAAGAAGGCGGAAACGCGGAATTTATCGCCGTCCGCCTTCCGCACGGCACACAGCAGGATGAGGATGACGCCCAAATGGCGCTCAAATTCATTAAGCCTGATAAATCTTGGACATTTGATATTAAGTCCGCTGTCAGCGCGTTCGCTGATCAGTACCAAAAAGACACGGGCGATCAGCTGTCTGACTTTAACAAAGGA…
										match=99.26%|Evalue=0.0
										UniRef:sp|A7Z159|NADE_BACVZ
orf00029	orf00029	11188	11784	-	271986	272582	-	Uncharacterized protein YcgI OS=Bacillus subtilis (strain 168) OX=224308 GN=ycgI PE=4 SV=4		Species='-'	MTQQFIVPPKKGLGLKVHKGQIIKVVDVEGQQVADFTAYHAKDFYEHLDQGATIDANQSIHVKTGDHIYSNLYKPMLTLIEDTVGKHDLLLPACRPDMNRLLYGKHKDELQDTCYDNMSGALEPFGVPRPHMHYPFAIFMNTVLDEKGNLSVETPLSDAGDYVRLRAEMDLVVAFSSCPIEKGKCNGDSITALRVEIS	ATGACACAGCAATTTATCGTACCGCCGAAAAAAGGGCTCGGCCTGAAGGTTCACAAAGGGCAGATTATAAAAGTAGTCGATGTGGAAGGACAGCAGGTGGCTGACTTCACGGCGTATCATGCCAAGGACTTCTATGAACATCTTGATCAGGGCGCGACGATTGATGCCAACCAGTCCATTCATGTAAAAACGGGTGATCATATTTATTCGAATTTATACAAGCCGATGCTGACGCTGATTGAGGATACAGTCGGCAAGCATGACCTGCTGCTTCCCGCCTGCCGTCCGGATATGAACAGGCTTTTATACGGAAAGCATAAAGACGAGCTCCAGGATACGTGCTATGACAATATGAGCGGAGCGCTTGAACCATTCGGGGTGCCGCGGCCGCATATGCAT…
										match=88.89%|Evalue=2e-124
										UniRef:sp|O31473|YCGI_BACSU
orf00031	orf00031	11908	13236	+	272706	274034	+	Uncharacterized transporter YcgH OS=Bacillus subtilis (strain 168) OX=224308 GN=ycgH PE=3 SV=3		Species='-'	MGKSQDQPKGNLAWWQLSLIGVGCTIGTGFFLGSSIAIVKSGYSALISFLIAGLGTYFVFEQLAKLSAKQPEKGSFCAYARKAFGTWAGFSNGWVYWSSEMLITGSQLTAISLFTKHWFPNVPLWIFASIYAVLGLLIIFTGLSVFQKTENVLAVVKTAAIFMFIVIAILALCGIFSHKPDVQVPNESKDLFPHGAMGLWTGLIYAFYAFGGIEVLGLMTVHLKKPEEASKSGRLMLAVLAVIYVISLGLALLLVPLGKFTEQDSPFITSLKGFHLDIILDIFNGIFIIAGFSTLVASLFAVTTLLCTMADDGDAPKCFRLKENKKICWPALGLTFAGLIVSIILSLVLPKNIYEHMTTAAGLMLLYTWLFILFSGKKLLETTKMGTAQIFIALVLIVA…	ATGGGTAAATCACAGGACCAGCCTAAAGGAAATCTCGCTTGGTGGCAGCTCTCCTTAATCGGCGTCGGCTGCACAATCGGGACGGGCTTTTTTCTCGGGTCCAGTATCGCTATTGTCAAAAGCGGATATTCCGCTCTGATCTCATTTCTTATTGCCGGGCTTGGCACCTATTTTGTCTTTGAGCAGCTCGCGAAGCTTTCGGCTAAACAGCCCGAAAAGGGGTCTTTTTGCGCTTATGCGAGAAAGGCTTTCGGCACTTGGGCCGGTTTCAGCAACGGATGGGTGTACTGGTCGTCCGAGATGCTGATCACGGGAAGCCAGCTGACAGCGATCTCGCTGTTTACGAAGCATTGGTTTCCGAATGTGCCGCTGTGGATTTTCGCCTCCATCTATGCGGTG…
										match=86.18%|Evalue=0.0
										UniRef:sp|P94383|YCGH_BACSU
orf00032	orf00032	13238	13999	-	274036	274797	-	Uncharacterized protein YcgG OS=Bacillus subtilis (strain 168) OX=224308 GN=ycgG PE=3 SV=2		Species='-'	MASGLYTKSCLEEKLLDLPNWQRIAFELLSEKVGDKADTFPCIPGRQGFLTDQLRISFAGDPREDGTPEEVGMLLSEYGKISRDTGRYASLLVIFDTPEDLAEHYSIEAYEELFWSFLNRLSGCDPNDWPEDMPEDPEHYKWEFCFDGEPYFILCATPAHEARQSRSFPFFMLAFQPRWVFEGLNDSTAFGRNMSRLIRKRLEAYDEAPLHPRLGWYGGKDNLEWKQYFLRDDETQVSKCPFSYLKRLFKPTK	ATGGCAAGCGGGCTGTACACAAAAAGTTGCCTTGAGGAAAAGTTATTGGATCTGCCAAATTGGCAGAGAATCGCTTTTGAGCTTCTATCAGAAAAAGTAGGCGATAAAGCGGATACGTTTCCGTGCATTCCCGGACGTCAGGGATTTTTGACAGATCAGCTCCGGATATCCTTTGCGGGTGATCCCCGCGAAGACGGAACCCCGGAGGAAGTGGGGATGCTGCTGTCCGAGTACGGAAAGATCTCAAGGGATACCGGAAGATACGCGTCGCTGCTTGTGATTTTTGATACGCCTGAGGATTTAGCTGAGCATTATTCCATTGAGGCGTATGAAGAGCTGTTCTGGTCTTTTTTAAACCGGCTGAGCGGCTGCGACCCGAATGACTGGCCGGAAGACATG…
										match=79.45%|Evalue=2e-150
										UniRef:sp|P94382|YCGG_BACSU
orf00033	orf00033	14064	14693	-	274862	275491	-	Putative amino acid efflux protein YcgF OS=Bacillus subtilis (strain 168) OX=224308 GN=ycgF PE=3 SV=2		Species='-'	MNIFLSYIVLGLSLSAPVGPVNAAQIDKGIKNGFWHAWIFGLGAMAADGLYMILIYFGLSQFLTAPFVKTFLWLFGFFVLTYTGVETLKNIREAMNVRSGKGKPAFYKTFGAGFFISLSNPLSILFWLGIYGSILAKTAESFDANQLLIYSSGILLGILIWDFCMAVAASTFRNLLHEKALRWLTGAAGVSLIVFGFYFGWQGIQMLIS	ATGAACATCTTTTTAAGCTACATCGTTCTCGGGCTGTCATTGTCAGCACCTGTCGGACCGGTCAATGCGGCGCAAATTGACAAAGGCATCAAAAACGGCTTTTGGCATGCATGGATTTTCGGTCTTGGCGCCATGGCCGCGGACGGGCTGTATATGATTCTGATCTATTTCGGGCTGTCTCAATTTTTGACCGCTCCTTTTGTAAAAACGTTTTTGTGGCTCTTCGGTTTTTTCGTGCTGACCTATACGGGAGTCGAAACGTTAAAAAATATAAGGGAAGCCATGAATGTCAGAAGCGGAAAAGGAAAACCGGCTTTTTACAAAACATTCGGCGCGGGATTTTTTATTTCTCTATCCAATCCGCTGAGCATTTTATTCTGGCTCGGCATATACGGGAGC…
										match=85.10%|Evalue=2e-127
										UniRef:sp|P94381|YCGF_BACSU
orf00034	orf00034	14757	15158	-	275555	275956	-	Uncharacterized HTH-type transcriptional regulator YcgE OS=Bacillus subtilis (strain 168) OX=224308 GN=ycgE PE=4 SV=2		Species='-'	MATRTILFHQAAAQSLGLFPTDLKSADILNEAGPMTAGELGKKTGLSTGSVTALIDRLEKAGYVMRKKDPEDKRRVIIVPLTAGKANVKQLFSSLSQSTISLCRQYKEEELRLIFDFLGKATDMMEDELEKLK	ATGGCCACAAGGACGATCCTGTTTCATCAGGCGGCCGCTCAATCTCTCGGTCTGTTTCCGACCGATTTGAAATCAGCTGATATCTTAAATGAAGCAGGCCCGATGACCGCAGGCGAGCTTGGGAAAAAAACCGGCCTCAGCACAGGTTCGGTAACGGCGCTCATTGACCGGCTCGAAAAAGCGGGATATGTCATGAGGAAAAAAGACCCCGAAGACAAACGTCGGGTGATCATCGTGCCGCTGACAGCCGGAAAAGCGAATGTGAAGCAATTGTTCAGCTCCTTATCCCAGTCCACGATCAGCCTTTGCCGGCAATATAAAGAAGAAGAACTGCGGCTGATATTCGATTTTTTAGGAAAAGCGACGGACATGATGGAAGACGAGCTTGAGAAATTAAAA
										match=78.20%|Evalue=6e-74
										UniRef:sp|O31472|YCGE_BACSU
orf00037	orf00037	15317	16864	+	276115	277662	+	Multidrug resistance protein 3 OS=Bacillus subtilis (strain 168) OX=224308 GN=bmr3 PE=1 SV=1		Species='-'	MGGKSMEQTAAKDASTKFVVIGLLLGILMSAMDNTIVATAMGNIVADLGSFDKFAWVTASYMVAVMAGMPIYGKLSDMYGRKRFFLFGLILFLIGSALCGIAQTMDQLIIYRVIQGIGGGALMPIAFTIIFDLFPPEKRGKMSGMFGAVFGLSSVLGPLLGALITDSISWHWVFYINVPIGILSLFFILRYYKESLEHKKQKIDWAGAITLVVSIVGLMFALELGGKTYDWNSVQIIGLFAVFAVFFIAFFIVERKAEEPIISFWMFKNRLFATAQILAFLYGATFVILAVFIPIFVQAVYGSTATSAGFILTPMMIGSVIGSMIGGIFQTKVRFRNLMLISVVAFFIGMLLLSNMTPDTARTMLTVFMLISGFGVGFNFSLLPAASMNDLEPRYRGSA…	ATGGGAGGAAAAAGCATGGAACAAACAGCCGCGAAGGACGCCTCGACGAAGTTTGTCGTCATCGGTCTTTTACTGGGCATTTTAATGTCGGCTATGGATAATACAATCGTTGCCACTGCGATGGGAAATATCGTGGCGGACCTCGGAAGTTTCGATAAGTTCGCGTGGGTGACGGCATCATACATGGTAGCCGTTATGGCCGGTATGCCGATTTACGGAAAACTGTCCGATATGTACGGACGCAAACGTTTCTTTTTATTCGGTCTTATTCTTTTCTTAATCGGATCTGCATTATGCGGAATCGCCCAAACAATGGATCAGCTCATTATTTACCGCGTCATTCAGGGAATCGGCGGAGGCGCGCTGATGCCGATCGCCTTCACGATCATTTTTGATTTA…
										match=90.04%|Evalue=0.0
										UniRef:sp|P96712|BMR3_BACSU
orf00038	orf00038	16906	17859	-	277704	278657	-	L-lactate dehydrogenase OS=Bacillus velezensis (strain DSM 23117 / BGSC 10A6 / FZB42) OX=326423 GN=ldh PE=3 SV=1		Species='-'	MMNERVNKVALVGAGFVGSSYAFALINQGITDELVIIDVNREKAMGDVMDLNHGKAFAPHPVKTSYGTYEDCKDADIVCICAGANQKPGETRLELVEKNLAIFKSIVGEVMASGFDGIFLVATNPVDILTYATWTFSGLPKERVIGSGTTLDSARFRYMLSEYFGAAPQNVHAHIIGEHGDTELPVWSHANIGGVPVQQLLEKNTAYKQDELDQIVDDVKNAAYHIIEKKGATYYGVAMSLARITKAILRNENSILTVSTYLDGQYGVNDVFIGVPAVVNRNGIAGVTELELNETEQAQFSRSANVLKDILAPHFAE	ATGATGAACGAACGAGTGAACAAAGTAGCATTAGTCGGAGCAGGTTTTGTTGGAAGCAGTTATGCATTTGCGTTAATTAACCAAGGGATCACAGATGAGCTTGTGATCATTGATGTAAATAGAGAAAAAGCCATGGGAGATGTCATGGATTTAAATCACGGAAAGGCATTTGCGCCTCATCCGGTCAAAACGTCTTACGGCACATATGAGGATTGCAAGGATGCCGATATCGTGTGCATCTGTGCAGGGGCCAATCAAAAACCGGGCGAAACGAGACTTGAGCTGGTCGAAAAAAATCTCGCCATTTTTAAAAGTATTGTCGGTGAAGTAATGGCAAGCGGATTTGACGGCATCTTCCTCGTTGCCACAAACCCGGTCGACATTCTCACTTATGCGACT…
										match=99.05%|Evalue=0.0
										UniRef:sp|A7Z152|LDH_BACVZ
orf00041	orf00041	18108	20096	-	278906	280894	-	Alpha-amylase OS=Bacillus subtilis (strain 168) OX=224308 GN=amyE PE=1 SV=2		Species='-'	VSKMFEKRFKTSLLPLFAGFLLLFHLVLSGPAAANAETANKSNEVAASSVKNGTILHAWNWSFNTLTQNMKEIRDAGYAAIQTSPINQVKEGNQGDKSMRNWYWLYQPTSYQIGNRYLGTEQEFKDMCAAAEKYGVKVIVDAVINHTTSDYAAISDEIKRIPNWTHGNTQIKNWSDRWDVTQNSLLGLYDWNTQNTEVQTYLKRFLERALNDGADGFRYDAAKHIELPDDGNYGSQFWPNITNTSAEFQYGEILQDSASRDTAYANYMNVTASNYGHSIRSALKNRNLSVSNISHYASDVSADKLVTWVESHDTYANDDEESTWMSDDDIRLGWAVIGSRSGSTPLFFSRPEGGGNGVRFPGKSQIGDRGSALFKDQAITAVNQFHNEMAGQPEELSNP…	GTGTCAAAAATGTTTGAAAAACGATTCAAAACCTCTTTACTGCCGTTATTCGCCGGATTTTTATTGCTGTTTCATTTGGTTTTGTCAGGCCCGGCGGCTGCAAACGCTGAAACTGCAAACAAATCGAATGAGGTGGCCGCGTCATCGGTCAAAAACGGGACCATCCTTCATGCTTGGAATTGGTCGTTCAATACGTTAACACAAAATATGAAAGAGATTCGTGATGCGGGTTATGCAGCCATTCAGACGTCTCCGATTAACCAAGTAAAGGAAGGGAACCAAGGAGATAAAAGCATGAGGAACTGGTACTGGCTGTATCAGCCGACATCGTACCAAATCGGCAACCGTTACTTAGGCACTGAACAAGAATTTAAGGACATGTGTGCAGCCGCGGAAAAA…
										match=86.95%|Evalue=0.0
										UniRef:sp|P00691|AMY_BACSU
