# Supplementary material for: Genome Mining of Three Plant Growth-Promoting Bacillus Species from Maize Rhizosphere
Source: Appl Biochem Biotechnol. 2021 Sep 16;193(12):3949–69. doi: 10.1007/s12010-021-03660-3 (PMC8610958; doi:10.1007/s12010-021-03660-3)
Supplement: Supplementary file 4 — Supplementary file4 (XLSX 37 KB) [file 12010_2021_3660_MOESM4_ESM.xlsx]

## Sheet: Title Page
Genome mining of three plant-growth promoting Bacillus species from maize rhizosphere
Oluwaseyi Samuel Olanrewaju, Modupe Stella Ayilara, Ayansina Segun Ayangbenro, and Olubukola Oluranti Babalola*
Food Security and Safety Niche Area, Faculty of Natural and Agricultural Sciences, North-West University, Mmabatho, 2735, South Africa
* Corresponding author.
E-mail address: olubukola.babalola@nwu.ac.za; Telephone: +27 183892568
Presence of phages and their regions in the species
At the nodes containing more than one region, the numbers of regions is represented and the nodes shown.

## Sheet: BSA1
	Hits against Virus and prophage DB
	Hits against Bacterial DB or GenBank file
Region 1, total 47 CDS
#	CDS_POSITION	BLAST_HIT	E-VALUE
1	361141..362412	PROPHAGE_Escher_MG1655: protease, ATP-dependent zinc-metallo; PP_00392; phage(gi16131068)	5.32e-23
2	362564..363694	PHAGE_Bacill_phi105_NC_004167: hypothetical protein; PP_00393; phage(gi22855023)	1.43e-17
3	363684..363818	hypothetical; PP_00394	0
4	complement(363848..364036)	hypothetical; PP_00395	0
5	364223..365176	PHAGE_Bacill_vB_BanS_Tsamsa_NC_023007: hypothetical protein; PP_00396; phage(gi564292586)	2.31e-83
6	complement(365216..365593)	PHAGE_Lactoc_ul36_NC_004066: hypothetical protein; PP_00397; phage(gi21716074)	4.72e-23
7	365698..366300	PHAGE_Bacill_SP_10_NC_019487: phage-related replication protein; PP_00398; phage(gi418489651)	1.58e-57
8	366376..367212	hypothetical; PP_00399	0
9	complement(367256..367852)	hypothetical; PP_00400	0
10	complement(368015..368356)	PHAGE_Lister_A500_NC_009810: gp33; PP_00401; phage(gi157324992)	6.81e-18
11	368534..368713	hypothetical; PP_00402	0
12	368700..369536	PHAGE_Thermu_OH2_NC_021784: XkdB protein; PP_00403; phage(gi526118349)	8.96e-33
13	369537..369653	hypothetical; PP_00404	0
14	369613..370236	PHAGE_Bacill_1_NC_009737: hypothetical protein; PP_00405; phage(gi155042921)	9.11e-71
15	370236..370403	hypothetical; PP_00406	0
16	370488..370838	hypothetical; PP_00407	0
17	370835..371041	hypothetical; PP_00408	0
18	371161..371670	PHAGE_Brevib_Jimmer2_NC_041976: hypothetical protein; PP_00409; phage(gi100100)	2.34e-28
19	371785..372582	PHAGE_Bacill_PM1_NC_020883: hypothetical protein; PP_00410; phage(gi472438297)	5.21e-83
20	372579..373880	PHAGE_Bacill_PM1_NC_020883: hypothetical protein; PP_00411; phage(gi472438300)	0
21	373884..375371	PHAGE_Rhizob_vB_RleS_L338C_NC_023502: portal protein; PP_00412; phage(gi588498663)	8.11e-69
22	375391..376218	PHAGE_Lactoc_98201_NC_031064: membrane-associated initiation of head vertex; PP_00413; phage(gi100034)	5.86e-64
23	376244..377179	PHAGE_Rhizob_vB_RleS_L338C_NC_023502: capsid protein; PP_00414; phage(gi588498668)	2.24e-67
24	377201..377584	hypothetical; PP_00415	0
25	377581..377937	hypothetical; PP_00416	0
26	377934..378419	PHAGE_Brevib_Jimmer2_NC_041976: hypothetical protein; PP_00417; phage(gi100012)	9.99e-10
27	378432..378872	hypothetical; PP_00418	0
28	378876..379094	PHAGE_Bacill_BalMu_1_NC_030945: DNA polymerase; PP_00419; phage(gi100036)	2.94e-06
29	379091..380491	PHAGE_Clostr_phiCT9441A_NC_029022: xkdK-like tail sheath protein; PP_00420; phage(gi971821693)	7.99e-98
30	380493..380936	PHAGE_Brevib_Osiris_NC_028969: putative portal protein; PP_00421; phage(gi971761785)	2.59e-35
31	381027..381473	PHAGE_Clostr_phiMMP01_NC_028883: hypothetical protein; PP_00422; phage(gi971819979)	1.05e-13
32	381515..381652	hypothetical; PP_00423	0
33	381663..385961	PHAGE_Entero_IME_EFm5_NC_028826: tail length tape-measure protein; PP_00424; phage(gi971746936)	7.86e-26
34	385954..386613	PHAGE_Clostr_phiCDHM19_NC_028996: hypothetical protein; PP_00425; phage(gi971763888)	7.02e-34
35	386629..387606	PHAGE_Brevib_Abouo_NC_029029: late control D protein; PP_00426; phage(gi971767190)	2.63e-35
36	387606..387872	PHAGE_Thermu_OH2_NC_021784: hypothetical protein; PP_00427; phage(gi526118317)	1.06e-09
37	387930..388355	PHAGE_Thermu_OH2_NC_021784: hypothetical protein; PP_00428; phage(gi526118316)	3.49e-19
38	388348..389394	PHAGE_Thermu_OH2_NC_021784: baseplate J; PP_00429; phage(gi526118315)	7.57e-93
39	389378..389956	PHAGE_Thermu_OH2_NC_021784: hypothetical protein; PP_00430; phage(gi526118314)	5.88e-18
40	389953..390225	hypothetical; PP_00431	0
41	390228..392309	PHAGE_Bacill_SPbeta_NC_001884: hypothetical protein; PP_00432; phage(gi9630166)	4.98e-26
42	392327..392653	PHAGE_Paenib_Tripp_NC_028930: hypothetical protein; PP_00433; phage(gi971756977)	7.62e-09
43	392650..392814	PHAGE_Bacill_SPbeta_NC_001884: hypothetical protein; PP_00434; phage(gi9630164)	6.12e-13
44	392858..393697	PHAGE_Bacill_SPbeta_NC_001884: hypothetical protein; PP_00435; phage(gi9630167)	1.08e-13
45	393750..394019	PHAGE_Bacill_SPP1_NC_004166: hypothetical protein; PP_00436; phage(gi111146924)	6.01e-25
46	394032..394295	PHAGE_Bacill_Staley_NC_022767: holin; PP_00437; phage(gi568191187)	3.33e-25
47	394308..395201	PHAGE_Bacill_phi105_NC_004167: hypothetical protein; PP_00438; phage(gi22855019)	4.32e-99
Region 2, total : 15 CDS.
#	CDS_POSITION	BLAST_HIT	E-VALUE
1	complement(270797..271156)	PHAGE_Acinet_Acj61_NC_014661: putative quaternary ammonium compound-resistance protein qacE; PP_00286; phage(gi311992758)	1.49e-06
2	complement(271153..271725)	hypothetical; PP_00287	0
3	complement(271836..272630)	hypothetical; PP_00288	0
4	complement(272816..273175)	tRNA	0
5	complement(273352..273822)	PHAGE_Staphy_StauST398_5_NC_023500: SsrA-binding protein; PP_00289; phage(gi588498309)	3.75e-62
6	complement(273967..276306)	PHAGE_Lactoc_Q54_NC_008364: putative ribonuclease; PP_00290; phage(gi115304286)	2.51e-114
7	complement(276325..277065)	hypothetical; PP_00291	0
8	complement(277197..277427)	hypothetical; PP_00292	0
9	277577..278350	PHAGE_Mycoba_Iracema64_NC_028687: esterase; PP_00293; phage(gi966200837)	2.84e-10
10	complement(278384..278569)	PHAGE_Thermu_OH2_NC_021784: predicted transcriptional regulator; PP_00294; phage(gi526118361)	2.72e-05
11	278769..279176	PHAGE_Thermu_OH2_NC_021784: immunity repressor protein (phage-like protein); PP_00295; phage(gi526118362)	1.85e-23
12	279206..279625	PHAGE_Thermu_OH2_NC_021784: immunity repressor protein (phage-like protein); PP_00296; phage(gi526118362)	4.97e-21
13	279717..280043	hypothetical; PP_00297	0
14	280176..281876	hypothetical; PP_00298	0
15	complement(281916..282596)	PHAGE_Bacill_G_NC_023719: gp243; PP_00299; phage(gi593777699)	1.91e-05
Region 3, total : 14 CDS.
#	CDS_POSITION	BLAST_HIT	E-VALUE
1	95287..96720	PHAGE_Mycoba_Enkosi_NC_028936: transporter-like protein; PP_00087; phage(gi971757643)	5.66e-15
2	complement(96762..97874)	hypothetical; PP_00088	0
3	97953..98600	hypothetical; PP_00089	0
4	complement(98597..99325)	hypothetical; PP_00090	0
5	complement(99386..99598)	hypothetical; PP_00091	0
6	complement(99611..101362)	PHAGE_Idioma_Phi1M2_2_NC_025471: putative phosphodiesterase/alkaline phosphatase; PP_00092; phage(gi722142273)	5.64e-11
7	complement(101381..101557)	hypothetical; PP_00093	0
8	complement(101637..101906)	PHAGE_Entero_phi92_NC_023693: Phi92_gp173; PP_00094; phage(gi726647107)	5.96e-07
9	complement(101988..102437)	PHAGE_Entero_phi92_NC_023693: Phi92_gp173; PP_00095; phage(gi726647107)	1.22e-14
10	complement(102474..102992)	PHAGE_Bacill_PBS1_NC_043027: short tail fibers; PP_00096; phage(gi100205)	1.18e-09
11	103041..103157	hypothetical; PP_00097	0
12	103215..103601	hypothetical; PP_00098	0
13	complement(103656..104345)	hypothetical; PP_00099	0
14	complement(104361..105284)	PHAGE_Plankt_PaV_LD_NC_016564: ABC transporter; PP_00100; phage(gi371496158)	4.45e-21
Region 4, total : 7 CDS.
#	CDS_POSITION	BLAST_HIT	E-VALUE
1	6105..7439	PHAGE_Bacill_G_NC_023719: gp287; PP_00006; phage(gi593777743)	8.39e-11
2	complement(7778..8431)	PHAGE_Entero_IME_EFm5_NC_028826: hypothetical protein; PP_00007; phage(gi971746929)	1.99e-28
3	complement(8428..9051)	PHAGE_Bacill_Shanette_NC_028983: putative deoxyadenosine kinase; PP_00008; phage(gi971763115)	3.36e-22
4	complement(9150..10433)	PHAGE_Bacill_AR9_NC_031039: DNA end protector protein; PP_00009; phage(gi100194)	2.79e-11
5	complement(10503..11048)	PHAGE_Bacill_G_NC_023719: gp275; PP_00010; phage(gi593777731)	1.11e-06
6	11134..11619	PHAGE_Shigel_Sf21_NC_042077: prohead core and protease; PP_00011; phage(gi100217)	5.65e-06
7	12096..13787	PHAGE_Clostr_phiCTP1_NC_014457: putative DNA polymerase III; PP_00012; phage(gi304360727)	7.65e-69

## Sheet: BVA3
	Hits against Virus and prophage DB
	Hits against Bacterial DB or GenBank file
NODE_1_length_2039629_cov_280.850988
Region 1, total : 12 CDS.
#	CDS_POSITION	BLAST_HIT	E-VALUE
1	1025386..1025399	attL	0
2	complement(1030397..1031047)	PHAGE_Entero_EFC_1_NC_025453: site-specific integrase; PP_01027; phage(gi725950572)	5.36e-05
3	complement(1031063..1031374)	PHAGE_Bacill_PBS1_NC_043027: postulated decoy of host sigma70 or sigmaS; PP_01028; phage(gi100239)	3.13e-07
4	1031531..1032151	PHAGE_Deep_s_D6E_NC_019544: transcriptional regulator; PP_01029; phage(gi423262353)	2.54e-18
5	complement(1032490..1032918)	hypothetical; PP_01030	0
6	1033072..1033521	hypothetical; PP_01031	0
7	complement(1033554..1034378)	PHAGE_Bacill_PBS1_NC_043027: 3'phosphatase, 5'polynucleotide kinase; PP_01032; phage(gi100070)	1.78e-150
8	complement(1034365..1034514)	PHAGE_Bacill_PBS1_NC_043027: hypothetical protein; PP_01033; phage(gi100069)	9.02e-07
9	complement(1034623..1035444)	PHAGE_Bacill_SPbeta_NC_001884: hypothetical protein; PP_01034; phage(gi9630246)	1.02e-65
10	complement(1035850..1036284)	PHAGE_Weisse_WCP30_NC_031101: hypothetical protein; PP_01035; phage(gi100016)	6.36e-34
11	1036664..1039081	PHAGE_Bacill_phi105_NC_004167: hypothetical protein; PP_01036; phage(gi22855014)	0
12	1051283..1051296	attR	0
Region 2, total : 46 CDS.
#	CDS_POSITION	BLAST_HIT	E-VALUE
1	complement(1629083..1629961)	PHAGE_Bacill_phi105_NC_004167: hypothetical protein; PP_01558; phage(gi22855019)	4.79e-99
2	complement(1629975..1630238)	PHAGE_Bacill_Staley_NC_022767: holin; PP_01559; phage(gi568191187)	3.11e-24
3	complement(1630252..1630515)	PHAGE_Bacill_SPP1_NC_004166: hypothetical protein; PP_01560; phage(gi111146924)	2.28e-22
4	complement(1630567..1631328)	PHAGE_Bacill_SPbeta_NC_001884: hypothetical protein; PP_01561; phage(gi9630167)	1.05e-11
5	complement(1631385..1631582)	PHAGE_Bacill_SPbeta_NC_001884: hypothetical protein; PP_01562; phage(gi9630164)	1.26e-13
6	complement(1631587..1631958)	PHAGE_Bacill_PM1_NC_020883: hypothetical protein; PP_01563; phage(gi472438326)	1.11e-06
7	complement(1631971..1633593)	PHAGE_Bacill_SPbeta_NC_001884: hypothetical protein; PP_01564; phage(gi9630166)	2.35e-48
8	complement(1633596..1633868)	hypothetical; PP_01565	0
9	complement(1633865..1634443)	PHAGE_Thermu_OH2_NC_021784: hypothetical protein; PP_01566; phage(gi526118314)	4.07e-15
10	complement(1634427..1635473)	PHAGE_Thermu_OH2_NC_021784: baseplate J; PP_01567; phage(gi526118315)	1.24e-88
11	complement(1635466..1635891)	PHAGE_Thermu_OH2_NC_021784: hypothetical protein; PP_01568; phage(gi526118316)	3.44e-18
12	complement(1635995..1636261)	PHAGE_Thermu_OH2_NC_021784: hypothetical protein; PP_01569; phage(gi526118317)	2.02e-11
13	complement(1636261..1637238)	PHAGE_Brevib_Abouo_NC_029029: late control D protein; PP_01570; phage(gi971767190)	4.14e-35
14	complement(1637252..1637911)	PHAGE_Clostr_phiCT453A_NC_028991: dsDNA binding protein; PP_01571; phage(gi100047)	1.06e-32
15	complement(1637904..1642949)	PHAGE_Entero_IME_EFm5_NC_028826: tail length tape-measure protein; PP_01572; phage(gi971746936)	1.27e-26
16	complement(1642937..1643089)	hypothetical; PP_01573	0
17	complement(1643131..1643577)	PHAGE_Brevib_Jimmer2_NC_041976: DNA helicase; PP_01574; phage(gi100021)	1.11e-13
18	complement(1643652..1644095)	PHAGE_Brevib_Osiris_NC_028969: putative portal protein; PP_01575; phage(gi971761785)	2.62e-35
19	complement(1644097..1645494)	PHAGE_Clostr_phiCT9441A_NC_029022: xkdK-like tail sheath protein; PP_01576; phage(gi971821693)	6.1e-100
20	complement(1645494..1645703)	PHAGE_Bacill_BalMu_1_NC_030945: DNA polymerase; PP_01577; phage(gi100036)	9.69e-05
21	complement(1645700..1646146)	hypothetical; PP_01578	0
22	complement(1646143..1646646)	PHAGE_Brevib_Jimmer2_NC_041976: hypothetical protein; PP_01579; phage(gi100012)	1.33e-08
23	complement(1646643..1646999)	hypothetical; PP_01580	0
24	complement(1646996..1647379)	hypothetical; PP_01581	0
25	complement(1647396..1648331)	PHAGE_Rhizob_vB_RleS_L338C_NC_023502: capsid protein; PP_01582; phage(gi588498668)	1.26e-65
26	complement(1648358..1649203)	PHAGE_Lactoc_98201_NC_031064: membrane-associated initiation of head vertex; PP_01583; phage(gi100034)	4.46e-62
27	complement(1649223..1650659)	PHAGE_Lactoc_28201_NC_031013: hypothetical protein; PP_01584; phage(gi100031)	4.2e-89
28	complement(1650663..1651961)	PHAGE_Bacill_PM1_NC_020883: hypothetical protein; PP_01585; phage(gi472438300)	0
29	complement(1651958..1652755)	PHAGE_Bacill_PM1_NC_020883: hypothetical protein; PP_01586; phage(gi472438297)	1.93e-83
30	complement(1652868..1653380)	PHAGE_Brevib_Jimmer2_NC_041976: hypothetical protein; PP_01587; phage(gi100100)	2.97e-31
31	complement(1653487..1653690)	hypothetical; PP_01588	0
32	complement(1653680..1654021)	hypothetical; PP_01589	0
33	complement(1654031..1654168)	hypothetical; PP_01590	0
34	complement(1654119..1654286)	hypothetical; PP_01591	0
35	complement(1654286..1654936)	PHAGE_Bacill_1_NC_009737: hypothetical protein; PP_01592; phage(gi155042921)	8.64e-72
36	complement(1654986..1655813)	PHAGE_Thermu_OH2_NC_021784: XkdB protein; PP_01593; phage(gi526118349)	9.02e-28
37	complement(1655803..1655982)	hypothetical; PP_01594	0
38	1656173..1656511	PHAGE_Lactob_phig1e_NC_004305: repressor; PP_01595; phage(gi23455773)	1.97e-18
39	complement(1656462..1656596)	hypothetical; PP_01596	0
40	1656660..1657250	hypothetical; PP_01597	0
41	complement(1657237..1657392)	hypothetical; PP_01598	0
42	complement(1657389..1657994)	PHAGE_Bacill_SP_10_NC_019487: phage-related replication protein; PP_01599; phage(gi418489651)	7.41e-55
43	1658104..1658481	PHAGE_Lactoc_ul36_NC_004066: hypothetical protein; PP_01600; phage(gi21716074)	9.6e-21
44	complement(1658519..1659472)	PHAGE_Bacill_vB_BanS_Tsamsa_NC_023007: hypothetical protein; PP_01601; phage(gi564292586)	3.15e-78
45	complement(1659615..1659749)	hypothetical; PP_01602	0
46	complement(1659739..1660869)	PHAGE_Bacill_phi105_NC_004167: hypothetical protein; PP_01603; phage(gi22855023)	2.03e-18
Region 3, total : 31 CDS.
#	CDS_POSITION	BLAST_HIT	E-VALUE
1	complement(1708774..1709472)	PHAGE_Entero_P1_NC_005856: RlfA; PP_01658; phage(gi46401673)	1.67e-65
2	1709805..1711625	PHAGE_Bacill_SPbeta_NC_001884: hypothetical protein; PP_01659; phage(gi9630134)	7.25e-148
3	complement(1712130..1713101)	PHAGE_Bacill_vB_BanS_Tsamsa_NC_023007: hypothetical protein; PP_01660; phage(gi564292586)	2.81e-77
4	complement(1713148..1713570)	PHAGE_Bacill_Pony_NC_022770: holin; PP_01661; phage(gi568191554)	1.7e-35
5	complement(1713605..1713826)	hypothetical; PP_01662	0
6	complement(1713839..1714006)	PHAGE_Paenib_Shelly_NC_041909: hypothetical protein; PP_01663; phage(gi100019)	1.47e-05
7	complement(1714026..1714154)	hypothetical; PP_01664	0
8	complement(1714144..1714533)	PHAGE_Bacill_SPP1_NC_004166: hypothetical protein; PP_01665; phage(gi22855090)	1.1e-24
9	complement(1714547..1717903)	PHAGE_Bacill_SPP1_NC_004166: structural protein; PP_01666; phage(gi111146923)	0
10	complement(1717916..1718680)	PHAGE_Bacill_SPP1_NC_004166: hypothetical protein; PP_01667; phage(gi22855084)	5.55e-57
11	complement(1718677..1722939)	PHAGE_Bacill_SPP1_NC_004166: structural protein; PP_01668; phage(gi111146922)	0
12	complement(1723496..1723756)	PHAGE_Bacill_SPP1_NC_004166: hypothetical protein; PP_01669; phage(gi111146926)	4.03e-05
13	complement(1723852..1724358)	PHAGE_Staphy_EW_NC_007056: ORF099; PP_01670; phage(gi66395869)	1.04e-17
14	1724384..1724503	hypothetical; PP_01671	0
15	complement(1724672..1724785)	PHAGE_Bacill_SPP1_NC_004166: hypothetical protein; PP_01672; phage(gi111146925)	7.76e-07
16	complement(1724928..1725449)	PHAGE_Bacill_SPP1_NC_004166: hypothetical protein; PP_01673; phage(gi22855074)	3.47e-35
17	complement(1725463..1725861)	PHAGE_Bacill_SPP1_NC_004166: hypothetical protein; PP_01674; phage(gi22855073)	3.47e-29
18	complement(1725880..1726263)	PHAGE_Bacill_SPP1_NC_004166: hypothetical protein; PP_01675; phage(gi22855072)	5.98e-40
19	complement(1726289..1726627)	PHAGE_Bacill_SPP1_NC_004166: hypothetical protein; PP_01676; phage(gi22855071)	6.79e-26
20	complement(1726932..1727183)	hypothetical; PP_01677	0
21	complement(1727185..1727520)	PHAGE_Bacill_phi105_NC_004167: hypothetical protein; PP_01678; phage(gi22855001)	1.76e-10
22	complement(1727525..1728442)	PHAGE_Staphy_3MRA_NC_028917: major capsid protein; PP_01679; phage(gi971755480)	1.04e-98
23	complement(1728458..1729045)	PHAGE_Staphy_DW2_NC_024391: alanyl-tRNA synthetase; PP_01680; phage(gi658608071)	4.08e-53
24	complement(1729148..1729321)	PHAGE_Bacill_SPP1_NC_004166: hypothetical protein; PP_01681; phage(gi22855056)	8.89e-08
25	complement(1729378..1730076)	PHAGE_Bacill_SPP1_NC_004166: hypothetical protein; PP_01682; phage(gi22855056)	1.4e-63
26	complement(1730063..1731466)	PHAGE_Staphy_phiJB_NC_028669: SPP1 family portal protein; PP_01683; phage(gi966198886)	1.74e-163
27	complement(1731463..1732476)	PHAGE_Bacill_PM1_NC_020883: hypothetical protein; PP_01684; phage(gi472438300)	1.61e-160
28	complement(1732737..1733486)	PHAGE_Clostr_phiMMP01_NC_028883: putative phage-related terminase small subunit; skin element; PP_01685; phage(gi971819963)	9.91e-66
29	complement(1734332..1734937)	hypothetical; PP_01686	0
30	complement(1735377..1735589)	PHAGE_Thermu_OH2_NC_021784: SMF family protein; PP_01687; phage(gi526118339)	2.06e-07
31	complement(1735714..1736229)	PHAGE_Brevib_Jimmer2_NC_041976: hypothetical protein; PP_01688; phage(gi100100)	2.45e-31
Region 4, total : 23 CDS.
#	CDS_POSITION	BLAST_HIT	E-VALUE
1	1734134..1734145	attL	0
2	complement(1738300..1739052)	PHAGE_Paenib_Harrison_NC_028746: DNA-cytosine methyltransferase; PP_01692; phage(gi971482382)	4.4e-86
3	complement(1739049..1739255)	hypothetical; PP_01693	0
4	complement(1739309..1739593)	hypothetical; PP_01694	0
5	complement(1739625..1739828)	hypothetical; PP_01695	0
6	complement(1739910..1740062)	hypothetical; PP_01696	0
7	complement(1740181..1740639)	PHAGE_Bacill_vB_BhaS_171_NC_030904: aerobic ribonucleotide reductase B subunit; PP_01697; phage(gi100063)	8.77e-35
8	complement(1740784..1740927)	hypothetical; PP_01698	0
9	complement(1740924..1741664)	PHAGE_Brevib_Abouo_NC_029029: DNA replication protein; PP_01699; phage(gi971767233)	9.95e-71
10	complement(1741756..1742457)	PHAGE_Brevib_Abouo_NC_029029: putative DNA binding protein; PP_01700; phage(gi971767232)	2.07e-17
11	complement(1742655..1743344)	PHAGE_Clostr_phiCT19406C_NC_029006: hypothetical protein; PP_01701; phage(gi971821520)	1.14e-66
12	complement(1743412..1744329)	PHAGE_Clostr_phiCT453B_NC_029004: hypothetical protein; PP_01702; phage(gi100009)	3.49e-119
13	complement(1744620..1744823)	hypothetical; PP_01703	0
14	complement(1744820..1745080)	PHAGE_Bacill_phi105_NC_004167: hypothetical protein; PP_01704; phage(gi22855030)	8.72e-08
15	complement(1745077..1745649)	hypothetical; PP_01705	0
16	complement(1745800..1745991)	PHAGE_Brevib_Abouo_NC_029029: hypothetical protein; PP_01706; phage(gi971767221)	4.32e-17
17	complement(1745954..1746226)	PHAGE_Staphy_11_NC_004615: cI-like repressor; PP_01707; phage(gi29028568)	7.08e-10
18	1746621..1746761	hypothetical; PP_01708	0
19	1746844..1747623	PHAGE_Lactob_phiadh_NC_000896: hypothetical protein; PP_01709; phage(gi9633003)	8.99e-07
20	1747698..1748627	PHAGE_Staphy_phinm2_NC_028913: hypothetical protein; PP_01710; phage(gi971755112)	3.23e-28
21	1748697..1749236	hypothetical; PP_01711	0
22	1749194..1750405	PHAGE_Brevib_Abouo_NC_029029: integrase; PP_01712; phage(gi971767210)	2.9e-83
23	1753079..1753090	attR	0
NODE_2_length_980387_cov_280.603704
Region 1, total : 8 CDS.
#	CDS_POSITION	BLAST_HIT	E-VALUE
1	16709..17560	PHAGE_Gordon_Hedwig_NC_031099: recombination endonuclease subunit; PP_00014; phage(gi100054)	7.02e-12
2	17859..18620	PHAGE_Natria_PhiCh1_NC_004084: putative plasmid partitioning protein Soj; PP_00015; phage(gi22091150)	9.89e-33
3	18613..19464	PHAGE_Gordon_Bowser_NC_030930: hypothetical protein; PP_00016; phage(gi100051)	4.77e-13
4	complement(19494..20108)	PHAGE_Clostr_phiCD211_NC_029048: putative sporulation protein YyaC; PP_00017; phage(gi981220912)	3.76e-29
5	complement(20283..20786)	PHAGE_Lactoc_bIL311_NC_002670: Orf17; PP_00018; phage(gi13095675)	6.32e-21
6	20936..21955	hypothetical; PP_00019	0
7	22041..22247	hypothetical; PP_00020	0
8	22294..24297	PHAGE_Escher_RCS47_NC_042128: hypothetical protein; PP_00021; phage(gi100132)	7.63e-43
Region 2, total : 11 CDS.
#	CDS_POSITION	BLAST_HIT	E-VALUE
1	complement(703698..704129)	PHAGE_Thermu_OH2_NC_021784: immunity repressor protein (phage-like protein); PP_00755; phage(gi526118362)	1.11e-21
2	complement(704154..704564)	PHAGE_Thermu_OH2_NC_021784: immunity repressor protein (phage-like protein); PP_00756; phage(gi526118362)	3.77e-25
3	704715..704945	PHAGE_Thermu_OH2_NC_021784: predicted transcriptional regulator; PP_00757; phage(gi526118361)	4.44e-06
4	705069..705299	hypothetical; PP_00758	0
5	705418..706158	hypothetical; PP_00759	0
6	706177..708510	PHAGE_Lactoc_Q54_NC_008364: putative ribonuclease; PP_00760; phage(gi115304286)	6.11e-115
7	708650..709120	PHAGE_Staphy_StauST398_5_NC_023500: SsrA-binding protein; PP_00761; phage(gi588498309)	3.08e-62
8	709288..709647	tRNA	0
9	709725..710030	hypothetical; PP_00762	0
10	710142..710939	PHAGE_Escher_ECML_117_NC_025441: putative 3-oxoacyl-(acyl-carrier-protein) reductase; PP_00763; phage(gi725950210)	1.39e-10
11	complement(710978..711868)	PHAGE_Burkho_phi1026b_NC_005284: gp58; PP_00764; phage(gi38707948)	1.12e-07
NODE_3_length_397994_cov_282.306726
Region 1, total : 7 CDS.
#	CDS_POSITION	BLAST_HIT	E-VALUE
1	complement(287786..288988)	PHAGE_Burkho_phi1026b_NC_005284: gp59; PP_00297; phage(gi38707949)	4.2e-05
2	complement(289104..290192)	PHAGE_Serrat_BF_NC_041917: hypothetical protein; PP_00298; phage(gi100338)	1.38e-20
3	complement(290199..291821)	hypothetical; PP_00299	0
4	complement(291894..292613)	PHAGE_Bacill_JL_NC_028982: YkoY family integral membrane protein; PP_00300; phage(gi971762832)	9.01e-96
5	complement(292706..293284)	PHAGE_Acinet_vB_AbaM_ME3_NC_041884: putative virion structural protein; PP_00301; phage(gi100294)	7.28e-26
6	complement(293318..293899)	PHAGE_Acinet_vB_AbaM_ME3_NC_041884: putative virion structural protein; PP_00302; phage(gi100294)	4.99e-26
7	complement(293923..294519)	PHAGE_Caulob_CcrColossus_NC_019406: putative TerD-like bacterial stress protein; PP_00303; phage(gi414088275)	2.62e-32
NODE_4_length_267192_cov_277.435317
Region 1, total : 8 CDS.
#	CDS_POSITION	BLAST_HIT	E-VALUE
1	49212..50504	PHAGE_Gordon_Ghobes_NC_031028: DNA polymerase; PP_00050; phage(gi100036)	4.54e-20
2	50580..51299	PHAGE_Synech_ACG_2014b_NC_027130: phosphoribosylaminoimidazole-succinocarboxamide synthase; PP_00051; phage(gi827048086)	1.09e-60
3	51299..51553	PHAGE_Synech_S_SKS1_NC_020851: hypothetical protein; PP_00052; phage(gi472340958)	2.91e-10
4	51550..52233	hypothetical; PP_00053	0
5	52217..54445	PHAGE_Microb_Min1_NC_009603: putative phosphoribosyl formylglycinamidine (FGAM) synthase II; PP_00054; phage(gi149882852)	0
6	54421..55851	hypothetical; PP_00055	0
7	55943..56983	PHAGE_Synech_S_CAM4_NC_031900: hypothetical protein; PP_00056; phage(gi100228)	1.54e-79
8	56980..57567	PHAGE_Burkho_phiE255_NC_009237: gp30, formyl transferase, putative; PP_00057; phage(gi134288807)	6.26e-07
Region 1, total : 11 CDS.
#	CDS_POSITION	BLAST_HIT	E-VALUE
1	complement(18265..19098)	PHAGE_Mycoba_Gaia_NC_026590: hydrolase; PP_00016; phage(gi764160151)	1.96e-05
2	19178..20182	hypothetical; PP_00017	0
3	20194..20976	PHAGE_Bacill_G_NC_023719: gp245; PP_00018; phage(gi593777701)	2.22e-42
4	20951..21763	PHAGE_Bacill_G_NC_023719: gp243; PP_00019; phage(gi593777699)	4.57e-11
5	complement(21799..22278)	PHAGE_Burkho_Bcep1_NC_005263: gp18; PP_00020; phage(gi38638625)	3.82e-05
6	complement(22411..22815)	PHAGE_Bacill_WBeta_NC_007734: phage holin; PP_00021; phage(gi85701395)	7.49e-13
7	complement(22967..23404)	PHAGE_Clostr_phiCT19406A_NC_030950: hypothetical protein; PP_00022; phage(gi100019)	9.61e-64
8	23529..23678	hypothetical; PP_00023	0
9	complement(23675..24118)	hypothetical; PP_00024	0
10	complement(24233..24706)	hypothetical; PP_00025	0
11	24831..25058	PHAGE_Haemop_HP1_NC_001697: hypothetical protein; PP_00026; phage(gi9628603)	3.8e-08

## Sheet: BSA29
	Hits against Virus and prophage DB
	Hits against Bacterial DB or GenBank file
NODE_2_length_1061166_cov_295.328678
Region 1, total : 15 CDS.
#	CDS_POSITION	BLAST_HIT	E-VALUE
1	778571..779251	PHAGE_Bacill_G_NC_023719: gp243; PP_00817; phage(gi593777699)	1.91e-05
2	complement(779291..780991)	hypothetical; PP_00818	0
3	complement(781124..781450)	hypothetical; PP_00819	0
4	complement(781542..781961)	PHAGE_Thermu_OH2_NC_021784: immunity repressor protein (phage-like protein); PP_00820; phage(gi526118362)	4.97e-21
5	complement(781991..782398)	PHAGE_Thermu_OH2_NC_021784: immunity repressor protein (phage-like protein); PP_00821; phage(gi526118362)	1.85e-23
6	782598..782783	PHAGE_Thermu_OH2_NC_021784: predicted transcriptional regulator; PP_00822; phage(gi526118361)	2.72e-05
7	complement(782817..783590)	PHAGE_Mycoba_Iracema64_NC_028687: esterase; PP_00823; phage(gi966200837)	2.84e-10
8	783740..783970	hypothetical; PP_00824	0
9	784102..784842	hypothetical; PP_00825	0
10	784861..787200	PHAGE_Lactoc_Q54_NC_008364: putative ribonuclease; PP_00826; phage(gi115304286)	2.51e-114
11	787345..787815	PHAGE_Staphy_StauST398_5_NC_023500: SsrA-binding protein; PP_00827; phage(gi588498309)	3.75e-62
12	787992..788351	tRNA	0
13	788537..789331	hypothetical; PP_00828	0
14	789442..790014	hypothetical; PP_00829	0
15	790011..790370	PHAGE_Acinet_Acj61_NC_014661: putative quaternary ammonium compound-resistance protein qacE; PP_00830; phage(gi311992758)	1.49e-06
NODE_3_length_944869_cov_283.845619
Region 1, total : 46 CDS.
#	CDS_POSITION	BLAST_HIT	E-VALUE
1	361141..362412	PROPHAGE_Escher_MG1655: protease, ATP-dependent zinc-metallo; PP_00391; phage(gi16131068)	5.32e-23
2	362564..363694	PHAGE_Bacill_phi105_NC_004167: hypothetical protein; PP_00392; phage(gi22855023)	1.43e-17
3	363684..363818	hypothetical; PP_00393	0
4	complement(363848..364036)	hypothetical; PP_00394	0
5	364223..365176	PHAGE_Bacill_vB_BanS_Tsamsa_NC_023007: hypothetical protein; PP_00395; phage(gi564292586)	2.31e-83
6	complement(365216..365593)	PHAGE_Lactoc_ul36_NC_004066: hypothetical protein; PP_00396; phage(gi21716074)	4.72e-23
7	365698..366300	PHAGE_Bacill_SP_10_NC_019487: phage-related replication protein; PP_00397; phage(gi418489651)	1.58e-57
8	366376..367212	hypothetical; PP_00398	0
9	complement(367256..367852)	hypothetical; PP_00399	0
10	complement(368015..368356)	PHAGE_Lister_A500_NC_009810: gp33; PP_00400; phage(gi157324992)	6.81e-18
11	368534..368713	hypothetical; PP_00401	0
12	368700..369536	PHAGE_Thermu_OH2_NC_021784: XkdB protein; PP_00402; phage(gi526118349)	8.96e-33
13	369613..370236	PHAGE_Bacill_1_NC_009737: hypothetical protein; PP_00403; phage(gi155042921)	9.11e-71
14	370236..370403	hypothetical; PP_00404	0
15	370488..370838	hypothetical; PP_00405	0
16	370835..371041	hypothetical; PP_00406	0
17	371161..371670	PHAGE_Brevib_Jimmer2_NC_041976: hypothetical protein; PP_00407; phage(gi100100)	2.34e-28
18	371785..372582	PHAGE_Bacill_PM1_NC_020883: hypothetical protein; PP_00408; phage(gi472438297)	5.21e-83
19	372579..373880	PHAGE_Bacill_PM1_NC_020883: hypothetical protein; PP_00409; phage(gi472438300)	0
20	373884..375371	PHAGE_Rhizob_vB_RleS_L338C_NC_023502: portal protein; PP_00410; phage(gi588498663)	8.11e-69
21	375391..376218	PHAGE_Lactoc_98201_NC_031064: membrane-associated initiation of head vertex; PP_00411; phage(gi100034)	5.86e-64
22	376244..377179	PHAGE_Rhizob_vB_RleS_L338C_NC_023502: capsid protein; PP_00412; phage(gi588498668)	2.24e-67
23	377201..377584	hypothetical; PP_00413	0
24	377581..377937	hypothetical; PP_00414	0
25	377934..378419	PHAGE_Brevib_Jimmer2_NC_041976: hypothetical protein; PP_00415; phage(gi100012)	9.99e-10
26	378432..378872	hypothetical; PP_00416	0
27	378876..379094	PHAGE_Bacill_BalMu_1_NC_030945: DNA polymerase; PP_00417; phage(gi100036)	2.94e-06
28	379091..380491	PHAGE_Clostr_phiCT9441A_NC_029022: xkdK-like tail sheath protein; PP_00418; phage(gi971821693)	7.99e-98
29	380493..380936	PHAGE_Brevib_Osiris_NC_028969: putative portal protein; PP_00419; phage(gi971761785)	2.59e-35
30	381027..381473	PHAGE_Clostr_phiMMP01_NC_028883: hypothetical protein; PP_00420; phage(gi971819979)	1.05e-13
31	381515..381652	hypothetical; PP_00421	0
32	381663..385961	PHAGE_Entero_IME_EFm5_NC_028826: tail length tape-measure protein; PP_00422; phage(gi971746936)	7.86e-26
33	385954..386613	PHAGE_Clostr_phiCDHM19_NC_028996: hypothetical protein; PP_00423; phage(gi971763888)	7.02e-34
34	386629..387606	PHAGE_Brevib_Abouo_NC_029029: late control D protein; PP_00424; phage(gi971767190)	2.63e-35
35	387606..387872	PHAGE_Thermu_OH2_NC_021784: hypothetical protein; PP_00425; phage(gi526118317)	1.06e-09
36	387930..388355	PHAGE_Thermu_OH2_NC_021784: hypothetical protein; PP_00426; phage(gi526118316)	3.49e-19
37	388348..389394	PHAGE_Thermu_OH2_NC_021784: baseplate J; PP_00427; phage(gi526118315)	7.57e-93
38	389378..389956	PHAGE_Thermu_OH2_NC_021784: hypothetical protein; PP_00428; phage(gi526118314)	5.88e-18
39	389953..390225	hypothetical; PP_00429	0
40	390228..392309	PHAGE_Bacill_SPbeta_NC_001884: hypothetical protein; PP_00430; phage(gi9630166)	4.98e-26
41	392327..392653	PHAGE_Paenib_Tripp_NC_028930: hypothetical protein; PP_00431; phage(gi971756977)	7.62e-09
42	392650..392814	PHAGE_Bacill_SPbeta_NC_001884: hypothetical protein; PP_00432; phage(gi9630164)	6.12e-13
43	392858..393697	PHAGE_Bacill_SPbeta_NC_001884: hypothetical protein; PP_00433; phage(gi9630167)	1.08e-13
44	393750..394019	PHAGE_Bacill_SPP1_NC_004166: hypothetical protein; PP_00434; phage(gi111146924)	6.01e-25
45	394032..394295	PHAGE_Bacill_Staley_NC_022767: holin; PP_00435; phage(gi568191187)	3.33e-25
46	394308..395201	PHAGE_Bacill_phi105_NC_004167: hypothetical protein; PP_00436; phage(gi22855019)	4.32e-99
NODE_4_length_327344_cov_294.986929
Region 1, total : 30 CDS.
#	CDS_POSITION	BLAST_HIT	E-VALUE
1	9951..10235	PHAGE_Pectob_CBB_NC_041878: holin; PP_00014; phage(gi100268)	1.05e-09
2	10280..11911	PHAGE_Cellul_phi14:2_NC_021806: chaperonin GroEL; PP_00015; phage(gi526178751)	8.16e-108
3	11782..11794	attL	0
4	complement(12001..13200)	PHAGE_Geobac_GBSV1_NC_008376: DNA integration/recombination protein; PP_00016; phage(gi115334655)	1.56e-106
5	complement(13217..13723)	hypothetical; PP_00017	0
6	complement(13796..14716)	PHAGE_Strept_phiARI0131_2_NC_031941: DNA polymerase; PP_00018; phage(gi100036)	1.06e-19
7	complement(15018..15296)	PHAGE_Lactob_LF1_NC_019486: xre family toxin-antitoxin system; PP_00019; phage(gi418489419)	3.33e-08
8	15555..15779	PHAGE_Bacill_Waukesha92_NC_025424: repressor protein; PP_00020; phage(gi712912387)	4.84e-06
9	15792..16106	PHAGE_Geobac_GBSV1_NC_008376: hypothetical protein; PP_00021; phage(gi115334662)	7.76e-05
10	16103..16828	PHAGE_Bacill_Stahl_NC_028856: baseplate hub subunit; PP_00022; phage(gi100101)	5.34e-44
11	16885..17454	hypothetical; PP_00023	0
12	17451..17708	PHAGE_Bacill_phi105_NC_004167: hypothetical protein; PP_00024; phage(gi22855030)	4.65e-11
13	17705..17878	hypothetical; PP_00025	0
14	17838..18032	hypothetical; PP_00026	0
15	18135..18485	hypothetical; PP_00027	0
16	18485..18676	hypothetical; PP_00028	0
17	18673..19590	PHAGE_Clostr_phiCT453B_NC_029004: hypothetical protein; PP_00029; phage(gi100009)	3.33e-117
18	19550..20347	PHAGE_Clostr_phiCT19406C_NC_029006: hypothetical protein; PP_00030; phage(gi971821520)	3.72e-81
19	20680..21249	PHAGE_Geobac_GBSV1_NC_008376: phage replication protein; PP_00031; phage(gi115334613)	5.61e-06
20	21395..21985	PHAGE_Geobac_GBSV1_NC_008376: Similar to Bacillus virus 1 protein YP_001425588; PP_00032; phage(gi158267610)	1.66e-66
21	21978..22121	hypothetical; PP_00033	0
22	22215..22652	PHAGE_Clostr_phiCT19406C_NC_029006: YopX-like protein; PP_00034; phage(gi971821533)	1.22e-06
23	22639..23106	PHAGE_Bacill_vB_BhaS_171_NC_030904: aerobic ribonucleotide reductase B subunit; PP_00035; phage(gi100063)	1.24e-35
24	23226..23393	hypothetical; PP_00036	0
25	23482..23685	hypothetical; PP_00037	0
26	23719..24003	hypothetical; PP_00038	0
27	24000..24530	PHAGE_Bacill_Grass_NC_022771: hypothetical protein; PP_00039; phage(gi568191792)	1.65e-56
28	24527..24775	PHAGE_Bacill_SP_10_NC_019487: hypothetical protein; PP_00040; phage(gi418489652)	5.87e-08
29	24787..25611	PHAGE_Lister_LP_030_2_NC_021539: putative adenine-specific DNA methyltransferase; PP_00041; phage(gi514051972)	5.9e-81
30	29527..29539	attR	0
Region 2, total 31 CDS
#	CDS_POSITION	BLAST_HIT	E-VALUE
1	29297..30043	PHAGE_Clostr_phiMMP01_NC_028883: putative phage-related terminase small subunit; skin element; PP_00051; phage(gi971819963)	2.62e-64
2	30043..31317	PHAGE_Bacill_PM1_NC_020883: hypothetical protein; PP_00052; phage(gi472438300)	0
3	31314..32717	PHAGE_Staphy_phiJB_NC_028669: SPP1 family portal protein; PP_00053; phage(gi966198886)	3.67e-162
4	32704..33627	PHAGE_Bacill_SPP1_NC_004166: hypothetical protein; PP_00054; phage(gi22855056)	5.71e-105
5	33631..34182	hypothetical; PP_00055	0
6	34282..34863	PHAGE_Staphy_DW2_NC_024391: alanyl-tRNA synthetase; PP_00056; phage(gi658608071)	1.29e-52
7	34878..35795	PHAGE_Staphy_3MRA_NC_028917: major capsid protein; PP_00057; phage(gi971755480)	1.37e-98
8	35800..36135	PHAGE_Bacill_phi105_NC_004167: hypothetical protein; PP_00058; phage(gi22855001)	5.26e-09
9	36137..36388	hypothetical; PP_00059	0
10	36693..37037	PHAGE_Bacill_SPP1_NC_004166: hypothetical protein; PP_00060; phage(gi22855071)	7.89e-23
11	37057..37440	PHAGE_Bacill_SPP1_NC_004166: hypothetical protein; PP_00061; phage(gi22855072)	3.62e-41
12	37486..37857	PHAGE_Bacill_SPP1_NC_004166: hypothetical protein; PP_00062; phage(gi22855073)	2.4e-25
13	37871..38383	PHAGE_Bacill_SPP1_NC_004166: hypothetical protein; PP_00063; phage(gi22855074)	3.69e-36
14	38430..38639	PHAGE_Bacill_SPP1_NC_004166: hypothetical protein; PP_00064; phage(gi111146925)	6.2e-27
15	38659..38898	PHAGE_Bacill_SPP1_NC_004166: hypothetical protein; PP_00065; phage(gi111146925)	1.69e-09
16	38953..39465	PHAGE_Staphy_Ipla5_NC_018281: tail protein; PP_00066; phage(gi399528908)	6.31e-21
17	39486..39821	PHAGE_Bacill_SPP1_NC_004166: hypothetical protein; PP_00067; phage(gi111146926)	1.27e-09
18	40405..44541	PHAGE_Bacill_SPP1_NC_004166: structural protein; PP_00068; phage(gi111146922)	0
19	44538..45302	PHAGE_Bacill_SPP1_NC_004166: hypothetical protein; PP_00069; phage(gi22855084)	2.13e-60
20	45315..48743	PHAGE_Bacill_SPP1_NC_004166: structural protein; PP_00070; phage(gi111146923)	0
21	48758..49162	PHAGE_Bacill_SPP1_NC_004166: hypothetical protein; PP_00071; phage(gi22855090)	4.82e-07
22	49181..49306	hypothetical; PP_00072	0
23	49323..49493	hypothetical; PP_00073	0
24	49504..49761	hypothetical; PP_00074	0
25	49814..50236	PHAGE_Bacill_Pony_NC_022770: holin; PP_00075; phage(gi568191554)	5.39e-36
26	50282..51103	PHAGE_Bacill_vB_BanS_Tsamsa_NC_023007: hypothetical protein; PP_00076; phage(gi564292586)	2.13e-80
27	complement(52513..52647)	hypothetical; PP_00077	0
28	52665..52913	PHAGE_Thermu_OH2_NC_021784: SMF family protein; PP_00078; phage(gi526118339)	7.46e-11
29	52948..53061	hypothetical; PP_00079	0
30	53095..53430	hypothetical; PP_00080	0
31	53427..54827	PHAGE_Gordon_Kita_NC_031233: hypothetical protein; PP_00081; phage(gi100032)	5.39e-07
NODE_6_length_204591_cov_297.329241
Region 1, total 14 CDS
#	CDS_POSITION	BLAST_HIT	E-VALUE
1	95287..96720	PHAGE_Mycoba_Enkosi_NC_028936: transporter-like protein; PP_00087; phage(gi971757643)	5.66e-15
2	complement(96762..97874)	hypothetical; PP_00088	0
3	97953..98600	hypothetical; PP_00089	0
4	complement(98597..99325)	hypothetical; PP_00090	0
5	complement(99386..99598)	hypothetical; PP_00091	0
6	complement(99611..101362)	PHAGE_Idioma_Phi1M2_2_NC_025471: putative phosphodiesterase/alkaline phosphatase; PP_00092; phage(gi722142273)	5.64e-11
7	complement(101381..101557)	hypothetical; PP_00093	0
8	complement(101637..101906)	PHAGE_Entero_phi92_NC_023693: Phi92_gp173; PP_00094; phage(gi726647107)	5.96e-07
9	complement(101988..102437)	PHAGE_Entero_phi92_NC_023693: Phi92_gp173; PP_00095; phage(gi726647107)	1.22e-14
10	complement(102474..102992)	PHAGE_Bacill_PBS1_NC_043027: short tail fibers; PP_00096; phage(gi100205)	1.18e-09
11	103041..103157	hypothetical; PP_00097	0
12	103215..103601	hypothetical; PP_00098	0
13	complement(103656..104345)	hypothetical; PP_00099	0
14	complement(104361..105284)	PHAGE_Plankt_PaV_LD_NC_016564: ABC transporter; PP_00100; phage(gi371496158)	4.45e-21
NODE_9_length_15596_cov_296.330855
Region 1, total 7 CDS
#	CDS_POSITION	BLAST_HIT	E-VALUE
1	6105..7439	PHAGE_Bacill_G_NC_023719: gp287; PP_00006; phage(gi593777743)	8.39e-11
2	complement(7778..8431)	PHAGE_Entero_IME_EFm5_NC_028826: hypothetical protein; PP_00007; phage(gi971746929)	1.99e-28
3	complement(8428..9051)	PHAGE_Bacill_Shanette_NC_028983: putative deoxyadenosine kinase; PP_00008; phage(gi971763115)	3.36e-22
4	complement(9150..10433)	PHAGE_Bacill_AR9_NC_031039: DNA end protector protein; PP_00009; phage(gi100194)	2.79e-11
5	complement(10503..11048)	PHAGE_Bacill_G_NC_023719: gp275; PP_00010; phage(gi593777731)	1.11e-06
6	11134..11619	PHAGE_Shigel_Sf21_NC_042077: prohead core and protease; PP_00011; phage(gi100217)	5.65e-06
7	12096..13787	PHAGE_Clostr_phiCTP1_NC_014457: putative DNA polymerase III; PP_00012; phage(gi304360727)	7.65e-69
