# Supplementary material for: Genome Mining of Three Plant Growth-Promoting Bacillus Species from Maize Rhizosphere
Source: Appl Biochem Biotechnol. 2021 Sep 16;193(12):3949–69. doi: 10.1007/s12010-021-03660-3 (PMC8610958; doi:10.1007/s12010-021-03660-3)
Supplement: Supplementary file 5 — Supplementary file5 (XLSX 11 KB) [file 12010_2021_3660_MOESM5_ESM.xlsx]

## Sheet: Table S4
Organism Name	Organism Groups	Strain	BioSample	BioProject	Assembly	Level	Size(Mb)	GC%	Replicons	WGS	Scaffolds	CDS	Release Date	GenBank FTP	RefSeq FTP
Bacillus subtilis	Bacteria;Terrabacteria group;Firmicutes	DKU_NT_03	SAMN07482641	PRJNA384709	GCA_002269195.1	Complete	4.19603	43.3	chromosome:NZ_CP022891.1/CP022891.1		1	4082	2017-08-24T00:00:00Z	ftp://ftp.ncbi.nlm.nih.gov/genomes/all/GCA/002/269/195/GCA_002269195.1_ASM226919v1	ftp://ftp.ncbi.nlm.nih.gov/genomes/all/GCF/002/269/195/GCF_002269195.1_ASM226919v1
Bacillus subtilis	Bacteria;Terrabacteria group;Firmicutes	R31	SAMN13503694	PRJNA594092	GCA_015602625.1	Complete	4.18682	43.6	chromosome:NZ_CP046591.1/CP046591.1		1	4143	2020-11-19T00:00:00Z	ftp://ftp.ncbi.nlm.nih.gov/genomes/all/GCA/015/602/625/GCA_015602625.1_ASM1560262v1	ftp://ftp.ncbi.nlm.nih.gov/genomes/all/GCF/015/602/625/GCF_015602625.1_ASM1560262v1
Bacillus subtilis	Bacteria;Terrabacteria group;Firmicutes	Bs-115	SAMN06670765	PRJNA381127	GCA_002096095.1	Complete	4.14259	43.5	chromosome:NZ_CP020722.1/CP020722.1		1	4039	2017-04-18T00:00:00Z	ftp://ftp.ncbi.nlm.nih.gov/genomes/all/GCA/002/096/095/GCA_002096095.1_ASM209609v1	ftp://ftp.ncbi.nlm.nih.gov/genomes/all/GCF/002/096/095/GCF_002096095.1_ASM209609v1
Bacillus subtilis	Bacteria;Terrabacteria group;Firmicutes	A1	SAMN10786851	PRJNA516328	GCA_004294565.1	Scaffold	4.0604	43.8		SHOB01	22	4031	2019-02-24T00:00:00Z	ftp://ftp.ncbi.nlm.nih.gov/genomes/all/GCA/004/294/565/GCA_004294565.1_ASM429456v1	ftp://ftp.ncbi.nlm.nih.gov/genomes/all/GCF/004/294/565/GCF_004294565.1_ASM429456v1
Bacillus subtilis	Bacteria;Terrabacteria group;Firmicutes	A29	SAMN10787356	PRJNA516331	GCA_004294535.1	Contig	4.05943	43.8		SHOD01	21	4031	2019-02-24T00:00:00Z	ftp://ftp.ncbi.nlm.nih.gov/genomes/all/GCA/004/294/535/GCA_004294535.1_ASM429453v1	ftp://ftp.ncbi.nlm.nih.gov/genomes/all/GCF/004/294/535/GCF_004294535.1_ASM429453v1
Bacillus velezensis	Bacteria;Terrabacteria group;Firmicutes	WRN014	SAMN08142170	PRJNA421392	GCA_006965525.1	Complete	4.06354	46.3	chromosome:NZ_CP041361.1/CP041361.1		1	3846	2019-07-14T00:00:00Z	ftp://ftp.ncbi.nlm.nih.gov/genomes/all/GCA/006/965/525/GCA_006965525.1_ASM696552v1	ftp://ftp.ncbi.nlm.nih.gov/genomes/all/GCF/006/965/525/GCF_006965525.1_ASM696552v1
Bacillus velezensis	Bacteria;Terrabacteria group;Firmicutes	YB-130	SAMN15166088	PRJNA638177	GCA_014358035.1	Complete	3.98077	46.5	chromosome:NZ_CP054562.1/CP054562.1		1	3748	2020-09-01T00:00:00Z	ftp://ftp.ncbi.nlm.nih.gov/genomes/all/GCA/014/358/035/GCA_014358035.1_ASM1435803v1	ftp://ftp.ncbi.nlm.nih.gov/genomes/all/GCF/014/358/035/GCF_014358035.1_ASM1435803v1
Bacillus velezensis	Bacteria;Terrabacteria group;Firmicutes	TB1501	SAMN07371515	PRJNA395123	GCA_002237515.1	Complete	3.97938	46.5	chromosome:NZ_CP022531.1/CP022531.1		1	3693	2017-07-31T00:00:00Z	ftp://ftp.ncbi.nlm.nih.gov/genomes/all/GCA/002/237/515/GCA_002237515.1_ASM223751v1	ftp://ftp.ncbi.nlm.nih.gov/genomes/all/GCF/002/237/515/GCF_002237515.1_ASM223751v1
Bacillus velezensis	Bacteria;Terrabacteria group;Firmicutes	9D-6	SAMN06711603	PRJNA382661	GCA_002105595.1	Complete	3.96373	46.4	chromosome:NZ_CP020805.1/CP020805.1		1	3763	2017-04-24T00:00:00Z	ftp://ftp.ncbi.nlm.nih.gov/genomes/all/GCA/002/105/595/GCA_002105595.1_ASM210559v1	ftp://ftp.ncbi.nlm.nih.gov/genomes/all/GCF/002/105/595/GCF_002105595.1_ASM210559v1
Bacillus velezensis	Bacteria;Terrabacteria group;Firmicutes	A3	SAMN10787383	PRJNA516332	GCA_004294525.1	Scaffold	4.14856	46.4		SHOC01	449	3972	2019-02-24T00:00:00Z	ftp://ftp.ncbi.nlm.nih.gov/genomes/all/GCA/004/294/525/GCA_004294525.1_ASM429452v1	ftp://ftp.ncbi.nlm.nih.gov/genomes/all/GCF/004/294/525/GCF_004294525.1_ASM429452v1
